# Supplementary material for: Immune pathways and TP53 missense mutations are associated with longer survival in canine osteosarcoma
Source: Commun Biol. 2021 Oct 11;4:1178. doi: 10.1038/s42003-021-02683-0 (PMC8505454; doi:10.1038/s42003-021-02683-0)
Supplement: Supplementary file 4 — Supplementary Data 1-10 [file 42003_2021_2683_MOESM4_ESM.xlsx]

## Sheet: S Data 1
Supplementary Data 1. General description and sequencing statistics on normal and osteosarcoma samples used for whole exome sequencing study.
Sample ID	Sex	Breed	Category	Tumor Location	Tissue Sequenced	Total Input Reads for Mapping	Duplicate Reads	Reads Mapped	Percent Reads Mapped
T-424	Male	German Shorthaired Pointer	Tumor	Radius	Bone	272825080	139699804	272321132	99.82
T-856	Female	Rottweiler	Tumor	Humerus	Bone	240737558	71290664	240264709	99.8
T-907	Male	Leonberger	Tumor	Tibia	Bone	340166887	107268055	339560245	99.82
T-1192	Male	Labrador Retriever	Tumor	Radius	Bone	274963777	120358487	274213387	99.73
T-1087	Male	Rhodesian Ridgeback	Tumor	Humerus	Bone	325307094	130513408	324295237	99.69
T-458	Female	Greyhound	Tumor	Humerus	Bone	274719292	147808810	273728997	99.64
T-276	Female	Mix breed	Tumor	Humerus	Bone	222397348	95891745	221653779	99.67
T-1096	Female	Flat-Coated Retriever	Tumor	Radius	Bone	264434005	91470069	263786608	99.76
T-999	Female	Saint Bernard	Tumor	Radius	Bone	243141869	46123505	242790520	99.86
T-1272	Female	Labrador Retriever	Tumor	Humerus	Bone	347029427	120722005	346308298	99.79
T-134	Female	Golden Retriever	Tumor	Humerus	Bone	341904241	136044156	341025716	99.74
T-343	Male	Mix breed	Tumor	Femur	Bone	279747334	110451731	279089054	99.76
T-1023	Male	Labrador Retriever	Tumor	Tibia	Bone	257249354	84714352	256470672	99.7
T-149	Female	Great Dane	Tumor	Humerus	Bone	198016921	121320114	196903612	99.44
T-843	Male	Rottweiler	Tumor	Tibia	Bone	230643202	115609389	230130550	99.78
T-153	Male	Mastiff	Tumor	Radius	Bone	186923680	118654770	185861996	99.43
T-554	Male	Labrador	Tumor	Scapula	Bone	272812840	119107435	272202034	99.78
T-25	Male	Mix breed	Tumor	Tibia	Bone	274073954	117333427	273295264	99.72
T-1247	Male	Labrador Retriever	Tumor	Humerus	Bone	264104648	102335472	263532488	99.78
T-992	Female	Mix breed	Tumor	Tibia	Bone	261902719	76405037	261415192	99.81
T-74	Female	Akita	Tumor	Radius	Bone	230283041	93090972	229984927	99.87
T-1166	Male	Old English Sheepdog	Tumor	Tibia	Bone	310380491	181476377	309351471	99.67
T-346	Male	Irish Wolf Hound	Tumor	Radius	Bone	256019242	85740966	255352934	99.74
T-399	Female	Greyhound	Tumor	Femur	Bone	283486688	74755174	283077766	99.86
T-1246	Female	CoonHound	Tumor	Radius	Bone	285962275	109057729	285337284	99.78
T-29C	Male	Mix breed	Tumor	Tibia	Bone	283932915	78689776	283283124	99.77
M-1166	Male	Old English Sheepdog	Tumor	Metastatic, disseminated	Bone	289636581	137083548	288652572	99.66
N-1146	Male	Bernese Mountain Dog	Normal	NA	PBMC	139716553	10346701	138655144	99.36
N-1344	Male	Labrador	Normal	NA	PBMC	83010909	6212672	82457324	99.45
N-166408	Male	Mix	Normal	NA	Stroma	99459020	11798014	93603422	95.22
N-172160	Female	Shetland Sheepdog	Normal	NA	Stroma	94122123	7969549	92535352	98.52
N-1776	Female	Rottweiler	Normal	NA	PBMC	89160699	5252117	88513072	99.4
N-1866	Female	Greyhound	Normal	NA	PBMC	116638517	8646625	115820860	99.42
N-353	Male	Mix	Normal	NA	Stroma	92166510	4882778	90785498	98.68
N-333757	Female	Mix	Normal	NA	PBMC	395964342	125339186	391136900	98.92
N-305940	Female	Golden Retriever	Normal	NA	PBMC	108659430	20258861	107535984	99.09
N-332259	Female	Coon Hound	Normal	NA	PBMC	308807420	96979600	305428144	99.04
N-csu7	Male	Golden Retriever	Normal	NA	PBMC	124968224	32566074	123397322	98.9
N-CSU9	Female	Cocker Spaniel	Normal	NA	PBMC	113778077	30931644	112577952	99.1
N-338228	Male	Australian Blue Heeler	Normal	NA	PBMC	256994064	70176492	253167004	98.65
N-338917	Male	Mix	Normal	NA	PBMC	516373648	181300772	510722292	99.04
N-vrcc3	Female	Golden Retriever	Normal	NA	PBMC	114517635	26314652	113361014	99.14
N-VRCC7	Female	Boxer	Normal	NA	PBMC	108274618	28548651	107262028	99.19
N-313243	Female	Rhodesian Ridgeback	Normal	NA	PBMC	105689399	31679997	104578894	99.09
N-1023	Male	Labrador Retriever	Normal	NA	Stroma	393588403	135828402	389691226	99.16
N-1087	Male	Rhodesian Ridgeback	Normal	NA	Blood	135432983	15919981	134466384	99.43
N-1096	Female	Flat-Coated Retriever	Normal	NA	Stroma	309001651	116662569	305920750	99.16
N-1166	Male	Old English Sheepdog	Normal	NA	Blood	291038768	74062941	287355958	98.88
N-1192	Male	Labrador Retriever	Normal	NA	Blood	289252640	64640659	286298930	99.12
N-1246	Female	CoonHound	Normal	NA	Blood	315857414	97366638	311714768	98.84
N-1247	Male	Labrador Retriever	Normal	NA	Stroma	272425764	163913006	268459438	98.72
N-1272	Female	Labrador Retriever	Normal	NA	Stroma	236592495	122651317	233141912	98.74
N-134	Female	Golden Retriever	Normal	NA	Stroma	206659080	79506675	203015686	98.4
N-149	Female	Great Dane	Normal	NA	Stroma	239884913	78271929	237708986	99.25
N-153	Male	Mastiff	Normal	NA	Stroma	213313786	58514752	210807126	99
N-25	Male	Mix breed	Normal	NA	Blood	233499448	59992515	231198772	99.17
N-276	Female	Mix breed	Normal	NA	Stroma	194715494	113095011	189206894	97.41
N-29C	Male	Mix breed	Normal	NA	Blood	388515593	165443275	383767408	98.94
N-343	Male	Mix breed	Normal	NA	Stroma	166158699	85398733	163328144	98.51
N-346	Male	Irish Wolf Hound	Normal	NA	Stroma	263339632	128635782	259568310	98.74
N-399	Female	Greyhound	Normal	NA	Stroma	259641878	87785506	256097268	98.8
N-424	Male	German Shorthaired Pointer	Normal	NA	Stroma	246141894	90328517	243656428	99.15
N-458	Female	Greyhound	Normal	NA	Stroma	193149471	37399848	191479206	99.28
N-554	Male	Labrador	Normal	NA	Stroma	248707438	130780825	245380948	98.81
N-74	Female	Akita	Normal	NA	Stroma	267311460	103651103	264501106	99.13
N-843	Male	Rottweiler	Normal	NA	Stroma	297394162	119951041	294812836	99.29
N-856	Female	Rottweiler	Normal	NA	Stroma	273784061	126851092	270828746	99.08
N-907	Male	Leonberger	Normal	NA	Stroma	261031817	124181717	257910718	98.96
N-992	Female	Mix breed	Normal	NA	Stroma	239590367	89891874	236674638	98.94
N-999	Female	Saint Bernard	Normal	NA	Stroma	249940673	134454255	246439476	98.77

## Sheet: S Data 2
Supplementary Data 2. Clinical data on osteosarcoma canine patients.
Patient ID	Breed	Sex	Neutered Status	Date of Diagnosis	Age (years)	Date of Metastasis	Disease free interval (days)	Death Date	Survival Time	WES	Microarray	Final Status	Body weight (kgs)	Alkaline phosphatase levels (units/liter)	Monocyte counts (1000 cells/µl)	Number of total chemothrapy	Number of doxorubicin	Number of carboplatin	Number of cisplatin	Notes
T-1023	Labrador Retriever	Male	Yes	2008-04-17	9.80274	2008-11-19	216	2008-11-24	221	Yes	Yes	DOD	34.6	249	0.5	4	2	2	0
T-1087	Rhodesian Ridgeback	Male	No	2008-10-03	9.35068	2008-12-22	80	2008-12-22	80	Yes	Yes	DOD	47.5	170	0.4	3	0	3	0
T-1096	Flat-Coated Retriever	Female	Yes	2008-10-28	8.68493	2009-02-02	97	2009-06-08	223	Yes	Yes	DOD	27.8	436	0.5	8	4	4	0
T-1166	Old English Sheepdog	Male	No	2008-05-20	6.53425	2009-07-21	427	2009-12-10	569	Yes	Yes	DOD	38	29	1.1	10	5	5	0
T-1192	Labrador Retriever	Male	Yes	2009-08-19	7.22192	NA	77	2009-11-04	77	Yes	Yes	DOC	46	32	0.7	3	2	1	0
T-1246	CoonHound	Female	Yes	2010-04-30	8.93973	NA	756	2012-05-25	756	Yes	Yes	DOD	28	45	0.08	5	0	5	0
T-1247	Labrador Retriever	Male	Yes	2010-04-30	7.12055	2011-05-11	376	2011-05-13	378	Yes	Yes	DOD	31	316	0.2	6	0	6	0
T-1272	Labrador Retriever	Female	Yes	2010-08-09	7.70959	2010-12-21	134	2010-12-24	137	Yes	Yes	DOD	36.5	130	0.3	4	0	4	0
T-134	Golden Retriever	Female	Yes	2004-10-04	10.7616	2005-03-03	150	2005-06-01	240	Yes	Yes	DOD	36	130	0.6	5	5	0	0
T-149	Great Dane	Female	Yes	2004-10-20	6.55616	2005-06-09	232	2005-09-06	321	Yes	Yes	DOD	57	109	0.3	5	2	3	0
T-153	Mastiff	Male	Yes	2004-10-29	7.51507	2005-07-08	252	2005-07-08	252	Yes	Yes	DOD	52.2	110	1	1	1	0	0
T-25	Mix	Male	Yes	2017-01-20	6.47671	2018-01-27	372	2018-01-27	372	Yes	Yes	DOD	44.8	65	0.3	6	3	3	0	clear chest rad 12/11/17
T-276	Mix breed	Female	Yes	2005-06-30	11.8	2005-10-03	95	2005-11-25	148	Yes	Yes	DOD	19.1	97	0.2	4	4	0	0
T-29C	Mix	Male	Yes	2017-03-14	3.76164	NA	1533	NA	1533	Yes	Yes	Alive 6/25/21	40	40	0.2	4	0	4	0
T-343	Mix breed	Male	Yes	2005-09-15	6.87671	2006-02-13	151	2006-02-13	151	Yes	Yes	DOD	21.5	131	0.2	6	3	3	0
T-346	Irish Wolf Hound	Male	No	2005-09-19	5.55616	2007-01-06	474	2007-02-16	515	Yes	Yes	DOD	62	31	0.3	6	3	3	0
T-399	Greyhound	Female	Yes	2005-11-23	7.09589	2007-07-21	605	2007-07-21	605	Yes	Yes	DOD	26.5	101	0.4	5	5	0	0
T-424	German Shorthaired Pointer	Male	Yes	2005-12-29	9.83562	NA	20	2006-01-18	20	Yes	Yes	LTF	35	95	0.5	1	0	1	0
T-458	Greyhound	Female	Yes	2006-02-01	6.09041	2006-05-03	91	2006-07-03	152	Yes	Yes	DOD	26.4	71	0.5	5	2	3	0
T-554	Labrador	Male	Yes	2006-06-05	11.3562	2007-03-28	296	2007-10-29	511	Yes	Yes	DOD	31	192	0.59	4	0	4	0
T-74	Akita	Female	Yes	2004-04-22	9.39726	NA	406	2005-06-02	406	Yes	Yes	DOC	31.8	45	0.3	5	5	0	0
T-843	Rottweiler	Male	Yes	2007-08-17	7.92603	2008-04-19	246	2008-06-15	303	Yes	Yes	DOD	56	77	0.4	4	4	0	0
T-856	Rottweiler	Female	Yes	2007-08-28	7.52329	2007-10-31	64	2007-12-29	123	Yes	Yes	DOD	42	301	0.6	2	1	1	0
T-907	Leonberger	Male	Yes	2007-11-09	5.31233	2008-01-23	75	2008-05-08	181	Yes	Yes	DOD	50	31	0.48	3	1	2	0
T-992	Mix breed	Female	Yes	2008-03-11	11.1178	2009-04-07	392	2009-04-07	392	Yes	Yes	DOD	40	423	1	3	0	3	0
T-999	Saint Bernard	Female	Yes	2008-03-18	4.2137	2008-07-28	132	2008-07-28	132	Yes	Yes	DOD	54	54	0.2	4	0	4	0
T-105	Mix	Male	Yes	2004-07-20	8.79452	2004-10-25	97	2005-03-18	241	No	Yes	DOD	32.1	152	1	4	4	0	0
T-15	Mix	Male	Yes	2003-11-03	6.62466	2004-03-02	120	2004-06-11	221	No	Yes	DOD	41.9	76	1	6	3	3	0
T-266	Great Dane	Female	No	2005-02-07	5.97808	2005-05-03	85	2005-09-16	170	No	Yes	DOD	80	251	0.4	2		2	0
T-362	Australian Shepherd	Male	Yes	2005-10-11	10.4329	NA	937	2008-05-05	937	No	Yes	DOC	32.8	66	0.2	6	3	3	0
T-430	Great Pyrenees	Male	Yes	2006-01-10	5.11233	2006-08-16	218	2007-06-06	512	No	Yes	DOD	45.8	57	0.5	6	3	3	0
T-448	Great Pyrenees	Male	Yes	2006-01-24	4.80822	2006-06-01	128	2006-10-26	275	No	Yes	DOD	37	NA	NA	7	3	2	2
T-497	Rottweiler	Male	Yes	2006-03-10	6.90411	2006-06-23	105	2006-06-23	105	No	Yes	DOD	39.5	NA	0.4	4	2	2	0
T-763	Great Dane	Female	Yes	2007-04-16	8.01918	2008-02-09	299	2008-02-09	299	No	Yes	DOD	46	186	0.5	4		4	0
T-881	Labrador Retriever	Male	Yes	2007-09-27	8.52877	2008-04-04	190	2008-04-04	190	No	Yes	DOC	30.5	30	0.1	6	3	3	0
T-153599	Mix breed	Female	Yes	1996-11-07	9	1997-02-05	90	1997-03-09	122	No	Yes	DOD	36	90	0.59	2			2x OPLA Cisplatin
T-173175	Rottweiler	Male	Yes	1999-07-23	5.14521	1999-09-30	69	1999-10-21	90	No	Yes	DOD	42	436	0.9	2			2x Atrigel Cisplatin
T-179891	Mix breed	Female	Yes	2000-07-03	9.18082	2001-10-16	470	2002-04-11	647	No	Yes	DOD	32	108	0.4	2			2x Atrigel Cisplatin
T-180223	Mix breed	Female	Yes	2000-07-19	11.5534	2001-07-02	348	2001-10-02	440	No	Yes	DOD	40	96	0.7	2			2 x Atrigel Cisplatin
T-184844	Greyhound	Male	Yes	2001-02-22	4.83014	2001-04-03	40	2001-04-05	42	No	Yes	DOD	36	31	0.1	2	2		0
T-190030	Mix breed	Male	Yes	2001-10-18	13.474	2002-10-09	356	2003-04-12	541	No	Yes	DOD	31	257	0.3	5	5		0
T-204714	Greyhound	Female	Yes	2003-09-19	7.96164	2003-12-22	94	2004-03-09	172	No	Yes	DOD	30	90	0.1	5	5		0
T-208513	Greyhound	Male	Yes	2004-04-07	7.10685	2005-07-18	467	2005-07-18	467	No	Yes	DOD	35	90	0.2	5	5		0
T-208756	Labrador Retriever	Female	Yes	2004-04-29	10.2466	2004-08-02	95	2004-10-13	167	No	Yes	DOD	39	212	0.9				1 IV
T-208911	Doberman	Female	Yes	2004-04-30	8.08493	2004-06-29	60	2004-07-15	76	No	Yes	DOD	43	307	0.9	2		2	0
T-212759	Golden Retriever	Male	Yes	2004-11-03	10.8466	2005-02-08	97	2005-04-30	178	No	Yes	DOD	39	131	0.5	4	4		0
T-223986	Greyhound	Male	Yes	2006-05-03	7.01096	2006-07-19	77	2006-08-22	111	No	Yes	DOD	34	39	0.6	3		3	0
T-180119	Mix breed	Female	Yes	2000-07-11	10.3699	2002-03-22	619	2002-03-22	619	No	Yes	DOD	31	971	0.6	2			2X Atrigel cisplatin
T-168327	Golden Retriever	Female	Yes	1998-11-10	8.04932	2001-04-13	885	2001-06-15	948	No	Yes	DOD	30.39	32	0.3	5	5	3	0
T-188084	Rottweiler	Male	Yes	2001-07-19	10.3863	2002-06-13	329	2002-07-20	366	No	Yes	DOD	53	58	0.4	5	5		0
T-193231	Mix breed	Male	Yes	2002-03-20	12.4301	2004-02-12	694	2004-05-25	797	No	Yes	DOD	26	60	0.1	6	3	3	0
T-1C	Mix breed	Female	Yes	2015-10-06	4.02192	NA	1385	2019-11-27	1385	No	Yes	DOC	38.5	72	0.5	6	3	3	0	death of LSA
T-2C	Lab	Female	Yes	2015-10-13	8.01918	NA	947	2018-05-17	947	No	Yes	DOC	38.4	90	0.2	6	3	3	0	death of hemangiosarcoma
T-3C	Anatolian Shep	Female	Yes	2015-10-14	7.3726	2016-08-12	303	2016-10-15	367	No	Yes	DOD	34.7	46	0.1	6	3	3	0
T-4B	Mix breed	Male	Yes	2015-10-29	5.16164	2016-01-27	90	2016-06-13	228	No	Yes	DOD	70	38	0.4	3	3	0	0
T-5B	Golden Ret	Male	Yes	2015-11-10	11.2822	2015-12-09	29	2015-12-09	29	No	Yes	DOD	38.1	104	0.3	1	1	0	0
T-6C	Mix breed	Female	Yes	2016-01-29	6.52329	NA	1071	2019-01-04	1071	No	Yes	DOC	27	61	0.2	6	3	3	0
T-7B	Malamute	Male	Yes	2016-02-04	4.92877	2016-04-21	77	2016-06-02	119	No	Yes	DOD	56	54	0.5	3	0	3	0
T-8A	Akita	Male	Yes	2016-02-23	10.9534	2016-05-18	85	2016-06-15	113	No	Yes	DOD	47.8	103	0.3	3	2	1	0
T-9B	Elkhound	Female	Yes	2016-02-25	7.96164	NA	1512	2020-04-16	1512	No	Yes	LTF 4/16/20	17	74	0.2	6	3	3	0
T-10A	Belgian Tervuren	Female	Yes	2016-03-24	8.9863	2016-08-09	138	2017-05-08	410	No	Yes	DOD	38.2	44	0.4	4	0	4	0
T-11B	Australian Shep	Male	Yes	2016-07-08	9.27671	2017-11-06	486	2018-01-05	546	No	Yes	DOD	26	82	0.2	5	5	0	0
T-12A	Lab	Female	Yes	2016-07-28	11.5781	NA	606	2018-03-26	606	No	Yes	DOC	29.6	352	0.6	6	3	3	0
T-13C	Mix breed	Female	Yes	2016-08-19	7.54795	2017-05-30	284	2017-10-26	433	No	Yes	DOD	38	36	0.2	6	3	3	0
T-14B	Rottweiler	Female	Yes	2016-08-23	7.36164	2016-11-08	77	2016-11-21	90	No	Yes	DOD	50	110	1.3	3	2	1	0
T-16B	Newfoundland	Male	Yes	2016-09-22	5.46301	2016-12-20	89	2017-01-07	107	No	Yes	DOD	64.4	85	0.2	3	0	3	0
T-17B	Mix breed	Female	Yes	2016-10-11	7.08	2017-10-03	357	2018-03-12	517	No	Yes	DOD	27.9	22	1	6	3	3	0
T-18B	Akbash	Female	Yes	2016-10-13	5.33	2017-02-16	126	2017-02-21	131	No	Yes	DOD	47.7	107	0.5	4	0	4	0
T-19B	Standard Poodle	Female	Yes	2016-10-14	8.25	2017-07-10	269	2017-10-28	379	No	Yes	DOD	22.3	20	0.3	6	3	3	0
T-20A	Golden Ret	Female	Yes	2016-10-27	13.08	2017-05-16	201	2017-07-03	249	No	Yes	DOD	24.6	38	0.4	4	0	4	0
T-21A	Golden Ret	Male	Yes	2016-10-28	10.25	2017-02-10	105	2017-03-27	150	No	Yes	DOD	28.3	295	0.3	4	2	2	0
T-22A	Mix breed	Female	Yes	2016-11-01	5.83	2021-06-11	1687	Alive 6/11/21	1183	No	Yes	Alive 6/11/21	33.6	32	0.7	4	0	4	0
T-23B	Lab	Male	Yes	2016-11-17	10.42	2019-03-26	859	2019-03-26	859	No	Yes	DOD	35	33	0.3	4	0	4	0
T-24D	Mix	Female	Yes	2016-12-28	6	2017-03-23	85	2017-04-26	119	No	Yes	DOD	37.2	36	0.5	3	0	3	0
T-26B	Golden Ret	Male	Yes	2017-02-02	11	2018-07-17	530	2018-11-30	666	No	Yes	DOD	33.7	78	0.3	6	3	3	0
T-27C	Lab	Male	Yes	2017-02-23	11.1534	2018-01-12	323	2018-02-16	358	No	Yes	DOD	31.4	18	0.4	6	3	3	0
T-30A	Doberman	Male	Yes	2017-03-16	3.66	2019-04-30	775	2019-04-30	775	No	Yes	DOD	41.4	65	0.3	6	3	3	0
T-31B	Border Collie	Female	Yes	2017-03-24	12.5	NA	1015	2020-02-15	1058	No	Yes	DOC	17.5	25	0.4	6	3	3	0
T-32C	Australian Heeler	Female	Yes	2017-05-04	10.58	NA	503	NA	503	No	Yes	LTF 9/19/18	24	81	0.3	5	5	0	0
T-34B	Vizsla	Female	Yes	2017-05-30	7.42	2017-11-20	174	2017-11-22	176	No	Yes	DOD	26	218	0.5	6	3	3	0
T-35C	Great Pyrenees	Male	Yes	2017-06-15	7	NA	1043	NA	1043	No	Yes	LTF 4/23/20	45	36	0.4	4	0	4	0
T-36B	Greyhound	Female	Yes	2017-07-06	7.27945	2017-10-04	90	2017-12-13	160	No	Yes	DOD	33.5	77	0.3	3	0	3	0
T-37B	Bernese Mtn Dog	Female	Yes	2017-07-17	6.25	NA	36	2017-08-22	36	No	Yes	DOC	41.6	61	0.5	1	1	0	0
T-38C	Mix	Female	Yes	2017-08-11	9.53151	2017-10-19	69	2017-10-24	74	No	Yes	DOD	29.6	17	0.2	2	1	1	0
T-39A	Mix	Female	Yes	2017-08-17	10	2017-10-31	75	NA	75	No	Yes	LTF 10/31/17	38.5	56	0.2	1	1	0	0
T-40B	Great Dane	Male	Yes	2017-09-14	6.13	2017-12-08	85	2017-12-08	85	No	Yes	DOD	94	168	0.5	3	2	1	0
T-41B	Golden Ret	Male	Yes	2017-09-19	12.66	2018-07-20	304	2019-03-01	528	No	Yes	DOD	36	133	0.45	6	3	3	0
T-42A	Golden Ret	Female	Yes	2017-09-21	8.66	NA	572	NA	938	No	Yes	LTF 4/16/21	36.3	47	0.12	4	0	4	0
T-43A	Great Dane	Male	Yes	2017-10-24	1.42	2017-12-29	66	2017-12-29	66	No	Yes	DOD	51	77	0.4	3	0	3	0
T-45A	St. Bernard	Female	Yes	2017-11-21	7.33	2018-02-07	78	2018-04-16	146	No	Yes	DOD	46.5	63	0.4	3	2	1	0
T-46A	Airedale	Male	Yes	2017-12-01	9.13	2019-07-16	592	2019-07-16	592	No	Yes	DOD	42.7	103	0.2	4	0	4	0
T-47A	Labradoor Ret	Female	Yes	2017-12-15	9.25	2018-06-25	192	2018-07-30	227	No	Yes	DOD	42	159	0.6	4	0	4	0
T-49B	Golden Ret	Female	Yes	2018-01-05	10.42	NA	504	2019-07-03	544	No	Yes	DOC	34.6	61	0.6	5	5	0	0
T-50C	Malamute	Male	Yes	2018-01-05	5.75	2018-04-19	104	2018-04-26	111	No	Yes	DOD	41.2	42	0.3	3	0	3	0
T-51C	Irish Wolfhound	Male	Yes	2018-01-18	9	2018-03-05	46	2018-03-28	69	No	Yes	DOD	41.4	1411	1	1	0	1	0
T-52A	Golden Ret	Male	Yes	2018-01-18	7.33	2020-06-08	872	2020-09-29	985	No	Yes	DOD	38.4	56	0.6	6	3	3	0
T-53B	Mix breed	Female	Yes	2018-01-25	10	2018-12-12	321	2019-06-26	517	No	Yes	DOD	43.5	104	1	6	3	3	0
T-54B	Akita	Female	Yes	2018-02-06	8.5	2018-10-03	239	2018-10-03	239	No	Yes	DOD	43	379	0.3	6	3	3	0
T-55C	Belgian Tervuren	Female	Yes	2018-02-09	9.13	2018-07-18	159	2019-03-26	410	No	Yes	DOD	22.7	175	0.8	5	5	0	0
T-56C	Greyhound	Female	Yes	2018-02-27	8.32877	NA	217	2018-10-02	217	No	Yes	DOC	32	39	0.22	6	3	3	0
T-57C	Mix breed	Male	Yes	2018-04-10	7.33	2018-06-28	79	2018-11-24	228	No	Yes	DOD	52.5	181	0.7	4	0	4	0
T-59A	Mix breed	Male	Yes	2018-04-20	10.08	2018-07-06	77	2018-09-07	140	No	Yes	DOD	34.3	64	0.2	3	2	1	0
T-61C	Mix breed	Female	Yes	2018-05-15	8.08	2018-11-05	174	2019-03-05	294	No	Yes	DOD	35.5	133	0.4	6	3	3	0
T-62A	Mix breed	Male	Yes	2018-06-07	9.66301	NA	175	2019-09-01	451	No	Yes	LTF 9/1/19	38.4	104	0.3	6	3	3	0	Clear x-ray 11/29/18
T-63B	St. Bernard	Male	No	2018-06-29	9.13	2018-09-28	91	2018-10-07	100	No	Yes	DOD	60	33	0.5	3	2	1	0
T-67A	German Shep	Female	Yes	2018-07-20	12.5644	NA	59	2018-09-17	59	No	Yes	DOC	27.4	55	0.4	2	1	1	0
T-68A	Mix breed	Male	Yes	2018-08-07	10.33	NA	358	NA	618	No	Yes	LTF 4/16/20	29.4	142	0.5	6	3	3	0	Clear x-ray 7/31/19
T-70B	Golden Retriever	Male	Yes	2018-10-02	10.8	2019-04-05	185	2019-11-05	399	No	Yes	DOD	34.1	75	0.5	6	3	3	0
Abbreviations	Elaboration
DOD	Died of disease
DOC	Died other cause
PD	Progressive disease
euth	Euthanasia
LTF	Lost to follow-up

## Sheet: S Data 3
Supplementary Data 3. List of protein coding variants across 26 osteosarcoma samples.
Tumor_Sample_Barcode	Hugo_Symbol	Chromosome	Start_Position	End_Position	Strand	Variant_Classification	Variant_Type	Reference_Allele	Tumor_Seq_Allele2	dbSNP_RS	HGVSc	HGVSp_Short	Transcript_ID	Exon_Number	t_depth	t_ref_count	t_alt_count	Consequence	cDNA_position	CDS_position	Protein_position	Amino_acids	Codons	SIFT	DOMAINS	IMPACT	VARIANT_CLASS
T-1192	ABCA12	37	22196301	22196301	+	Missense_Mutation	SNP	G	A	novel	c.3004C>T	p.R1002C	ENSCAFT00000072379	‘22/53’	326	295	31	missense_variant	‘3010/7970’	‘3004/7845’	‘1002/2614’	‘R/C’	Cgc/Tgc	deleterious(0)	Pfam:PF12698,PANTHER:PTHR19229,PANTHER:PTHR19229:SF29	MODERATE	SNV
T-153	ABCA13	18	256298	256298	+	Missense_Mutation	SNP	A	T	novel	c.11344A>T	p.S3782C	ENSCAFT00000044856	‘31/49’	128	66	62	missense_variant	‘12123/17114’	‘11344/13923’	‘3782/4640’	‘S/C’	Agc/Tgc	tolerated(0.07)	PANTHER:PTHR19229,PANTHER:PTHR19229:SF113	MODERATE	SNV
T-346	ABCA13	18	180502	180502	+	Missense_Mutation	SNP	A	C	novel	c.3797A>C	p.K1266T	ENSCAFT00000044856	‘8/49’	199	102	97	missense_variant	‘4576/17114’	‘3797/13923’	‘1266/4640’	‘K/T’	aAa/aCa	tolerated(0.32)	PANTHER:PTHR19229,PANTHER:PTHR19229:SF113	MODERATE	SNV
T-74	ABCA13	18	314721	314721	+	Missense_Mutation	SNP	C	G	novel	c.12937C>G	p.H4313D	ENSCAFT00000044856	‘43/49’	92	71	21	missense_variant	‘13716/17114’	‘12937/13923’	‘4313/4640’	‘H/D’	Cac/Gac	deleterious(0.03)	PANTHER:PTHR19229,PANTHER:PTHR19229:SF113	MODERATE	SNV
T-149	ABCA4	6	55173574	55173574	+	Nonsense_Mutation	SNP	C	T	novel	c.6070C>T	p.R2024*	ENSCAFT00000005367	‘43/48’	105	83	22	stop_gained	‘6118/7014’	‘6070/6966’	‘2024/2321’	‘R/*’	Cga/Tga		CDD:cd03263,Pfam:PF00005,TIGRFAM:TIGR01257,Gene3D:3.40.50.300,SMART:SM00382,Superfamily:SSF52540,PROSITE_profiles:PS50893,PANTHER:PTHR19229,PANTHER:PTHR19229:SF190	HIGH	SNV
T-134	ABCB5	14	34748350	34748350	+	Frame_Shift_Del	DEL	G	-	novel	c.3062del	p.G1021Dfs*13	ENSCAFT00000004202	‘24/27’	141	97	44	frameshift_variant	‘3148/3708’	‘3061/3621’	‘1021/1206’	‘G/X’	Gga/ga		CDD:cd03249,Gene3D:3.40.50.300,Pfam:PF00005,SMART:SM00382,Superfamily:SSF52540,PROSITE_profiles:PS50893,PANTHER:PTHR24221:SF217,PANTHER:PTHR24221	HIGH	deletion
T-276	ABCB5	14	34656299	34656299	+	Missense_Mutation	SNP	T	G	novel	c.957T>G	p.D319E	ENSCAFT00000004202	‘9/27’	81	54	27	missense_variant	‘1044/3708’	‘957/3621’	‘319/1206’	‘D/E’	gaT/gaG	deleterious(0)	PANTHER:PTHR24221:SF217,PANTHER:PTHR24221	MODERATE	SNV
T-276	ABCB8	16	15087062	15087062	+	Missense_Mutation	SNP	A	C	novel	c.526A>C	p.N176H	ENSCAFT00000007562	‘3/16’	166	156	10	missense_variant	‘577/3050’	‘526/2142’	‘176/713’	‘N/H’	Aac/Cac	tolerated(0.14)	PROSITE_profiles:PS50929,CDD:cd18574,PANTHER:PTHR24221,PANTHER:PTHR24221:SF167,PIRSF:PIRSF002773,Gene3D:1.20.1560.10,Pfam:PF00664,Superfamily:SSF90123	MODERATE	SNV
T-149	ABCF1	12	401995	401995	+	Missense_Mutation	SNP	C	G	novel	c.252C>G	p.H84Q	ENSCAFT00000046193	‘3/23’	109	105	4	missense_variant	‘647/2769’	‘252/2364’	‘84/787’	‘H/Q’	caC/caG	tolerated_low_confidence(1)	PANTHER:PTHR19211,PANTHER:PTHR19211:SF105,MobiDB_lite:mobidb-lite	MODERATE	SNV
T-153	ABLIM2	3	59870359	59870359	+	Missense_Mutation	SNP	T	G	novel	c.1811A>C	p.H604P	ENSCAFT00000092602	‘19/22’	65	33	32	missense_variant	‘1873/4172’	‘1811/2175’	‘604/724’	‘H/P’	cAc/cCc	tolerated_low_confidence(0.13)	Pfam:PF16182,PANTHER:PTHR24213,PANTHER:PTHR24213:SF6,MobiDB_lite:mobidb-lite,MobiDB_lite:mobidb-lite	MODERATE	SNV
T-153	ACACB	26	17845804	17845804	+	Missense_Mutation	SNP	G	A	novel	c.748C>T	p.R250C	ENSCAFT00000017668	‘4/53’	27	17	10	missense_variant	‘923/7641’	‘748/7296’	‘250/2431’	‘R/C’	Cgc/Tgc	deleterious(0)	PROSITE_profiles:PS50979,PANTHER:PTHR45728,PANTHER:PTHR45728:SF1,Pfam:PF00289,Gene3D:3.40.50.12210,Superfamily:SSF52440	MODERATE	SNV
T-25	ACAD8	5	984524	984524	+	Missense_Mutation	SNP	C	T	novel	c.908G>A	p.R303Q	ENSCAFT00000067439	‘8/12’	128	101	27	missense_variant	‘1223/1644’	‘908/1329’	‘303/442’	‘R/Q’	cGa/cAa	tolerated(0.55)	CDD:cd01162,PANTHER:PTHR43831:SF1,PANTHER:PTHR43831,Pfam:PF00441,PIRSF:PIRSF016578,Gene3D:1.20.140.10,Superfamily:SSF47203	MODERATE	SNV
T-346	ACAN	3	52016317	52016319	+	Missense_Mutation	TNP	TTT	GGG	novel	c.4631_4633delinsGGG	p.F1544_S1545delinsWA	ENSCAFT00000082004	‘12/18’	955	907	12	missense_variant	‘5047-5049/7517’	‘4631-4633/6999’	‘1544-1545/2332’	‘FS/WA’	tTTTct/tGGGct		PANTHER:PTHR22804,PANTHER:PTHR22804:SF42	MODERATE	substitution
T-153	ACCS	18	45158387	45158387	+	Missense_Mutation	SNP	G	A	novel	c.100C>T	p.R34C	ENSCAFT00000015091	‘1/15’	17	8	9	missense_variant	‘102/1577’	‘100/1575’	‘34/524’	‘R/C’	Cgc/Tgc	tolerated(0.36)	PANTHER:PTHR43795:SF17,PANTHER:PTHR43795,MobiDB_lite:mobidb-lite,MobiDB_lite:mobidb-lite	MODERATE	SNV
T-134	ACD	5	81791888	81791889	+	Missense_Mutation	DNP	AC	GT	novel	c.863_864inv	p.N288S	ENSCAFT00000037042	‘11/13’	288	284	4	missense_variant	‘863-864/1404’	‘863-864/1368’	‘288/455’	‘N/S’	aAC/aGT	tolerated(1)	PANTHER:PTHR14487	MODERATE	substitution
T-1166	ACER2	11	39215410	39215410	+	Missense_Mutation	SNP	C	A	novel	c.1127C>A	p.P376H	ENSCAFT00000042911	‘5/6’	162	156	6	missense_variant	‘1466/2141’	‘1127/1332’	‘376/443’	‘P/H’	cCc/cAc	deleterious_low_confidence(0.01)	PANTHER:PTHR46139:SF1,PANTHER:PTHR46139,Pfam:PF05875	MODERATE	SNV
T-458	ACOT6	8	46857076	46857076	+	Missense_Mutation	SNP	C	A	novel	c.747C>A	p.H249Q	ENSCAFT00000077033	‘2/3’	94	74	20	missense_variant	‘927/1539’	‘747/1359’	‘249/452’	‘H/Q’	caC/caA	tolerated(0.26)	PANTHER:PTHR10824,PANTHER:PTHR10824:SF6,Gene3D:3.40.50.1820,PIRSF:PIRSF016521,Pfam:PF08840,Superfamily:SSF53474	MODERATE	SNV
T-1246	ACSL4	X	82902721	82902721	+	Missense_Mutation	SNP	T	A	novel	c.874A>T	p.S292C	ENSCAFT00000060364	‘3/15’	205	184	21	missense_variant	‘874/2541’	‘874/2541’	‘292/846’	‘S/C’	Agt/Tgt	deleterious(0.03)	Gene3D:3.40.50.12780,Pfam:PF00501,PANTHER:PTHR43272,PANTHER:PTHR43272:SF22,Superfamily:SSF56801,CDD:cd17639	MODERATE	SNV
T-25	ACTB	6	12423714	12423714	+	Missense_Mutation	SNP	A	G	novel	c.1256A>G	p.K419R	ENSCAFT00000049223	‘4/4’	116	112	4	missense_variant	‘1357/2018’	‘1256/1917’	‘419/638’	‘K/R’	aAa/aGa	tolerated_low_confidence(0.6)		MODERATE	SNV
T-153	ACTC1	30	2516894	2516894	+	Missense_Mutation	SNP	G	T	novel	c.687C>A	p.N229K	ENSCAFT00000065599	‘3/4’	13	9	4	missense_variant	‘735/2001’	‘687/1344’	‘229/447’	‘N/K’	aaC/aaA	deleterious_low_confidence(0.03)	Pfam:PF00022,SMART:SM00268,Superfamily:SSF53067	MODERATE	SNV
T-399	ACTL9	20	53179665	53179665	+	Missense_Mutation	SNP	G	T	novel	c.90C>A	p.N30K	ENSCAFT00000029470	‘1/1’	318	280	38	missense_variant	‘90/1251’	‘90/1251’	‘30/416’	‘N/K’	aaC/aaA	tolerated(0.58)	PANTHER:PTHR11937,PANTHER:PTHR11937:SF194	MODERATE	SNV
T-554	ACTL9	20	53179665	53179665	+	Missense_Mutation	SNP	G	T	novel	c.90C>A	p.N30K	ENSCAFT00000029470	‘1/1’	183	133	50	missense_variant	‘90/1251’	‘90/1251’	‘30/416’	‘N/K’	aaC/aaA	tolerated(0.58)	PANTHER:PTHR11937,PANTHER:PTHR11937:SF194	MODERATE	SNV
T-1023	ACTN1	8	42715186	42715187	+	Frame_Shift_Del	DEL	CT	-	novel	c.2744_2745del	p.E915Afs*?	ENSCAFT00000063610	‘23/23’	295	290	5	frameshift_variant	‘2968-2969/3238’	‘2744-2745/2871’	‘915/956’	‘E/X’	gAG/g		Gene3D:1.10.238.10,Pfam:PF08726,SMART:SM01184,Superfamily:SSF47473,PANTHER:PTHR23167:SF32,PANTHER:PTHR23167	HIGH	deletion
T-343	ACVR2A	19	49641817	49641825	+	In_Frame_Del	DEL	CCGTCCCCG	-	novel	c.602_610del	p.V201_A203del	ENSCAFT00000075724	‘1/9’	69	64	5	inframe_deletion	‘599-607/2468’	‘599-607/2208’	‘200-203/735’	‘PVPA/P’	cCCGTCCCCGcc/ccc		Low_complexity_(Seg):seg	MODERATE	deletion
T-458	ACVRL1	27	3083655	3083655	+	Missense_Mutation	SNP	T	G	novel	c.478A>C	p.K160Q	ENSCAFT00000071290	‘4/11’	120	113	7	missense_variant	‘478/1864’	‘478/1746’	‘160/581’	‘K/Q’	Aaa/Caa	tolerated(0.43)	PANTHER:PTHR23255,PANTHER:PTHR23255:SF66	MODERATE	SNV
T-399	ADAD1	19	17825681	17825681	+	Missense_Mutation	SNP	T	A	novel	c.28A>T	p.S10C	ENSCAFT00000062608	‘2/13’	171	152	19	missense_variant	‘145/2337’	‘28/1896’	‘10/631’	‘S/C’	Agt/Tgt	deleterious(0.02)	PANTHER:PTHR10910:SF103,PANTHER:PTHR10910	MODERATE	SNV
T-554	ADAD1	19	17825681	17825681	+	Missense_Mutation	SNP	T	A	novel	c.28A>T	p.S10C	ENSCAFT00000062608	‘2/13’	156	126	30	missense_variant	‘145/2337’	‘28/1896’	‘10/631’	‘S/C’	Agt/Tgt	deleterious(0.02)	PANTHER:PTHR10910:SF103,PANTHER:PTHR10910	MODERATE	SNV
T-343	ADAD2	5	68165003	68165003	+	Missense_Mutation	SNP	G	A	novel	c.872C>T	p.A291V	ENSCAFT00000031768	‘5/10’	270	260	10	missense_variant	‘872/2030’	‘872/1866’	‘291/621’	‘A/V’	gCc/gTc	tolerated(0.6)	PANTHER:PTHR10910:SF106,PANTHER:PTHR10910,SMART:SM00552	MODERATE	SNV
T-458	ADAD2	5	68165003	68165003	+	Missense_Mutation	SNP	G	A	novel	c.872C>T	p.A291V	ENSCAFT00000031768	‘5/10’	172	158	14	missense_variant	‘872/2030’	‘872/1866’	‘291/621’	‘A/V’	gCc/gTc	tolerated(0.6)	PANTHER:PTHR10910:SF106,PANTHER:PTHR10910,SMART:SM00552	MODERATE	SNV
T-458	ADAM2	16	25907228	25907228	+	Missense_Mutation	SNP	A	G	novel	c.149T>C	p.I50T	ENSCAFT00000048219	‘3/20’	47	37	10	missense_variant	‘152/2233’	‘149/2202’	‘50/733’	‘I/T’	aTa/aCa	tolerated(1)	Pfam:PF01562,PANTHER:PTHR11905,PANTHER:PTHR11905:SF108	MODERATE	SNV
T-856	ADAM21	8	44240093	44240093	+	Missense_Mutation	SNP	C	T	novel	c.931G>A	p.V311I	ENSCAFT00000026389	‘1/1’	360	286	74	missense_variant	‘931/2160’	‘931/2160’	‘311/719’	‘V/I’	Gtt/Att	tolerated(0.18)	CDD:cd04269,Pfam:PF01421,Gene3D:3.40.390.10,Superfamily:SSF55486,PROSITE_profiles:PS50215,PANTHER:PTHR11905:SF116,PANTHER:PTHR11905	MODERATE	SNV
T-1023	ADAM30	17	56853276	56853276	+	Missense_Mutation	SNP	C	T	novel	c.700G>A	p.V234I	ENSCAFT00000016093	‘2/4’	321	315	6	missense_variant	‘700/2094’	‘700/2094’	‘234/697’	‘V/I’	Gtt/Att	tolerated(0.65)	Gene3D:3.40.390.10,Pfam:PF01421,PROSITE_profiles:PS50215,PANTHER:PTHR11905,PANTHER:PTHR11905:SF148,Superfamily:SSF55486,CDD:cd04269	MODERATE	SNV
T-843	ADAM30	17	56853248	56853248	+	Missense_Mutation	SNP	A	G	novel	c.728T>C	p.I243T	ENSCAFT00000016093	‘2/4’	290	285	5	missense_variant	‘728/2094’	‘728/2094’	‘243/697’	‘I/T’	aTt/aCt	deleterious(0.03)	Gene3D:3.40.390.10,Pfam:PF01421,PROSITE_profiles:PS50215,PANTHER:PTHR11905,PANTHER:PTHR11905:SF148,Superfamily:SSF55486,CDD:cd04269	MODERATE	SNV
T-1247	ADAMTS20	27	10493479	10493479	+	Missense_Mutation	SNP	T	G	novel	c.433T>G	p.F145V	ENSCAFT00000015482	‘2/40’	81	72	9	missense_variant	‘790/6583’	‘433/5811’	‘145/1936’	‘F/V’	Ttc/Gtc	tolerated(0.4)	Pfam:PF01562,PANTHER:PTHR13723,PANTHER:PTHR13723:SF165	MODERATE	SNV
T-843	ADAMTSL3	3	55631629	55631629	+	Missense_Mutation	SNP	A	G	novel	c.3356A>G	p.Q1119R	ENSCAFT00000063932	‘20/29’	357	349	8	missense_variant	‘4247/6096’	‘3356/5205’	‘1119/1734’	‘Q/R’	cAg/cGg	tolerated(0.53)	PANTHER:PTHR13723,PANTHER:PTHR13723:SF169	MODERATE	SNV
T-153	ADCY5	33	26383837	26383837	+	Missense_Mutation	SNP	C	T	novel	c.1202G>A	p.R401H	ENSCAFT00000019177	‘7/21’	45	31	14	missense_variant	‘1274/3794’	‘1202/3084’	‘401/1027’	‘R/H’	cGc/cAc	tolerated(0.12)	PIRSF:PIRSF039050,Gene3D:3.30.70.1230,PANTHER:PTHR45627,PANTHER:PTHR45627:SF7	MODERATE	SNV
T-1192	ADCY8	13	27937663	27937664	+	Frame_Shift_Ins	INS	-	CC	novel	c.71_72insGG	p.G25Afs*161	ENSCAFT00000001672	‘1/18’	153	149	4	frameshift_variant	‘71-72/3839’	‘71-72/3756’	‘24/1251’	‘A/AX’	gcc/gcGGc		PANTHER:PTHR45627:SF5,PANTHER:PTHR45627	HIGH	insertion
T-153	ADCY8	13	27937369	27937374	+	In_Frame_Del	DEL	GCCGCT	-	novel	c.361_366del	p.S121_G122del	ENSCAFT00000001672	‘1/18’	81	43	38	inframe_deletion	‘361-366/3839’	‘361-366/3756’	‘121-122/1251’	‘SG/-’	AGCGGC/-		Low_complexity_(Seg):seg,PANTHER:PTHR45627:SF5,PANTHER:PTHR45627,PIRSF:PIRSF039050	MODERATE	deletion
T-424	ADD1	3	61459227	61459227	+	Missense_Mutation	SNP	C	T	novel	c.1027G>A	p.G343S	ENSCAFT00000023528	‘8/13’	164	158	6	missense_variant	‘1027/2139’	‘1027/1938’	‘343/645’	‘G/S’	Ggc/Agc	tolerated_low_confidence(0.22)	PANTHER:PTHR15126,MobiDB_lite:mobidb-lite,MobiDB_lite:mobidb-lite	MODERATE	SNV
T-343	ADGB	1	37876942	37876970	+	Frame_Shift_Del	DEL	ACATCCTGTTACAGTACAGGTACGCACAT	-	novel	c.3366_3394del	p.H1123Qfs*14	ENSCAFT00000000533	‘27/36’	85	80	5	frameshift_variant	‘3467-3495/5063’	‘3366-3394/4962’	‘1122-1132/1653’	‘PHPVTVQVRTS/PX’	ccACATCCTGTTACAGTACAGGTACGCACATcc/cccc		PANTHER:PTHR46298	HIGH	deletion
T-856	ADGRB1	13	36642414	36642414	+	Missense_Mutation	SNP	G	A	novel	c.1685G>A	p.R562Q	ENSCAFT00000001959	‘8/28’	308	243	65	missense_variant	‘2288/5647’	‘1685/4455’	‘562/1484’	‘R/Q’	cGg/cAg	deleterious(0.01)	Gene3D:4.10.1240.10,Pfam:PF00090,Prints:PR01705,PROSITE_profiles:PS50092,PANTHER:PTHR12011,PANTHER:PTHR12011:SF39,SMART:SM00209,Superfamily:SSF82895	MODERATE	SNV
T-343	ADGRB2	2	69377051	69377051	+	Missense_Mutation	SNP	C	T	novel	c.2273C>T	p.T758I	ENSCAFT00000082468	‘13/31’	446	434	12	missense_variant	‘2495/5206’	‘2273/4722’	‘758/1573’	‘T/I’	aCc/aTc	deleterious(0.03)	PANTHER:PTHR12011:SF41,PANTHER:PTHR12011,Pfam:PF16489,MobiDB_lite:mobidb-lite	MODERATE	SNV
T-153	ADGRF3	17	20412716	20412717	+	Missense_Mutation	DNP	AA	GG	novel	c.201_202delinsCC	p.S68P	ENSCAFT00000036246	‘3/14’	32	17	15	missense_variant	‘201-202/2997’	‘201-202/2997’	‘67-68/998’	‘LS/LP’	ctTTcc/ctCCcc		PANTHER:PTHR45813,PANTHER:PTHR45813:SF2,Low_complexity_(Seg):seg	MODERATE	substitution
T-153	ADGRG4	X	106717486	106717487	+	Missense_Mutation	DNP	CG	TA	novel	c.2300_2301delinsTA	p.T767I	ENSCAFT00000017384	‘4/24’	137	24	113	missense_variant	‘2527-2528/10438’	‘2300-2301/9138’	‘767/3045’	‘T/I’	aCG/aTA	deleterious(0)	PANTHER:PTHR12011,PANTHER:PTHR12011:SF277	MODERATE	substitution
T-343	ADGRG6	1	34085234	34085234	+	Missense_Mutation	SNP	G	T	novel	c.3134G>T	p.G1045V	ENSCAFT00000067796	‘23/26’	560	547	13	missense_variant	‘3504/4168’	‘3134/3798’	‘1045/1265’	‘G/V’	gGa/gTa	tolerated(0.2)	CDD:cd15996,Gene3D:1.20.1070.10,Pfam:PF00002,Superfamily:SSF81321,PROSITE_profiles:PS50261,PANTHER:PTHR12011:SF290,PANTHER:PTHR12011,Transmembrane_helices:TMhelix	MODERATE	SNV
T-1023	ADGRL3	13	53425500	53425500	+	Missense_Mutation	SNP	G	A	novel	c.2414G>A	p.R805Q	ENSCAFT00000064577	‘15/27’	205	193	12	missense_variant	‘2746/5075’	‘2414/4743’	‘805/1580’	‘R/Q’	cGa/cAa	deleterious(0.01)	Gene3D:2.60.220.50,Pfam:PF16489,PANTHER:PTHR12011,PANTHER:PTHR12011:SF60	MODERATE	SNV
T-74	ADGRL3	13	53431724	53431724	+	Missense_Mutation	SNP	A	G	novel	c.2639A>G	p.E880G	ENSCAFT00000064577	‘17/27’	232	226	6	missense_variant	‘2971/5075’	‘2639/4743’	‘880/1580’	‘E/G’	gAg/gGg	tolerated(0.08)	Gene3D:2.60.220.50,PANTHER:PTHR12011,PANTHER:PTHR12011:SF60	MODERATE	SNV
T-1166	ADGRV1	3	18323262	18323262	+	Missense_Mutation	SNP	C	T	novel	c.2722G>A	p.V908I	ENSCAFT00000013109	‘14/90’	78	72	6	missense_variant	‘2722/18903’	‘2722/18903’	‘908/6300’	‘V/I’	Gta/Ata	tolerated(0.19)	Gene3D:2.60.40.2030,Pfam:PF03160,PANTHER:PTHR46682,Superfamily:SSF141072,Superfamily:SSF141072	MODERATE	SNV
T-343	ADK	4	25046224	25046224	+	Missense_Mutation	SNP	A	G	novel	c.1238A>G	p.Y413C	ENSCAFT00000066821	‘10/10’	180	112	68	missense_variant	‘1238/1478’	‘1238/1302’	‘413/433’	‘Y/C’	tAt/tGt	deleterious_low_confidence(0)	CDD:cd01168,PANTHER:PTHR45769:SF6,PANTHER:PTHR45769,Pfam:PF00294,Gene3D:3.40.1190.20,Superfamily:SSF53613	MODERATE	SNV
T-1166	ADNP	24	37214292	37214292	+	Missense_Mutation	SNP	T	A	novel	c.3221A>T	p.D1074V	ENSCAFT00000018354	‘4/4’	272	248	24	missense_variant	‘3400/3750’	‘3221/3312’	‘1074/1103’	‘D/V’	gAc/gTc	deleterious_low_confidence(0.01)	PANTHER:PTHR15740:SF1,PANTHER:PTHR15740,MobiDB_lite:mobidb-lite,MobiDB_lite:mobidb-lite	MODERATE	SNV
T-153	ADRA1B	4	50677557	50677557	+	Missense_Mutation	SNP	C	A	novel	c.1228G>T	p.G410C	ENSCAFT00000027374	‘2/2’	65	40	25	missense_variant	‘1250/1552’	‘1228/1530’	‘410/509’	‘G/C’	Ggc/Tgc	deleterious(0)	Low_complexity_(Seg):seg,Prints:PR00556	MODERATE	SNV
T-346	ADRB3	16	27446728	27446729	+	Frame_Shift_Ins	INS	-	CGGGCCGGGGGACCGGGAGCGAGACGCGGCCGGCGGA	novel	c.1128_1129insCGGGCCGGGGGACCGGGAGCGAGACGCGGCCGGCGGA	p.D377Rfs*?	ENSCAFT00000009965	‘1/2’	174	170	4	frameshift_variant	‘1128-1129/1218’	‘1128-1129/1218’	‘376-377/405’	‘-/RAGGPGARRGRRX’	-/CGGGCCGGGGGACCGGGAGCGAGACGCGGCCGGCGGA		PANTHER:PTHR24248,PANTHER:PTHR24248:SF3,MobiDB_lite:mobidb-lite,Low_complexity_(Seg):seg	HIGH	insertion
T-153	AEN	3	51814536	51814536	+	Missense_Mutation	SNP	G	A	novel	c.455G>A	p.R152H	ENSCAFT00000047692	‘2/4’	9	6	3	missense_variant	‘455/3370’	‘455/1491’	‘152/496’	‘R/H’	cGc/cAc	deleterious_low_confidence(0)	MobiDB_lite:mobidb-lite	MODERATE	SNV
T-1246	AFF2	X	117137485	117137485	+	Missense_Mutation	SNP	T	C	novel	c.2903T>C	p.V968A	ENSCAFT00000081176	‘13/22’	111	92	19	missense_variant	‘3076/4103’	‘2903/3930’	‘968/1309’	‘V/A’	gTa/gCa	tolerated(0.08)	PANTHER:PTHR10528,PANTHER:PTHR10528:SF18,Pfam:PF05110	MODERATE	SNV
T-25	AGL	6	50070656	50070667	+	In_Frame_Del	DEL	CAGGTAGAAGAA	-	novel	c.2977_2988del	p.F993_L996del	ENSCAFT00000031896	‘23/34’	37	27	10	inframe_deletion	‘3147-3158/4869’	‘2977-2988/4602’	‘993-996/1533’	‘FFYL/-’	TTCTTCTACCTG/-		PANTHER:PTHR10569,TIGRFAM:TIGR01531	MODERATE	deletion
T-343	AGTPBP1	1	73946668	73946668	+	Missense_Mutation	SNP	A	C	novel	c.1178A>C	p.N393T	ENSCAFT00000002116	‘11/25’	595	589	6	missense_variant	‘1211/3979’	‘1178/3681’	‘393/1226’	‘N/T’	aAt/aCt	tolerated(0.55)	PANTHER:PTHR12756,PANTHER:PTHR12756:SF24	MODERATE	SNV
T-153	AHCTF1	7	37562142	37562142	+	Missense_Mutation	SNP	T	C	novel	c.4535A>G	p.D1512G	ENSCAFT00000084643	‘33/37’	60	45	15	missense_variant	‘4762/7309’	‘4535/7011’	‘1512/2336’	‘D/G’	gAt/gGt	tolerated(0.23)	PANTHER:PTHR21583	MODERATE	SNV
T-458	AHNAK	18	54101833	54101834	+	Frame_Shift_Ins	INS	-	GACC	novel	c.892_893insGACC	p.A298Gfs*44	ENSCAFT00000048755	‘1/8’	224	218	6	frameshift_variant	‘892-893/5922’	‘892-893/5922’	‘298/1973’	‘A/GPX’	gca/gGACCca		PANTHER:PTHR23348:SF41,PANTHER:PTHR23348,PANTHER:PTHR23348,PANTHER:PTHR23348:SF41	HIGH	insertion
T-153	AHR	14	31788159	31788159	+	Missense_Mutation	SNP	C	T	novel	c.2207C>T	p.T736I	ENSCAFT00000079152	‘10/11’	59	45	14	missense_variant	‘3078/3751’	‘2207/2562’	‘736/853’	‘T/I’	aCt/aTt	deleterious_low_confidence(0)	PANTHER:PTHR10649,PANTHER:PTHR10649:SF9	MODERATE	SNV
T-153	AIMP1	32	27101865	27101865	+	Missense_Mutation	SNP	C	T	novel	c.899C>T	p.A300V	ENSCAFT00000017529	‘7/7’	27	21	6	missense_variant	‘937/1049’	‘899/966’	‘300/321’	‘A/V’	gCt/gTt	tolerated(0.7)	Gene3D:2.40.50.140,PANTHER:PTHR11586,PANTHER:PTHR11586:SF33,Superfamily:SSF50249	MODERATE	SNV
T-399	AIRE	31	38146284	38146284	+	Missense_Mutation	SNP	G	A	novel	c.1534G>A	p.A512T	ENSCAFT00000017065	‘12/14’	45	34	11	missense_variant	‘1986/2522’	‘1534/1752’	‘512/583’	‘A/T’	Gcg/Acg	tolerated(0.76)	Gene3D:3.30.40.10,Low_complexity_(Seg):seg	MODERATE	SNV
T-149	AKAP9	14	17711734	17711734	+	Missense_Mutation	SNP	C	T	novel	c.7351C>T	p.R2451C	ENSCAFT00000064347	‘32/50’	261	181	80	missense_variant	‘7587/13772’	‘7351/11835’	‘2451/3944’	‘R/C’	Cgt/Tgt	tolerated(0.21)	PANTHER:PTHR44981,PANTHER:PTHR44981:SF1	MODERATE	SNV
T-29C	AKNA	11	68577306	68577307	+	In_Frame_Ins	INS	-	CTA	novel	c.1144_1145insTAG	p.T381_A382insV	ENSCAFT00000048912	‘10/21’	520	512	8	inframe_insertion	‘1331-1332/3356’	‘1144-1145/2841’	‘382/946’	‘A/VA’	gca/gTAGca		PANTHER:PTHR21510,PANTHER:PTHR21510:SF15,MobiDB_lite:mobidb-lite,MobiDB_lite:mobidb-lite,Low_complexity_(Seg):seg	MODERATE	insertion
T-1192	AKR1B1	14	3000108	3000108	+	Missense_Mutation	SNP	G	A	novel	c.76G>A	p.G26S	ENSCAFT00000002002	‘2/10’	257	251	6	missense_variant	‘126/1335’	‘76/951’	‘26/316’	‘G/S’	Ggc/Agc	tolerated(0.07)	CDD:cd06660,PANTHER:PTHR11732,PANTHER:PTHR11732:SF294,Pfam:PF00248,PIRSF:PIRSF000097,Gene3D:3.20.20.100,Superfamily:SSF51430	MODERATE	SNV
T-992	ALCAM	33	11170245	11170245	+	Missense_Mutation	SNP	G	A	novel	c.1432G>A	p.E478K	ENSCAFT00000015434	‘12/16’	170	140	30	missense_variant	‘2127/4987’	‘1432/1752’	‘478/583’	‘E/K’	Gaa/Aaa	tolerated(0.46)	Gene3D:2.60.40.10,PIRSF:PIRSF000615,PROSITE_profiles:PS50835,PANTHER:PTHR11973,PANTHER:PTHR11973:SF2,SMART:SM00408,Superfamily:SSF48726	MODERATE	SNV
T-424	ALG6	5	46724064	46724064	+	Missense_Mutation	SNP	A	G	novel	c.1096T>C	p.S366P	ENSCAFT00000029698	‘13/15’	30	27	3	missense_variant	‘1232/1660’	‘1096/1524’	‘366/507’	‘S/P’	Tct/Cct	tolerated(0.19)	PANTHER:PTHR12413,PANTHER:PTHR12413:SF1,Pfam:PF03155,Transmembrane_helices:TMhelix	MODERATE	SNV
T-1246	ALKBH5	5	41343375	41343376	+	Frame_Shift_Ins	INS	-	A	novel	c.1050_1051insT	p.V351Cfs*11	ENSCAFT00000029091	‘4/4’	261	141	120	frameshift_variant	‘1050-1051/1185’	‘1050-1051/1185’	‘350-351/394’	‘-/X’	-/T		PANTHER:PTHR32074,MobiDB_lite:mobidb-lite,MobiDB_lite:mobidb-lite	HIGH	insertion
T-856	ALMS1	17	49449448	49449448	+	Missense_Mutation	SNP	G	A	novel	c.4399C>T	p.P1467S	ENSCAFT00000060449	‘8/23’	216	211	5	missense_variant	‘4399/15146’	‘4399/15033’	‘1467/5010’	‘P/S’	Cca/Tca	deleterious(0.03)	Pfam:PF18727,PANTHER:PTHR21553,PANTHER:PTHR21553:SF22	MODERATE	SNV
T-399	ALX4	18	44922473	44922493	+	In_Frame_Del	DEL	GCCGCAGCAGCCGCAGCCGCC	-	novel	c.332_352del	p.Q111_Q117del	ENSCAFT00000015028	‘1/4’	181	170	11	inframe_deletion	‘324-344/5412’	‘324-344/1245’	‘108-115/414’	‘QPQQPQPP/Q’	caGCCGCAGCAGCCGCAGCCGCCg/cag		Low_complexity_(Seg):seg,PANTHER:PTHR24329,PANTHER:PTHR24329:SF322,Superfamily:SSF81995,MobiDB_lite:mobidb-lite,MobiDB_lite:mobidb-lite	MODERATE	deletion
T-276	ANK3	4	12205517	12205517	+	Missense_Mutation	SNP	T	G	novel	c.9465A>C	p.Q3155H	ENSCAFT00000020300	‘37/44’	655	409	246	missense_variant	‘9723/13539’	‘9465/13143’	‘3155/4380’	‘Q/H’	caA/caC	deleterious_low_confidence(0)	PANTHER:PTHR24123:SF74,PANTHER:PTHR24123,MobiDB_lite:mobidb-lite,MobiDB_lite:mobidb-lite	MODERATE	SNV
T-1023	ANKK1	5	19802085	19802085	+	Missense_Mutation	SNP	T	A	novel	c.2420A>T	p.E807V	ENSCAFT00000060373	‘9/9’	38	32	6	missense_variant	‘2420/2963’	‘2420/2427’	‘807/808’	‘E/V’	gAa/gTa	deleterious_low_confidence(0)		MODERATE	SNV
T-276	ANKMY2	14	31126009	31126009	+	Missense_Mutation	SNP	T	G	novel	c.570A>C	p.E190D	ENSCAFT00000003824	‘6/10’	292	194	98	missense_variant	‘727/1812’	‘570/1326’	‘190/441’	‘E/D’	gaA/gaC	tolerated(0.43)	PANTHER:PTHR24150:SF8,PANTHER:PTHR24150	MODERATE	SNV
T-1023	ANKRD11	5	64215812	64215812	+	Nonsense_Mutation	SNP	C	T	novel	c.784C>T	p.Q262*	ENSCAFT00000079538	‘8/14’	188	117	71	stop_gained	‘987/8597’	‘784/7881’	‘262/2626’	‘Q/*’	Cag/Tag		Gene3D:1.25.40.20,Pfam:PF00023,PROSITE_profiles:PS50088,PROSITE_profiles:PS50297,PANTHER:PTHR24145,SMART:SM00248,Superfamily:SSF48403	HIGH	SNV
T-424	ANKRD17	13	61945872	61945872	+	Missense_Mutation	SNP	G	A	novel	c.2026C>T	p.P676S	ENSCAFT00000004833	‘15/34’	609	602	7	missense_variant	‘2026/8017’	‘2026/7476’	‘676/2491’	‘P/S’	Cca/Tca	tolerated_low_confidence(0.47)	PROSITE_profiles:PS50297,PANTHER:PTHR23206:SF1,PANTHER:PTHR23206	MODERATE	SNV
T-1166	ANKRD22	26	38626575	38626576	+	In_Frame_Ins	INS	-	CTG	novel	c.342_343insCAG	p.N114_E115insQ	ENSCAFT00000042796	‘4/6’	50	47	3	inframe_insertion	‘520-521/1201’	‘342-343/576’	‘114-115/191’	‘-/Q’	-/CAG		PROSITE_profiles:PS50297,PANTHER:PTHR47276,Gene3D:1.25.40.20,SMART:SM00248,Superfamily:SSF48403	MODERATE	insertion
T-907	ANKRD34C	3	57850321	57850321	+	Missense_Mutation	SNP	C	T	novel	c.350G>A	p.R117H	ENSCAFT00000022204	‘1/1’	278	239	39	missense_variant	‘350/1608’	‘350/1608’	‘117/535’	‘R/H’	cGc/cAc	tolerated(1)	PROSITE_profiles:PS50088,PROSITE_profiles:PS50297,PANTHER:PTHR24156,PANTHER:PTHR24156:SF6,Gene3D:1.25.40.20,Superfamily:SSF48403	MODERATE	SNV
T-458	ANKRD49	21	6444730	6444730	+	Missense_Mutation	SNP	C	T	novel	c.374G>A	p.R125H	ENSCAFT00000049999	‘2/2’	89	85	4	missense_variant	‘471/1357’	‘374/720’	‘125/239’	‘R/H’	cGt/cAt	tolerated(0.21)	Gene3D:1.25.40.20,Pfam:PF12796,PROSITE_profiles:PS50088,PROSITE_profiles:PS50297,PANTHER:PTHR24180,PANTHER:PTHR24180:SF22,SMART:SM00248,Superfamily:SSF48403	MODERATE	SNV
T-1166	ANKRD9	8	70441889	70441889	+	Missense_Mutation	SNP	C	T	novel	c.988G>A	p.A330T	ENSCAFT00000028691	‘3/3’	21	18	3	missense_variant	‘1666/1968’	‘988/1290’	‘330/429’	‘A/T’	Gcg/Acg	tolerated_low_confidence(0.23)	Low_complexity_(Seg):seg,PANTHER:PTHR24133:SF16,PANTHER:PTHR24133	MODERATE	SNV
T-276	ANKS6	11	55881040	55881040	+	Missense_Mutation	SNP	A	C	novel	c.1175T>G	p.L392R	ENSCAFT00000003928	‘6/15’	85	77	8	missense_variant	‘1179/2575’	‘1175/2571’	‘392/856’	‘L/R’	cTt/cGt	deleterious(0)	Gene3D:1.25.40.20,PROSITE_profiles:PS50297,PANTHER:PTHR10627,PANTHER:PTHR10627:SF69,SMART:SM00248	MODERATE	SNV
T-992	ANO8	20	45433406	45433406	+	Missense_Mutation	SNP	G	A	novel	c.1706G>A	p.R569H	ENSCAFT00000093493	‘14/19’	395	374	21	missense_variant	‘2184/4909’	‘1706/4431’	‘569/1476’	‘R/H’	cGc/cAc	tolerated_low_confidence(0.19)	PANTHER:PTHR12308:SF33,PANTHER:PTHR12308,Pfam:PF04547	MODERATE	SNV
T-149	ANOS1	X	5421086	5421086	+	Missense_Mutation	SNP	C	A	novel	c.1804G>T	p.V602F	ENSCAFT00000070494	‘12/14’	54	40	14	missense_variant	‘1944/3300’	‘1804/2160’	‘602/719’	‘V/F’	Gtc/Ttc	deleterious(0)	Gene3D:2.60.40.10,Pfam:PF00041,PROSITE_profiles:PS50853,PANTHER:PTHR14131,PANTHER:PTHR14131:SF6,SMART:SM00060,Superfamily:SSF49265,CDD:cd00063	MODERATE	SNV
T-458	AP1AR	32	32119482	32119482	+	Missense_Mutation	SNP	A	C	novel	c.494A>C	p.Y165S	ENSCAFT00000018483	‘8/10’	87	81	6	missense_variant	‘821/1236’	‘494/909’	‘165/302’	‘Y/S’	tAt/tCt	tolerated(0.62)	Pfam:PF15745,PANTHER:PTHR34529	MODERATE	SNV
T-843	AP2M1	34	17078260	17078260	+	Missense_Mutation	SNP	G	C	novel	c.886G>C	p.V296L	ENSCAFT00000090394	‘9/12’	141	136	5	missense_variant	‘1048/1944’	‘886/1308’	‘296/435’	‘V/L’	Gtg/Ctg	tolerated(0.55)	Gene3D:2.60.40.1170,Gene3D:2.60.40.1170,Pfam:PF00928,PIRSF:PIRSF005992,PROSITE_profiles:PS51072,PANTHER:PTHR10529,PANTHER:PTHR10529:SF236,Superfamily:SSF49447,CDD:cd09251	MODERATE	SNV
T-843	AP2M1	34	17078267	17078268	+	Missense_Mutation	DNP	GT	AC	novel	c.893_894inv	p.R298H	ENSCAFT00000090394	‘9/12’	165	161	4	missense_variant	‘1055-1056/1944’	‘893-894/1308’	‘298/435’	‘R/H’	cGT/cAC	deleterious(0.01)	Gene3D:2.60.40.1170,Gene3D:2.60.40.1170,Pfam:PF00928,PIRSF:PIRSF005992,PROSITE_profiles:PS51072,PANTHER:PTHR10529,PANTHER:PTHR10529:SF236,Superfamily:SSF49447,CDD:cd09251	MODERATE	substitution
T-856	AP2M1	34	17079850	17079850	+	Missense_Mutation	SNP	C	T	novel	c.1187C>T	p.P396L	ENSCAFT00000090394	‘12/12’	163	158	5	missense_variant	‘1349/1944’	‘1187/1308’	‘396/435’	‘P/L’	cCc/cTc	deleterious(0.01)	Gene3D:2.60.40.1170,Pfam:PF00928,PIRSF:PIRSF005992,PROSITE_profiles:PS51072,PANTHER:PTHR10529,PANTHER:PTHR10529:SF236,Superfamily:SSF49447,CDD:cd09251	MODERATE	SNV
T-74	AP3B2	3	54517922	54517922	+	Missense_Mutation	SNP	T	C	novel	c.1799A>G	p.K600R	ENSCAFT00000020838	‘15/27’	164	157	7	missense_variant	‘1799/3702’	‘1799/3438’	‘600/1145’	‘K/R’	aAg/aGg	tolerated(0.06)	Pfam:PF01602,PIRSF:PIRSF037096,PANTHER:PTHR11134,PANTHER:PTHR11134:SF11,Superfamily:SSF48371	MODERATE	SNV
T-149	APOL6	10	28538395	28538395	+	Missense_Mutation	SNP	C	A	novel	c.562G>T	p.V188F	ENSCAFT00000002667	‘2/3’	76	69	7	missense_variant	‘600/1487’	‘562/1047’	‘188/348’	‘V/F’	Gtc/Ttc	deleterious(0.01)	PANTHER:PTHR14096:SF7,PANTHER:PTHR14096,Pfam:PF05461	MODERATE	SNV
T-346	ARAP2	3	75742209	75742209	+	Missense_Mutation	SNP	A	C	novel	c.3065A>C	p.N1022T	ENSCAFT00000090635	‘19/32’	147	130	17	missense_variant	‘3359/4947’	‘3065/4653’	‘1022/1550’	‘N/T’	aAc/aCc	tolerated(0.4)	PANTHER:PTHR45899,PANTHER:PTHR45899:SF1,Superfamily:SSF50729	MODERATE	SNV
T-346	AREL1	8	47819186	47819186	+	Missense_Mutation	SNP	G	A	novel	c.133C>T	p.R45W	ENSCAFT00000026863	‘1/17’	187	113	74	missense_variant	‘133/2895’	‘133/2382’	‘45/793’	‘R/W’	Cgg/Tgg	deleterious(0.05)		MODERATE	SNV
T-343	ARHGAP21	2	8875988	8875988	+	Missense_Mutation	SNP	C	G	novel	c.5359C>G	p.R1787G	ENSCAFT00000074095	‘26/26’	215	210	5	missense_variant	‘6075/7103’	‘5359/5823’	‘1787/1940’	‘R/G’	Cgc/Ggc	deleterious(0)	PANTHER:PTHR23175,PANTHER:PTHR23175:SF16	MODERATE	SNV
T-276	ARHGAP22	28	424553	424553	+	Missense_Mutation	SNP	T	G	novel	c.1194A>C	p.E398D	ENSCAFT00000043002	‘9/13’	174	162	12	missense_variant	‘1967/2816’	‘1194/2043’	‘398/680’	‘E/D’	gaA/gaC	tolerated(0.89)	Low_complexity_(Seg):seg,PANTHER:PTHR15228,PANTHER:PTHR15228:SF22,MobiDB_lite:mobidb-lite	MODERATE	SNV
T-1166	ARHGAP45	20	57663425	57663425	+	Missense_Mutation	SNP	T	G	novel	c.767A>C	p.D256A	ENSCAFT00000036204	‘6/23’	132	114	18	missense_variant	‘864/3490’	‘767/3393’	‘256/1130’	‘D/A’	gAc/gCc	tolerated(0.75)	Low_complexity_(Seg):seg,PANTHER:PTHR15228:SF18,PANTHER:PTHR15228	MODERATE	SNV
T-276	ARHGEF11	7	41096369	41096369	+	Missense_Mutation	SNP	A	C	novel	c.4493A>C	p.K1498T	ENSCAFT00000073740	‘43/45’	134	124	10	missense_variant	‘5050/5545’	‘4493/4758’	‘1498/1585’	‘K/T’	aAg/aCg	deleterious_low_confidence(0)	PANTHER:PTHR45872,PANTHER:PTHR45872:SF1	MODERATE	SNV
T-134	ARHGEF12	5	13576025	13576025	+	Missense_Mutation	SNP	G	C	novel	c.625C>G	p.L209V	ENSCAFT00000018981	‘9/41’	292	186	106	missense_variant	‘701/5014’	‘625/4632’	‘209/1543’	‘L/V’	Ctg/Gtg	deleterious(0.02)	PANTHER:PTHR45872,PANTHER:PTHR45872:SF3,Coiled-coils_(Ncoils):Coil	MODERATE	SNV
T-343	ARHGEF17	21	24870831	24870831	+	Missense_Mutation	SNP	C	A	novel	c.3978G>T	p.K1326N	ENSCAFT00000009046	‘9/22’	208	151	57	missense_variant	‘3978/6204’	‘3978/6204’	‘1326/2067’	‘K/N’	aaG/aaT	tolerated(0.06)	Low_complexity_(Seg):seg,PANTHER:PTHR12877,PANTHER:PTHR12877:SF15,Gene3D:2.30.29.30,Superfamily:SSF50729	MODERATE	SNV
T-153	ARHGEF25	10	1692014	1692014	+	Missense_Mutation	SNP	G	C	novel	c.952G>C	p.G318R	ENSCAFT00000000393	‘10/16’	25	15	10	missense_variant	‘1015/2923’	‘952/1860’	‘318/619’	‘G/R’	Ggg/Cgg	deleterious(0.03)	Gene3D:1.20.900.10,Pfam:PF00621,PROSITE_profiles:PS50010,PANTHER:PTHR22826,PANTHER:PTHR22826:SF117,SMART:SM00325,Superfamily:SSF48065,CDD:cd00160	MODERATE	SNV
T-153	ARHGEF28	2	56629221	56629221	+	Missense_Mutation	SNP	G	A	novel	c.2432G>A	p.S811N	ENSCAFT00000080847	‘19/36’	25	19	6	missense_variant	‘2432/6354’	‘2432/5337’	‘811/1778’	‘S/N’	aGt/aAt	tolerated(0.08)	PANTHER:PTHR13944,PANTHER:PTHR13944:SF22,MobiDB_lite:mobidb-lite	MODERATE	SNV
T-343	ARHGEF28	2	56620207	56620207	+	Missense_Mutation	SNP	T	A	novel	c.2028T>A	p.D676E	ENSCAFT00000080847	‘15/36’	203	198	5	missense_variant	‘2028/6354’	‘2028/5337’	‘676/1778’	‘D/E’	gaT/gaA	tolerated(0.27)	PANTHER:PTHR13944,PANTHER:PTHR13944:SF22,MobiDB_lite:mobidb-lite,MobiDB_lite:mobidb-lite,Low_complexity_(Seg):seg	MODERATE	SNV
T-343	ARHGEF5	16	5655814	5655814	+	Missense_Mutation	SNP	A	G	novel	c.4277T>C	p.L1426P	ENSCAFT00000005632	‘12/16’	185	115	70	missense_variant	‘4830/5934’	‘4277/4815’	‘1426/1604’	‘L/P’	cTg/cCg	deleterious(0)	Gene3D:2.30.29.30,PANTHER:PTHR12845,PANTHER:PTHR12845:SF2,SMART:SM00233,Superfamily:SSF50729,CDD:cd01221	MODERATE	SNV
T-1246	ARID4A	8	33719523	33719523	+	Missense_Mutation	SNP	C	T	novel	c.3334C>T	p.P1112S	ENSCAFT00000024422	‘21/24’	179	98	81	missense_variant	‘3513/4100’	‘3334/3837’	‘1112/1278’	‘P/S’	Cca/Tca	tolerated(0.15)	PANTHER:PTHR13964,PANTHER:PTHR13964:SF26,MobiDB_lite:mobidb-lite	MODERATE	SNV
T-399	ARMCX1	X	75426770	75426772	+	In_Frame_Del	DEL	GAG	-	novel	c.147_149del	p.E50del	ENSCAFT00000036815	‘4/4’	146	101	45	inframe_deletion	‘631-633/2263’	‘136-138/1380’	‘46/459’	‘E/-’	GAG/-		Low_complexity_(Seg):seg,PANTHER:PTHR15712:SF14,PANTHER:PTHR15712	MODERATE	deletion
T-1166	ARMCX4	X	75404148	75404148	+	Missense_Mutation	SNP	A	C	novel	c.6347A>C	p.E2116A	ENSCAFT00000028065	‘1/1’	128	119	9	missense_variant	‘6347/7500’	‘6347/7500’	‘2116/2499’	‘E/A’	gAg/gCg	deleterious(0.03)	PANTHER:PTHR47081,PANTHER:PTHR47081:SF1	MODERATE	SNV
T-992	ARMCX4	X	75404190	75404190	+	Missense_Mutation	SNP	G	A	novel	c.6389G>A	p.S2130N	ENSCAFT00000028065	‘1/1’	180	162	18	missense_variant	‘6389/7500’	‘6389/7500’	‘2130/2499’	‘S/N’	aGt/aAt	tolerated(1)	PANTHER:PTHR47081,PANTHER:PTHR47081:SF1	MODERATE	SNV
T-149	ARNT	17	59944715	59944715	+	Missense_Mutation	SNP	C	T	novel	c.1934G>A	p.R645H	ENSCAFT00000019492	‘19/22’	6	3	3	missense_variant	‘1934/2643’	‘1934/2373’	‘645/790’	‘R/H’	cGc/cAc	deleterious_low_confidence(0.03)	PANTHER:PTHR23042:SF50,PANTHER:PTHR23042,Superfamily:SSF88633,MobiDB_lite:mobidb-lite	MODERATE	SNV
T-1192	ARNT2	3	57026905	57026905	+	Missense_Mutation	SNP	G	T	novel	c.1598C>A	p.P533H	ENSCAFT00000068934	‘15/20’	163	152	11	missense_variant	‘1598/2665’	‘1598/2352’	‘533/783’	‘P/H’	cCc/cAc	deleterious(0.02)	PANTHER:PTHR23042,PANTHER:PTHR23042:SF6	MODERATE	SNV
T-999	ARNTL2	27	20361192	20361192	+	Missense_Mutation	SNP	T	C	novel	c.341A>G	p.E114G	ENSCAFT00000017664	‘4/16’	151	105	46	missense_variant	‘1045/2570’	‘341/1866’	‘114/621’	‘E/G’	gAa/gGa	tolerated(0.06)	PROSITE_profiles:PS50888,CDD:cd00083,PANTHER:PTHR23042,PANTHER:PTHR23042:SF48,Pfam:PF00010,Gene3D:4.10.280.10,SMART:SM00353,Superfamily:SSF47459,Prints:PR00785	MODERATE	SNV
T-153	ASB1	25	48860733	48860733	+	Missense_Mutation	SNP	G	A	novel	c.553G>A	p.D185N	ENSCAFT00000080620	‘3/4’	94	81	13	missense_variant	‘554/1663’	‘553/1287’	‘185/428’	‘D/N’	Gac/Aac	tolerated(0.11)	PROSITE_profiles:PS50297,PROSITE_profiles:PS50088,PANTHER:PTHR24173,PANTHER:PTHR24173:SF27,Pfam:PF12796,Gene3D:1.25.40.20,SMART:SM00248,Superfamily:SSF48403	MODERATE	SNV
T-1246	ASB12	X	49464426	49464426	+	Nonsense_Mutation	SNP	A	C	novel	c.135T>G	p.Y45*	ENSCAFT00000026217	‘2/3’	335	321	14	stop_gained	‘406/1419’	‘135/960’	‘45/319’	‘Y/*’	taT/taG		PANTHER:PTHR24120,PANTHER:PTHR24120:SF8,Gene3D:1.25.40.20,Pfam:PF12796,Superfamily:SSF48403	HIGH	SNV
T-1166	ASB5	16	53300817	53300817	+	Missense_Mutation	SNP	C	T	rs850539013	c.100C>T	p.P34S	ENSCAFT00000013387	‘3/9’	159	152	7	missense_variant	‘1003/2076’	‘100/1140’	‘34/379’	‘P/S’	Ccg/Tcg	tolerated_low_confidence(0.07)		MODERATE	SNV
T-856	ASH1L	7	42211630	42211630	+	Missense_Mutation	SNP	G	T	novel	c.7351G>T	p.G2451C	ENSCAFT00000026816	‘17/28’	75	68	7	missense_variant	‘7922/9469’	‘7351/8898’	‘2451/2965’	‘G/C’	Ggc/Tgc	tolerated_low_confidence(0.05)	Gene3D:1.20.920.10,PANTHER:PTHR46147,PANTHER:PTHR46147:SF1,SMART:SM00297,Superfamily:SSF47370,CDD:cd05525	MODERATE	SNV
T-1247	ASIC4	37	26040960	26040960	+	Missense_Mutation	SNP	A	C	novel	c.587A>C	p.Y196S	ENSCAFT00000024726	‘2/10’	270	262	8	missense_variant	‘894/2655’	‘587/1620’	‘196/539’	‘Y/S’	tAt/tCt	tolerated(0.05)	PANTHER:PTHR11690,PANTHER:PTHR11690:SF13,Gene3D:2.60.470.10,Gene3D:1.10.3590.10,Pfam:PF00858,Gene3D:1.10.287.770	MODERATE	SNV
T-153	ASPM	7	5593808	5593808	+	Missense_Mutation	SNP	C	T	novel	c.398C>T	p.A133V	ENSCAFT00000018114	‘2/28’	15	11	4	missense_variant	‘986/11063’	‘398/10410’	‘133/3469’	‘A/V’	gCa/gTa	deleterious(0.03)	PANTHER:PTHR22590:SF4,PANTHER:PTHR22590	MODERATE	SNV
T-153	ASTN1	7	22594591	22594591	+	Missense_Mutation	SNP	T	C	novel	c.698T>C	p.I233T	ENSCAFT00000022524	‘3/23’	62	48	14	missense_variant	‘698/3960’	‘698/3885’	‘233/1294’	‘I/T’	aTc/aCc	deleterious_low_confidence(0.02)	PANTHER:PTHR16592,PANTHER:PTHR16592:SF8	MODERATE	SNV
T-74	ASXL1	24	21799963	21799963	+	Missense_Mutation	SNP	G	A	novel	c.3703G>A	p.V1235I	ENSCAFT00000062466	‘18/18’	212	197	15	missense_variant	‘4557/7409’	‘3703/6555’	‘1235/2184’	‘V/I’	Gtc/Atc	tolerated_low_confidence(1)	PANTHER:PTHR13578,PANTHER:PTHR13578:SF19	MODERATE	SNV
T-1023	ATF4	10	25529891	25529892	+	Missense_Mutation	DNP	CG	GA	novel	c.219_220delinsTC	p.G74R	ENSCAFT00000002053	‘2/3’	601	596	5	missense_variant	‘500-501/1425’	‘219-220/1053’	‘73-74/350’	‘NG/NR’	aaCGga/aaTCga		PANTHER:PTHR13044,PANTHER:PTHR13044:SF32	MODERATE	substitution
T-1166	ATG2A	18	52263528	52263528	+	Missense_Mutation	SNP	C	T	novel	c.1370C>T	p.S457L	ENSCAFT00000044044	‘10/41’	388	357	31	missense_variant	‘1370/6262’	‘1370/5811’	‘457/1936’	‘S/L’	tCg/tTg	tolerated(0.15)	PANTHER:PTHR13190,PANTHER:PTHR13190:SF21	MODERATE	SNV
T-1087	ATIC	37	22444767	22444767	+	Missense_Mutation	SNP	G	A	novel	c.1498G>A	p.G500S	ENSCAFT00000022733	‘14/16’	394	384	10	missense_variant	‘1615/1934’	‘1498/1779’	‘500/592’	‘G/S’	Ggc/Agc	tolerated(0.18)	HAMAP:MF_00139,PANTHER:PTHR11692,PANTHER:PTHR11692:SF0,TIGRFAM:TIGR00355,Gene3D:3.40.140.20,Gene3D:1.10.287.440,PIRSF:PIRSF000414,Superfamily:SSF53927	MODERATE	SNV
T-1023	ATMIN	5	70783065	70783065	+	Missense_Mutation	SNP	T	C	novel	c.2380A>G	p.I794V	ENSCAFT00000046152	‘4/4’	467	461	6	missense_variant	‘2380/2592’	‘2380/2592’	‘794/863’	‘I/V’	Ata/Gta	tolerated(0.16)	PANTHER:PTHR46664,PANTHER:PTHR46664:SF2	MODERATE	SNV
T-1192	ATP10A	3	34986773	34986773	+	Missense_Mutation	SNP	C	A	novel	c.1373C>A	p.S458Y	ENSCAFT00000016031	‘7/21’	294	254	40	missense_variant	‘1479/4633’	‘1373/4527’	‘458/1508’	‘S/Y’	tCc/tAc	deleterious(0.01)	SFLD:SFLDS00003,SFLD:SFLDF00027,CDD:cd02073,PANTHER:PTHR24092:SF81,PANTHER:PTHR24092,TIGRFAM:TIGR01494,TIGRFAM:TIGR01652,Superfamily:SSF81665,Superfamily:SSF56784	MODERATE	SNV
T-134	ATP10B	4	50139381	50139381	+	Missense_Mutation	SNP	G	A	novel	c.3504G>A	p.M1168I	ENSCAFT00000059558	‘19/24’	303	286	17	missense_variant	‘3504/4566’	‘3504/4566’	‘1168/1521’	‘M/I’	atG/atA	deleterious(0)	CDD:cd02073,Pfam:PF16212,TIGRFAM:TIGR01652,TIGRFAM:TIGR01494,Superfamily:SSF81665,PANTHER:PTHR24092:SF79,PANTHER:PTHR24092	MODERATE	SNV
T-25	ATP10D	13	43468831	43468836	+	In_Frame_Del	DEL	CGTGAG	-	novel	c.2146_2151del	p.V716_S717del	ENSCAFT00000077061	‘12/23’	385	381	4	inframe_deletion	‘2145-2150/4923’	‘2145-2150/4452’	‘715-717/1483’	‘FVS/F’	ttCGTGAGc/ttc		SFLD:SFLDF00027,SFLD:SFLDS00003,CDD:cd02073,Superfamily:SSF81665,PANTHER:PTHR24092:SF84,PANTHER:PTHR24092	MODERATE	deletion
T-424	ATP13A1	20	43626436	43626436	+	Missense_Mutation	SNP	T	C	novel	c.1811T>C	p.L604P	ENSCAFT00000022481	‘13/26’	108	71	37	missense_variant	‘1811/3832’	‘1811/3621’	‘604/1206’	‘L/P’	cTg/cCg	deleterious(0)	Gene3D:3.40.1110.10,Pfam:PF00702,PANTHER:PTHR45630,PANTHER:PTHR45630:SF7,SFLD:SFLDF00027,SFLD:SFLDG00002,Superfamily:SSF56784,Superfamily:SSF81660,Superfamily:SSF81665,TIGRFAM:TIGR01657,CDD:cd07543	MODERATE	SNV
T-25	ATP23	10	1994535	1994535	+	Missense_Mutation	SNP	G	T	novel	c.633G>T	p.Q211H	ENSCAFT00000049505	‘6/6’	33	30	3	missense_variant	‘633/929’	‘633/726’	‘211/241’	‘Q/H’	caG/caT	tolerated(0.66)	Pfam:PF09768,PANTHER:PTHR21711,PANTHER:PTHR21711:SF0	MODERATE	SNV
T-25	ATP2B1	15	30598375	30598402	+	Frame_Shift_Del	DEL	CTCTTCTCTCTATATCTGCAGGGTTTCC	-	novel	c.217_244del	p.G73Kfs*20	ENSCAFT00000088747	‘2/21’	135	131	4	frameshift_variant	‘431-458/4931’	‘217-244/3750’	‘73-82/1249’	‘GNPADIERRE/X’	GGAAACCCTGCAGATATAGAGAGAAGAGaa/aa		Gene3D:2.70.150.10,Pfam:PF00690,PANTHER:PTHR24093,PANTHER:PTHR24093:SF245,SMART:SM00831,Superfamily:SSF81665,CDD:cd02081	HIGH	deletion
T-843	ATP5F1A	7	45125590	45125591	+	Frame_Shift_Del	DEL	AG	-	novel	c.1348_1349del	p.E450Ifs*11	ENSCAFT00000027989	‘10/13’	71	67	4	frameshift_variant	‘1347-1348/1962’	‘1347-1348/1818’	‘449-450/605’	‘TE/TX’	acAGaa/acaa		Gene3D:3.40.50.300,HAMAP:MF_01346,Pfam:PF00006,PANTHER:PTHR43089,PANTHER:PTHR43089:SF6,Superfamily:SSF52540,TIGRFAM:TIGR00962,CDD:cd01132	HIGH	deletion
T-843	ATP5F1A	7	45125612	45125612	+	Missense_Mutation	SNP	C	T	novel	c.1369C>T	p.R457C	ENSCAFT00000027989	‘10/13’	98	93	5	missense_variant	‘1369/1962’	‘1369/1818’	‘457/605’	‘R/C’	Cgc/Tgc	deleterious_low_confidence(0.01)	Gene3D:3.40.50.300,HAMAP:MF_01346,Pfam:PF00006,PANTHER:PTHR43089,PANTHER:PTHR43089:SF6,Superfamily:SSF52540,TIGRFAM:TIGR00962,CDD:cd01132	MODERATE	SNV
T-1247	ATP6AP2	X	35065071	35065074	+	Frame_Shift_Del	DEL	TTTT	-	novel	c.471_474del	p.F158Kfs*5	ENSCAFT00000089409	‘5/9’	100	96	4	frameshift_variant	‘525-528/1442’	‘470-473/1095’	‘157-158/364’	‘VF/X’	gTTTTt/gt		PANTHER:PTHR13351,PANTHER:PTHR13351:SF5	HIGH	deletion
T-1247	ATP6AP2	X	35065075	35065076	+	Frame_Shift_Ins	INS	-	GGGG	novel	c.475_476insGGGG	p.E159Gfs*32	ENSCAFT00000089409	‘5/9’	96	91	5	frameshift_variant	‘529-530/1442’	‘474-475/1095’	‘158-159/364’	‘-/GX’	-/GGGG		PANTHER:PTHR13351,PANTHER:PTHR13351:SF5	HIGH	insertion
T-276	ATP6V1A	33	18075114	18075114	+	Missense_Mutation	SNP	A	T	novel	c.487A>T	p.I163F	ENSCAFT00000017059	‘5/15’	126	86	40	missense_variant	‘545/1925’	‘487/1857’	‘163/618’	‘I/F’	Atc/Ttc	tolerated(0.14)	HAMAP:MF_00309,CDD:cd01134,PANTHER:PTHR43607,Gene3D:3.40.50.300,Pfam:PF16886,Gene3D:2.40.50.100,TIGRFAM:TIGR01042	MODERATE	SNV
T-424	ATP6V1B1	10	69285864	69285864	+	Missense_Mutation	SNP	G	A	novel	c.1490G>A	p.R497H	ENSCAFT00000005559	‘13/13’	104	66	38	missense_variant	‘1490/3168’	‘1490/1596’	‘497/531’	‘R/H’	cGc/cAc	deleterious_low_confidence(0.01)	HAMAP:MF_00310,CDD:cd18112,PANTHER:PTHR43389:SF1,PANTHER:PTHR43389,TIGRFAM:TIGR01040,Gene3D:3.40.50.12240,PIRSF:PIRSF039114	MODERATE	SNV
T-149	ATP7B	22	219437	219437	+	Missense_Mutation	SNP	C	T	novel	c.3259C>T	p.R1087C	ENSCAFT00000006859	‘14/20’	60	52	8	missense_variant	‘3304/4350’	‘3259/4305’	‘1087/1434’	‘R/C’	Cgc/Tgc	deleterious(0.04)	CDD:cd02094,Pfam:PF00702,Gene3D:3.40.1110.10,Superfamily:SSF56784,PANTHER:PTHR43520:SF9,PANTHER:PTHR43520,MobiDB_lite:mobidb-lite,SFLD:SFLDF00027,SFLD:SFLDS00003,TIGRFAM:TIGR01525	MODERATE	SNV
T-843	ATP7B	22	192287	192288	+	In_Frame_Ins	INS	-	CCCAGGCCC	novel	c.355_356insCCCAGGCCC	p.M119delinsTQAL	ENSCAFT00000006859	‘1/20’	13	11	2	protein_altering_variant	‘400-401/4350’	‘355-356/4305’	‘119/1434’	‘M/TQAL’	atg/aCCCAGGCCCtg		CDD:cd00371,Gene3D:3.30.70.100,Pfam:PF00403,Superfamily:SSF55008,PANTHER:PTHR43520:SF9,PANTHER:PTHR43520,PROSITE_patterns:PS01047,PROSITE_profiles:PS50846,TIGRFAM:TIGR00003	MODERATE	insertion
T-843	ATP7B	22	192288	192289	+	Frame_Shift_Ins	INS	-	GACAG	novel	c.359_360insAGGAC	p.C121Gfs*20	ENSCAFT00000006859	‘1/20’	14	11	3	frameshift_variant	‘401-402/4350’	‘356-357/4305’	‘119/1434’	‘M/MTX’	atg/atGACAGg		CDD:cd00371,Gene3D:3.30.70.100,Pfam:PF00403,Superfamily:SSF55008,PANTHER:PTHR43520:SF9,PANTHER:PTHR43520,PROSITE_patterns:PS01047,PROSITE_profiles:PS50846,TIGRFAM:TIGR00003	HIGH	insertion
T-856	ATP7B	22	193068	193068	+	Missense_Mutation	SNP	C	T	novel	c.1136C>T	p.P379L	ENSCAFT00000006859	‘1/20’	191	184	7	missense_variant	‘1181/4350’	‘1136/4305’	‘379/1434’	‘P/L’	cCg/cTg	deleterious(0.04)	CDD:cd00371,Pfam:PF00403,Gene3D:3.30.70.100,Superfamily:SSF55008,PANTHER:PTHR43520:SF9,PANTHER:PTHR43520,PROSITE_profiles:PS50846,TIGRFAM:TIGR00003	MODERATE	SNV
T-25	ATXN1	35	15475113	15475113	+	Missense_Mutation	SNP	G	A	novel	c.1886C>T	p.A629V	ENSCAFT00000044892	‘3/5’	166	161	5	missense_variant	‘2234/2974’	‘1886/2526’	‘629/841’	‘A/V’	gCc/gTc	deleterious(0.01)	PROSITE_profiles:PS51148,PANTHER:PTHR13392,PANTHER:PTHR13392:SF5,Pfam:PF08517,SMART:SM00536,Superfamily:SSF102031	MODERATE	SNV
T-999	ATXN7L2	6	42368802	42368802	+	Missense_Mutation	SNP	G	C	novel	c.1631C>G	p.P544R	ENSCAFT00000035305	‘11/13’	181	177	4	missense_variant	‘1631/2622’	‘1631/2379’	‘544/792’	‘P/R’	cCt/cGt	deleterious(0.01)	PANTHER:PTHR15117,PANTHER:PTHR15117:SF5,MobiDB_lite:mobidb-lite,MobiDB_lite:mobidb-lite,Low_complexity_(Seg):seg	MODERATE	SNV
T-907	AVIL	10	1856293	1856293	+	Missense_Mutation	SNP	T	G	novel	c.2414A>C	p.K805T	ENSCAFT00000000466	‘19/19’	147	142	5	missense_variant	‘2433/2564’	‘2414/2451’	‘805/816’	‘K/T’	aAg/aCg	deleterious(0)	Gene3D:1.10.950.10,Pfam:PF02209,PROSITE_profiles:PS51089,PANTHER:PTHR11977,PANTHER:PTHR11977:SF33,SMART:SM00153,Superfamily:SSF47050	MODERATE	SNV
T-153	AXL	1	112701676	112701676	+	Missense_Mutation	SNP	C	T	novel	c.2329G>A	p.D777N	ENSCAFT00000008119	‘21/21’	99	26	73	missense_variant	‘2329/3640’	‘2329/2640’	‘777/879’	‘D/N’	Gac/Aac	deleterious(0)	CDD:cd05075,Pfam:PF07714,Gene3D:1.10.510.10,PIRSF:PIRSF000615,SMART:SM00219,Superfamily:SSF56112,PROSITE_profiles:PS50011,PANTHER:PTHR24416:SF323,PANTHER:PTHR24416,Prints:PR00109	MODERATE	SNV
T-153	BARD1	37	21961019	21961021	+	In_Frame_Del	DEL	TGT	-	novel	c.1623_1625del	p.Q542del	ENSCAFT00000022670	‘8/11’	67	64	3	inframe_deletion	‘1833-1835/2565’	‘1623-1625/2214’	‘541-542/737’	‘QQ/Q’	caACAg/cag		Gene3D:3.40.50.10190,PROSITE_profiles:PS50172,PANTHER:PTHR24171,SMART:SM00292,Superfamily:SSF52113,CDD:cd17734	MODERATE	deletion
T-1192	BAZ1A	8	13643544	13643544	+	Missense_Mutation	SNP	T	C	novel	c.1046A>G	p.K349R	ENSCAFT00000046060	‘8/26’	41	38	3	missense_variant	‘1104/5038’	‘1046/4674’	‘349/1557’	‘K/R’	aAg/aGg	tolerated(1)	Low_complexity_(Seg):seg,PANTHER:PTHR46510,Coiled-coils_(Ncoils):Coil	MODERATE	SNV
T-153	BCAS1	24	39707262	39707262	+	Missense_Mutation	SNP	G	T	novel	c.1684C>A	p.P562T	ENSCAFT00000071424	‘12/14’	127	64	63	missense_variant	‘2454/2754’	‘1684/1917’	‘562/638’	‘P/T’	Cca/Aca	deleterious(0.03)	PANTHER:PTHR15016,MobiDB_lite:mobidb-lite	MODERATE	SNV
T-29C	BCHE	34	30970424	30970424	+	Missense_Mutation	SNP	C	A	novel	c.964G>T	p.V322L	ENSCAFT00000023011	‘2/4’	368	355	13	missense_variant	‘1108/2218’	‘964/1809’	‘322/602’	‘V/L’	Gtg/Ttg	deleterious(0.02)	CDD:cd00312,PANTHER:PTHR43918:SF5,PANTHER:PTHR43918,Pfam:PF00135,Gene3D:3.40.50.1820,Superfamily:SSF53474	MODERATE	SNV
T-74	BCL6	34	20118487	20118487	+	Missense_Mutation	SNP	T	G	novel	c.1472A>C	p.H491P	ENSCAFT00000022065	‘5/9’	112	104	8	missense_variant	‘1499/2201’	‘1472/2121’	‘491/706’	‘H/P’	cAc/cCc	tolerated(0.16)	PANTHER:PTHR24399,PANTHER:PTHR24399:SF29	MODERATE	SNV
T-153	BCL9	17	58187382	58187382	+	Missense_Mutation	SNP	C	T	rs851584605	c.3860C>T	p.A1287V	ENSCAFT00000017579	‘9/9’	199	124	75	missense_variant	‘4346/6026’	‘3860/4281’	‘1287/1426’	‘A/V’	gCg/gTg	tolerated(0.24)	PANTHER:PTHR15185,PANTHER:PTHR15185:SF5,Low_complexity_(Seg):seg	MODERATE	SNV
T-343	BCL9L	5	14914207	14914207	+	Missense_Mutation	SNP	G	A	novel	c.553G>A	p.A185T	ENSCAFT00000077514	‘5/8’	513	455	58	missense_variant	‘687/4652’	‘553/4446’	‘185/1481’	‘A/T’	Gcc/Acc	tolerated(0.17)	PANTHER:PTHR15185:SF3,PANTHER:PTHR15185	MODERATE	SNV
T-149	BDP1	2	54676637	54676637	+	Missense_Mutation	SNP	G	C	novel	c.1170G>C	p.Q390H	ENSCAFT00000012510	‘9/39’	13	11	2	missense_variant	‘1170/7779’	‘1170/7779’	‘390/2592’	‘Q/H’	caG/caC	tolerated(0.24)	PANTHER:PTHR22929,PANTHER:PTHR22929:SF0,MobiDB_lite:mobidb-lite,MobiDB_lite:mobidb-lite	MODERATE	SNV
T-149	BDP1	2	54676640	54676641	+	Missense_Mutation	DNP	CG	TT	novel	c.1173_1174delinsTT	p.V392L	ENSCAFT00000012510	‘9/39’	13	11	2	missense_variant	‘1173-1174/7779’	‘1173-1174/7779’	‘391-392/2592’	‘SV/SL’	agCGta/agTTta		PANTHER:PTHR22929,PANTHER:PTHR22929:SF0,MobiDB_lite:mobidb-lite,MobiDB_lite:mobidb-lite	MODERATE	substitution
T-153	BDP1	2	54695631	54695631	+	Missense_Mutation	SNP	C	G	novel	c.4190C>G	p.P1397R	ENSCAFT00000012510	‘19/39’	30	18	12	missense_variant	‘4190/7779’	‘4190/7779’	‘1397/2592’	‘P/R’	cCt/cGt	deleterious(0.04)	MobiDB_lite:mobidb-lite	MODERATE	SNV
T-1247	BEND2	X	14282408	14282408	+	Missense_Mutation	SNP	T	G	novel	c.2474A>C	p.H825P	ENSCAFT00000086661	‘16/18’	133	125	8	missense_variant	‘2594/2974’	‘2474/2823’	‘825/940’	‘H/P’	cAt/cCt	tolerated(0.19)	PANTHER:PTHR47305	MODERATE	SNV
T-1166	BEST2	20	49386429	49386429	+	Missense_Mutation	SNP	C	T	novel	c.817G>A	p.V273M	ENSCAFT00000027237	‘6/9’	109	96	13	missense_variant	‘895/1608’	‘817/1530’	‘273/509’	‘V/M’	Gtg/Atg	deleterious(0)	Pfam:PF01062,PANTHER:PTHR10736,PANTHER:PTHR10736:SF1,Transmembrane_helices:TMhelix	MODERATE	SNV
T-153	BHMG1	1	109848152	109848152	+	Missense_Mutation	SNP	C	G	rs850737167	c.340G>C	p.A114P	ENSCAFT00000044988	‘4/13’	39	17	22	missense_variant	‘340/2387’	‘340/1893’	‘114/630’	‘A/P’	Gca/Cca	tolerated(1)	MobiDB_lite:mobidb-lite,MobiDB_lite:mobidb-lite	MODERATE	SNV
T-843	BLM	3	53462448	53462448	+	Missense_Mutation	SNP	G	A	novel	c.1498C>T	p.H500Y	ENSCAFT00000019677	‘6/21’	226	56	170	missense_variant	‘1502/4312’	‘1498/4263’	‘500/1420’	‘H/Y’	Cat/Tat	tolerated(0.14)	Pfam:PF16204	MODERATE	SNV
T-1166	BMP2K	32	3288418	3288418	+	Missense_Mutation	SNP	C	T	novel	c.3083C>T	p.T1028I	ENSCAFT00000014064	‘16/16’	265	256	9	missense_variant	‘3192/3658’	‘3083/3420’	‘1028/1139’	‘T/I’	aCc/aTc	deleterious_low_confidence(0.01)	PANTHER:PTHR22967:SF10,PANTHER:PTHR22967,Pfam:PF15282	MODERATE	SNV
T-25	BMP3	32	5224539	5224539	+	Missense_Mutation	SNP	G	A	novel	c.769G>A	p.A257T	ENSCAFT00000014102	‘3/4’	492	482	10	missense_variant	‘769/1392’	‘769/1392’	‘257/463’	‘A/T’	Gcc/Acc	tolerated(0.44)	PIRSF:PIRSF037403,PANTHER:PTHR11848,PANTHER:PTHR11848:SF144	MODERATE	SNV
T-399	BNIP5	12	5436232	5436232	+	Missense_Mutation	SNP	T	C	novel	c.895A>G	p.R299G	ENSCAFT00000002157	‘5/12’	248	238	10	missense_variant	‘1107/2183’	‘895/1971’	‘299/656’	‘R/G’	Aga/Gga	deleterious(0.04)	Pfam:PF15661,PANTHER:PTHR22435,MobiDB_lite:mobidb-lite,MobiDB_lite:mobidb-lite	MODERATE	SNV
T-554	BNIP5	12	5436232	5436232	+	Missense_Mutation	SNP	T	C	novel	c.895A>G	p.R299G	ENSCAFT00000002157	‘5/12’	163	148	15	missense_variant	‘1107/2183’	‘895/1971’	‘299/656’	‘R/G’	Aga/Gga	deleterious(0.04)	Pfam:PF15661,PANTHER:PTHR22435,MobiDB_lite:mobidb-lite,MobiDB_lite:mobidb-lite	MODERATE	SNV
T-907	BRD1	10	17394357	17394357	+	Missense_Mutation	SNP	G	T	novel	c.3498G>T	p.K1166N	ENSCAFT00000001121	‘11/12’	253	242	11	missense_variant	‘3498/3773’	‘3498/3732’	‘1166/1243’	‘K/N’	aaG/aaT	tolerated(0.08)	Gene3D:2.30.30.140,Pfam:PF00855,PROSITE_profiles:PS50812,PANTHER:PTHR13793,PANTHER:PTHR13793:SF17,SMART:SM00293,Superfamily:SSF63748,CDD:cd05839	MODERATE	SNV
T-1166	BRPF1	20	8506124	8506124	+	Missense_Mutation	SNP	G	T	novel	c.316C>A	p.R106S	ENSCAFT00000085440	‘1/13’	149	139	10	missense_variant	‘326/4374’	‘316/3663’	‘106/1220’	‘R/S’	Cgt/Agt	deleterious(0)	Pfam:PF10513,PANTHER:PTHR13793,PANTHER:PTHR13793:SF85	MODERATE	SNV
T-458	BRPF1	20	8506124	8506124	+	Missense_Mutation	SNP	G	T	novel	c.316C>A	p.R106S	ENSCAFT00000085440	‘1/13’	102	98	4	missense_variant	‘326/4374’	‘316/3663’	‘106/1220’	‘R/S’	Cgt/Agt	deleterious(0)	Pfam:PF10513,PANTHER:PTHR13793,PANTHER:PTHR13793:SF85	MODERATE	SNV
T-1166	BSN	20	39641334	39641336	+	Missense_Mutation	TNP	CGT	GAG	novel	c.484_486delinsCTC	p.T162L	ENSCAFT00000074391	‘3/11’	17	15	2	missense_variant	‘484-486/11718’	‘484-486/11718’	‘162/3905’	‘T/L’	ACG/CTC	tolerated(0.29)	Gene3D:3.30.40.10,Pfam:PF05715,PANTHER:PTHR14113,PANTHER:PTHR14113:SF1,Superfamily:SSF57903,CDD:cd15773	MODERATE	substitution
T-458	BTG4	5	21577822	21577822	+	Missense_Mutation	SNP	C	A	novel	c.527C>A	p.P176Q	ENSCAFT00000022555	‘5/7’	127	119	8	missense_variant	‘1039/1187’	‘527/675’	‘176/224’	‘P/Q’	cCg/cAg	tolerated(0.97)		MODERATE	SNV
T-856	C11H9orf131	11	51627938	51627938	+	Missense_Mutation	SNP	C	G	novel	c.2335C>G	p.L779V	ENSCAFT00000049674	‘1/1’	117	72	45	missense_variant	‘2335/3528’	‘2335/3528’	‘779/1175’	‘L/V’	Ctc/Gtc	tolerated(0.14)	PANTHER:PTHR21777	MODERATE	SNV
T-1087	C12H6orf132	12	10736381	10736381	+	Missense_Mutation	SNP	G	A	novel	c.1988C>T	p.T663M	ENSCAFT00000049988	‘4/4’	436	347	89	missense_variant	‘1988/2888’	‘1988/2886’	‘663/962’	‘T/M’	aCg/aTg	tolerated(0.06)	PANTHER:PTHR35077,PANTHER:PTHR35077:SF2,MobiDB_lite:mobidb-lite,MobiDB_lite:mobidb-lite,Low_complexity_(Seg):seg	MODERATE	SNV
T-153	C12orf43	26	16827271	16827271	+	Missense_Mutation	SNP	G	A	novel	c.599C>T	p.A200V	ENSCAFT00000047334	‘6/6’	69	35	34	missense_variant	‘599/1381’	‘599/810’	‘200/269’	‘A/V’	gCc/gTc	tolerated_low_confidence(0.09)	PANTHER:PTHR14482,MobiDB_lite:mobidb-lite,Low_complexity_(Seg):seg	MODERATE	SNV
T-346	C20H19orf44	20	46026048	46026048	+	Missense_Mutation	SNP	G	T	novel	c.1352C>A	p.S451Y	ENSCAFT00000024848	‘5/9’	189	183	6	missense_variant	‘1551/2518’	‘1352/1917’	‘451/638’	‘S/Y’	tCc/tAc	tolerated(0.15)	PANTHER:PTHR22409,Pfam:PF15391,MobiDB_lite:mobidb-lite,MobiDB_lite:mobidb-lite	MODERATE	SNV
T-343	C3	20	53573525	53573525	+	Missense_Mutation	SNP	A	T	novel	c.2032A>T	p.R678W	ENSCAFT00000029568	‘16/38’	259	184	75	missense_variant	‘2077/5157’	‘2032/4701’	‘678/1566’	‘R/W’	Agg/Tgg	deleterious(0)	CDD:cd00017,Gene3D:1.20.91.20,Superfamily:SSF47686,PANTHER:PTHR11412:SF81,PANTHER:PTHR11412	MODERATE	SNV
T-153	C30H15orf39	30	38174174	38174174	+	Missense_Mutation	SNP	G	A	novel	c.1072G>A	p.A358T	ENSCAFT00000028572	‘1/3’	86	44	42	missense_variant	‘1072/3000’	‘1072/3000’	‘358/999’	‘A/T’	Gct/Act	tolerated(0.45)	Pfam:PF17663,PANTHER:PTHR28422	MODERATE	SNV
T-153	C30H15orf61	30	31644342	31644342	+	Missense_Mutation	SNP	A	G	novel	c.26A>G	p.E9G	ENSCAFT00000027626	‘1/2’	14	10	4	missense_variant	‘80/628’	‘26/474’	‘9/157’	‘E/G’	gAg/gGg	tolerated_low_confidence(0.5)	PANTHER:PTHR34651	MODERATE	SNV
T-276	C32H4orf54	32	21658118	21658118	+	Missense_Mutation	SNP	C	T	novel	c.623G>A	p.R208H	ENSCAFT00000044107	‘1/1’	266	185	81	missense_variant	‘623/5415’	‘623/5415’	‘208/1804’	‘R/H’	cGc/cAc	deleterious_low_confidence(0.05)	PANTHER:PTHR33775,PANTHER:PTHR33775:SF4,MobiDB_lite:mobidb-lite	MODERATE	SNV
T-843	C34H5orf49	34	6135913	6135913	+	Missense_Mutation	SNP	G	A	novel	c.467G>A	p.R156H	ENSCAFT00000016089	‘3/3’	219	214	5	missense_variant	‘467/855’	‘467/597’	‘156/198’	‘R/H’	cGc/cAc	tolerated_low_confidence(0.06)	Pfam:PF15074,PANTHER:PTHR34444,PANTHER:PTHR34444:SF1	MODERATE	SNV
T-1087	C5H1orf174	5	58359719	58359720	+	Frame_Shift_Ins	INS	-	GCCA	novel	c.416_419dup	p.L141Gfs*38	ENSCAFT00000031006	‘3/6’	382	369	13	frameshift_variant	‘441-442/759’	‘419-420/717’	‘140/238’	‘A/AGX’	gcc/gcTGGCc		PANTHER:PTHR28491,Pfam:PF15772,MobiDB_lite:mobidb-lite	HIGH	insertion
T-343	C5H1orf174	5	58359719	58359720	+	Frame_Shift_Ins	INS	-	GCCA	novel	c.416_419dup	p.L141Gfs*38	ENSCAFT00000031006	‘3/6’	403	392	11	frameshift_variant	‘441-442/759’	‘419-420/717’	‘140/238’	‘A/AGX’	gcc/gcTGGCc		PANTHER:PTHR28491,Pfam:PF15772,MobiDB_lite:mobidb-lite	HIGH	insertion
T-843	C5H1orf174	5	58359719	58359720	+	Frame_Shift_Ins	INS	-	GCCA	novel	c.416_419dup	p.L141Gfs*38	ENSCAFT00000031006	‘3/6’	171	157	14	frameshift_variant	‘441-442/759’	‘419-420/717’	‘140/238’	‘A/AGX’	gcc/gcTGGCc		PANTHER:PTHR28491,Pfam:PF15772,MobiDB_lite:mobidb-lite	HIGH	insertion
T-992	C6H16orf54	6	17813218	17813218	+	Missense_Mutation	SNP	G	C	novel	c.298C>G	p.R100G	ENSCAFT00000026824	‘2/2’	367	350	17	missense_variant	‘336/887’	‘298/849’	‘100/282’	‘R/G’	Cgc/Ggc			MODERATE	SNV
T-999	C9	4	69714829	69714829	+	Missense_Mutation	SNP	A	C	novel	c.1556A>C	p.N519T	ENSCAFT00000029570	‘10/11’	413	396	17	missense_variant	‘1618/1845’	‘1556/1707’	‘519/568’	‘N/T’	aAt/aCt	deleterious(0)	Gene3D:2.10.25.10,Prints:PR00764,PANTHER:PTHR45742,PANTHER:PTHR45742:SF3	MODERATE	SNV
T-25	C9H17orf64	9	36079912	36079912	+	Missense_Mutation	SNP	T	C	novel	c.419A>G	p.K140R	ENSCAFT00000028180	‘4/6’	114	74	40	missense_variant	‘1136/1562’	‘419/708’	‘140/235’	‘K/R’	aAg/aGg	tolerated(0.11)	PANTHER:PTHR21765	MODERATE	SNV
T-907	CABIN1	26	28366710	28366710	+	Missense_Mutation	SNP	C	T	novel	c.6493G>A	p.E2165K	ENSCAFT00000049789	‘37/37’	532	474	58	missense_variant	‘6831/7276’	‘6493/6561’	‘2165/2186’	‘E/K’	Gag/Aag	deleterious_low_confidence(0)	MobiDB_lite:mobidb-lite,Low_complexity_(Seg):seg	MODERATE	SNV
T-399	CACNA1D	20	36223324	36223324	+	Missense_Mutation	SNP	C	A	novel	c.4709G>T	p.C1570F	ENSCAFT00000092568	‘39/50’	49	43	6	missense_variant	‘4709/6630’	‘4709/6630’	‘1570/2209’	‘C/F’	tGc/tTc	deleterious(0)	Gene3D:1.10.238.10,Pfam:PF16905,PANTHER:PTHR45628,PANTHER:PTHR45628:SF11	MODERATE	SNV
T-554	CACNA1D	20	36223324	36223324	+	Missense_Mutation	SNP	C	A	novel	c.4709G>T	p.C1570F	ENSCAFT00000092568	‘39/50’	54	42	12	missense_variant	‘4709/6630’	‘4709/6630’	‘1570/2209’	‘C/F’	tGc/tTc	deleterious(0)	Gene3D:1.10.238.10,Pfam:PF16905,PANTHER:PTHR45628,PANTHER:PTHR45628:SF11	MODERATE	SNV
T-74	CACNA1E	7	14990008	14990008	+	Missense_Mutation	SNP	C	T	novel	c.1463C>T	p.P488L	ENSCAFT00000091867	‘3/48’	168	151	17	missense_variant	‘1463/10865’	‘1463/8067’	‘488/2688’	‘P/L’	cCg/cTg	deleterious_low_confidence(0)	Gene3D:1.20.120.350,Pfam:PF00520,PANTHER:PTHR45628,PANTHER:PTHR45628:SF5,Superfamily:SSF81324	MODERATE	SNV
T-856	CACNA1F	X	42320457	42320457	+	Missense_Mutation	SNP	C	T	novel	c.1826G>A	p.R609H	ENSCAFT00000025182	‘15/46’	35	17	18	missense_variant	‘1826/5805’	‘1826/5754’	‘609/1917’	‘R/H’	cGc/cAc	deleterious(0)	Gene3D:1.20.120.350,Pfam:PF00520,PANTHER:PTHR45628,PANTHER:PTHR45628:SF2,Superfamily:SSF81324	MODERATE	SNV
T-1166	CACNA1G	9	26543879	26543879	+	Missense_Mutation	SNP	T	G	novel	c.6926T>G	p.L2309R	ENSCAFT00000027129	‘38/38’	361	334	27	missense_variant	‘6926/7892’	‘6926/7143’	‘2309/2380’	‘L/R’	cTc/cGc	deleterious(0)	PANTHER:PTHR10037,PANTHER:PTHR10037:SF192,MobiDB_lite:mobidb-lite,Low_complexity_(Seg):seg	MODERATE	SNV
T-153	CACNA1G	9	26544062	26544062	+	Missense_Mutation	SNP	G	C	novel	c.7109G>C	p.G2370A	ENSCAFT00000027129	‘38/38’	44	30	14	missense_variant	‘7109/7892’	‘7109/7143’	‘2370/2380’	‘G/A’	gGt/gCt	tolerated_low_confidence(0.25)	MobiDB_lite:mobidb-lite	MODERATE	SNV
T-343	CACNA1G	9	26518607	26518607	+	Missense_Mutation	SNP	G	A	novel	c.3629G>A	p.R1210Q	ENSCAFT00000027129	‘17/38’	451	444	7	missense_variant	‘3629/7892’	‘3629/7143’	‘1210/2380’	‘R/Q’	cGg/cAg	tolerated(0.64)	PANTHER:PTHR10037,PANTHER:PTHR10037:SF192,MobiDB_lite:mobidb-lite,Low_complexity_(Seg):seg	MODERATE	SNV
T-399	CACNA1G	9	26543879	26543879	+	Missense_Mutation	SNP	T	G	novel	c.6926T>G	p.L2309R	ENSCAFT00000027129	‘38/38’	998	864	134	missense_variant	‘6926/7892’	‘6926/7143’	‘2309/2380’	‘L/R’	cTc/cGc	deleterious(0)	PANTHER:PTHR10037,PANTHER:PTHR10037:SF192,MobiDB_lite:mobidb-lite,Low_complexity_(Seg):seg	MODERATE	SNV
T-458	CACNA1G	9	26518607	26518607	+	Missense_Mutation	SNP	G	A	novel	c.3629G>A	p.R1210Q	ENSCAFT00000027129	‘17/38’	261	248	13	missense_variant	‘3629/7892’	‘3629/7143’	‘1210/2380’	‘R/Q’	cGg/cAg	tolerated(0.64)	PANTHER:PTHR10037,PANTHER:PTHR10037:SF192,MobiDB_lite:mobidb-lite,Low_complexity_(Seg):seg	MODERATE	SNV
T-276	CACNA1H	6	39533619	39533619	+	Frame_Shift_Del	DEL	G	-	novel	c.135del	p.L46Cfs*46	ENSCAFT00000079672	‘1/34’	71	39	32	frameshift_variant	‘135/8024’	‘135/7224’	‘45/2407’	‘P/X’	ccC/cc		Low_complexity_(Seg):seg	HIGH	deletion
T-1246	CACNA1I	10	25407326	25407326	+	Missense_Mutation	SNP	C	G	novel	c.2152G>C	p.V718L	ENSCAFT00000046802	‘11/36’	322	310	12	missense_variant	‘2173/7097’	‘2152/6573’	‘718/2190’	‘V/L’	Gtg/Ctg	deleterious(0.01)	PANTHER:PTHR10037,PANTHER:PTHR10037:SF209,Pfam:PF00520,Gene3D:1.10.287.70,Superfamily:SSF81324	MODERATE	SNV
T-1023	CACNB2	2	18577550	18577550	+	Missense_Mutation	SNP	C	A	novel	c.349G>T	p.D117Y	ENSCAFT00000083693	‘4/13’	162	54	108	missense_variant	‘349/3236’	‘349/1857’	‘117/618’	‘D/Y’	Gac/Tac	deleterious(0)	CDD:cd12040,Gene3D:2.30.30.40,SMART:SM00326,Superfamily:SSF50044,PROSITE_profiles:PS50002,PANTHER:PTHR11824,PANTHER:PTHR11824:SF9	MODERATE	SNV
T-1246	CACNB4	19	52993744	52993744	+	Missense_Mutation	SNP	C	A	novel	c.1413G>T	p.Q471H	ENSCAFT00000087613	‘15/15’	637	620	17	missense_variant	‘2324/2450’	‘1413/1539’	‘471/512’	‘Q/H’	caG/caT	deleterious_low_confidence(0.05)	PANTHER:PTHR11824,PANTHER:PTHR11824:SF7,MobiDB_lite:mobidb-lite,MobiDB_lite:mobidb-lite,Low_complexity_(Seg):seg	MODERATE	SNV
T-856	CADM3	38	22775046	22775046	+	Missense_Mutation	SNP	C	T	novel	c.757G>A	p.E253K	ENSCAFT00000065068	‘6/10’	135	90	45	missense_variant	‘1143/1846’	‘757/1272’	‘253/423’	‘E/K’	Gaa/Aaa	deleterious(0)	Gene3D:2.60.40.10,PROSITE_profiles:PS50835,PANTHER:PTHR45889,PANTHER:PTHR45889:SF5,SMART:SM00409,Superfamily:SSF48726,CDD:cd07705	MODERATE	SNV
T-346	CADPS	20	28564414	28564414	+	Missense_Mutation	SNP	A	T	novel	c.2347A>T	p.I783F	ENSCAFT00000073739	‘17/31’	159	103	56	missense_variant	‘2347/4319’	‘2347/3984’	‘783/1327’	‘I/F’	Att/Ttt	deleterious(0.01)	PANTHER:PTHR12166:SF6,PANTHER:PTHR12166	MODERATE	SNV
T-1023	CADPS2	14	60155184	60155184	+	Missense_Mutation	SNP	G	T	novel	c.3033C>A	p.D1011E	ENSCAFT00000086083	‘19/27’	72	20	52	missense_variant	‘3033/5661’	‘3033/3903’	‘1011/1300’	‘D/E’	gaC/gaA	tolerated(0.23)	PROSITE_profiles:PS51258,PANTHER:PTHR12166,PANTHER:PTHR12166:SF7	MODERATE	SNV
T-149	CAFA-T2R12	27	34855741	34855741	+	Missense_Mutation	SNP	A	G	novel	c.57A>G	p.I19M	ENSCAFT00000037655	‘1/1’	39	35	4	missense_variant	‘57/945’	‘57/945’	‘19/314’	‘I/M’	atA/atG	tolerated(1)	Low_complexity_(Seg):seg,CDD:cd13950,PANTHER:PTHR11394:SF76,PANTHER:PTHR11394,Gene3D:1.20.1070.10,Pfam:PF05296,Superfamily:SSF81321,Transmembrane_helices:TMhelix	MODERATE	SNV
T-343	CAFA-T2R12	27	34855741	34855741	+	Missense_Mutation	SNP	A	G	novel	c.57A>G	p.I19M	ENSCAFT00000037655	‘1/1’	36	31	5	missense_variant	‘57/945’	‘57/945’	‘19/314’	‘I/M’	atA/atG	tolerated(1)	Low_complexity_(Seg):seg,CDD:cd13950,PANTHER:PTHR11394:SF76,PANTHER:PTHR11394,Gene3D:1.20.1070.10,Pfam:PF05296,Superfamily:SSF81321,Transmembrane_helices:TMhelix	MODERATE	SNV
T-153	CAFA-T2R43	27	34793434	34793434	+	Nonsense_Mutation	SNP	C	A	rs852152711	c.723C>A	p.Y241*	ENSCAFT00000021237	‘1/1’	124	119	5	stop_gained	‘723/1050’	‘723/1050’	‘241/349’	‘Y/*’	taC/taA		Low_complexity_(Seg):seg,CDD:cd15027,PANTHER:PTHR11394:SF27,PANTHER:PTHR11394,Gene3D:1.20.1070.10,Pfam:PF05296,Superfamily:SSF81321,Transmembrane_helices:TMhelix	HIGH	SNV
T-856	CAFA-T2R43	27	34793434	34793434	+	Nonsense_Mutation	SNP	C	A	rs852152711	c.723C>A	p.Y241*	ENSCAFT00000021237	‘1/1’	257	250	7	stop_gained	‘723/1050’	‘723/1050’	‘241/349’	‘Y/*’	taC/taA		Low_complexity_(Seg):seg,CDD:cd15027,PANTHER:PTHR11394:SF27,PANTHER:PTHR11394,Gene3D:1.20.1070.10,Pfam:PF05296,Superfamily:SSF81321,Transmembrane_helices:TMhelix	HIGH	SNV
T-134	CAGE1	35	7344485	7344485	+	Missense_Mutation	SNP	G	T	novel	c.469C>A	p.Q157K	ENSCAFT00000015172	‘5/14’	99	50	49	missense_variant	‘632/2485’	‘469/2322’	‘157/773’	‘Q/K’	Caa/Aaa	tolerated(0.21)	Pfam:PF15066,PANTHER:PTHR36864	MODERATE	SNV
T-149	CAGE1	35	7341023	7341023	+	Missense_Mutation	SNP	C	T	novel	c.911G>A	p.S304N	ENSCAFT00000015172	‘7/14’	82	77	5	missense_variant	‘1074/2485’	‘911/2322’	‘304/773’	‘S/N’	aGc/aAc	tolerated(0.12)	Coiled-coils_(Ncoils):Coil,Pfam:PF15066,PANTHER:PTHR36864	MODERATE	SNV
T-153	CALML4	30	32235126	32235126	+	Missense_Mutation	SNP	G	A	novel	c.358C>T	p.H120Y	ENSCAFT00000027687	‘3/3’	218	125	93	missense_variant	‘413/448’	‘358/363’	‘120/120’	‘H/Y’	Cac/Tac	tolerated(1)	PANTHER:PTHR23050,PANTHER:PTHR23050:SF169	MODERATE	SNV
T-134	CALML6	5	56904164	56904164	+	Missense_Mutation	SNP	G	C	novel	c.421G>C	p.E141Q	ENSCAFT00000030500	‘5/6’	199	78	121	missense_variant	‘511/699’	‘421/471’	‘141/156’	‘E/Q’	Gag/Cag	tolerated(0.1)	Gene3D:1.10.238.10,Pfam:PF13499,PROSITE_patterns:PS00018,PROSITE_profiles:PS50222,PANTHER:PTHR23064,PANTHER:PTHR23064:SF31,SMART:SM00054,Superfamily:SSF47473,CDD:cd00051	MODERATE	SNV
T-1192	CAMTA1	5	61410012	61410012	+	Missense_Mutation	SNP	G	T	novel	c.4641G>T	p.Q1547H	ENSCAFT00000092441	‘19/23’	171	162	9	missense_variant	‘4707/5511’	‘4641/5022’	‘1547/1673’	‘Q/H’	caG/caT	tolerated(0.06)	PANTHER:PTHR23335,PANTHER:PTHR23335:SF11,Superfamily:SSF52540	MODERATE	SNV
T-134	CAPN13	17	24436070	24436070	+	Missense_Mutation	SNP	C	G	novel	c.242G>C	p.G81A	ENSCAFT00000008568	‘4/24’	135	115	20	missense_variant	‘556/2819’	‘242/2010’	‘81/669’	‘G/A’	gGt/gCt	deleterious(0)	Pfam:PF00648,Prints:PR00704,PROSITE_profiles:PS50203,PANTHER:PTHR10183,PANTHER:PTHR10183:SF333,SMART:SM00230,Superfamily:SSF54001,CDD:cd00044	MODERATE	SNV
T-153	CAPS2	10	15862127	15862127	+	Missense_Mutation	SNP	C	T	novel	c.1039G>A	p.G347S	ENSCAFT00000000763	‘12/18’	71	30	41	missense_variant	‘1614/2372’	‘1039/1797’	‘347/598’	‘G/S’	Ggt/Agt	tolerated(0.75)	PANTHER:PTHR34524,PANTHER:PTHR34524:SF3	MODERATE	SNV
T-1246	CARD14	9	1569114	1569114	+	Missense_Mutation	SNP	A	G	novel	c.266T>C	p.L89P	ENSCAFT00000009068	‘3/22’	238	210	28	missense_variant	‘596/3420’	‘266/3090’	‘89/1029’	‘L/P’	cTg/cCg	deleterious(0)	PROSITE_profiles:PS50209,PANTHER:PTHR14559:SF1,PANTHER:PTHR14559,Gene3D:1.10.533.10,Pfam:PF00619,Superfamily:SSF47986	MODERATE	SNV
T-856	CARD6	4	68539425	68539426	+	In_Frame_Ins	INS	-	TTGACTGTGTCT	novel	c.2136_2137insAGACACAGTCAA	p.Q712_P713insRHSQ	ENSCAFT00000035930	‘3/3’	577	569	8	inframe_insertion	‘2136-2137/3324’	‘2136-2137/3324’	‘712-713/1107’	‘-/RHSQ’	-/AGACACAGTCAA		PANTHER:PTHR22797,PANTHER:PTHR22797:SF36,MobiDB_lite:mobidb-lite,MobiDB_lite:mobidb-lite	MODERATE	insertion
T-856	CARMIL2	5	81792171	81792171	+	Missense_Mutation	SNP	G	C	novel	c.3530C>G	p.T1177S	ENSCAFT00000048944	‘31/31’	95	90	5	missense_variant	‘3530/3546’	‘3530/3546’	‘1177/1181’	‘T/S’	aCt/aGt			MODERATE	SNV
T-1166	CARNMT1	1	83188851	83188852	+	In_Frame_Ins	INS	-	GCGGCC	novel	c.73_78dup	p.R25_G26dup	ENSCAFT00000002668	‘1/8’	130	127	3	inframe_insertion	‘105-106/1374’	‘67-68/1236’	‘23/411’	‘G/GGR’	ggc/gGCGGCCgc		MobiDB_lite:mobidb-lite,Low_complexity_(Seg):seg	MODERATE	insertion
T-153	CASC4	30	11065812	11065812	+	Missense_Mutation	SNP	C	T	novel	c.865C>T	p.P289S	ENSCAFT00000021437	‘7/10’	30	23	7	missense_variant	‘865/1311’	‘865/1311’	‘289/436’	‘P/S’	Cca/Tca	deleterious(0.04)	PANTHER:PTHR15896,PANTHER:PTHR15896:SF7	MODERATE	SNV
T-1096	CASZ1	2	85211701	85211701	+	Missense_Mutation	SNP	C	T	novel	c.3695C>T	p.T1232M	ENSCAFT00000066942	‘13/18’	300	267	33	missense_variant	‘3695/7370’	‘3695/6387’	‘1232/2128’	‘T/M’	aCg/aTg	deleterious_low_confidence(0.01)	PANTHER:PTHR12451	MODERATE	SNV
T-856	CAVIN4	11	57453902	57453902	+	Missense_Mutation	SNP	A	T	novel	c.338A>T	p.H113L	ENSCAFT00000004060	‘1/2’	253	247	6	missense_variant	‘394/1360’	‘338/1086’	‘113/361’	‘H/L’	cAt/cTt	deleterious(0.01)	PANTHER:PTHR15240,PANTHER:PTHR15240:SF4,Pfam:PF15237,Coiled-coils_(Ncoils):Coil	MODERATE	SNV
T-74	CBLB	33	11291042	11291042	+	Missense_Mutation	SNP	T	G	novel	c.2294A>C	p.N765T	ENSCAFT00000015552	‘16/20’	205	196	9	missense_variant	‘2350/4071’	‘2294/3015’	‘765/1004’	‘N/T’	aAt/aCt	deleterious_low_confidence(0.01)	PANTHER:PTHR23007,PANTHER:PTHR23007:SF3	MODERATE	SNV
T-424	CBLIF	21	50336960	50336960	+	Missense_Mutation	SNP	G	C	novel	c.1122C>G	p.N374K	ENSCAFT00000016414	‘8/9’	103	30	73	missense_variant	‘1155/1447’	‘1122/1254’	‘374/417’	‘N/K’	aaC/aaG	deleterious(0.04)	PANTHER:PTHR10559:SF15,PANTHER:PTHR10559,Pfam:PF14478,Gene3D:3.10.20.490	MODERATE	SNV
T-554	CBLN2	1	6381971	6381971	+	Missense_Mutation	SNP	A	C	novel	c.274A>C	p.M92L	ENSCAFT00000000050	‘3/3’	142	132	10	missense_variant	‘274/327’	‘274/327’	‘92/108’	‘M/L’	Atg/Ctg	tolerated(0.58)	Gene3D:2.60.120.40,Pfam:PF00386,PROSITE_profiles:PS50871,PANTHER:PTHR22923,PANTHER:PTHR22923:SF50,SMART:SM00110,Superfamily:SSF49842	MODERATE	SNV
T-25	CC2D2B	28	9470419	9470421	+	Missense_Mutation	TNP	AAA	CCC	novel	c.762_764delinsCCC	p.K255P	ENSCAFT00000049891	‘7/10’	50	46	4	missense_variant	‘762-764/1206’	‘762-764/1206’	‘254-255/401’	‘TK/TP’	acAAAa/acCCCa		PANTHER:PTHR20837	MODERATE	substitution
T-1087	CCAR2	25	34661156	34661156	+	Missense_Mutation	SNP	C	T	novel	c.2612G>A	p.R871Q	ENSCAFT00000014784	‘20/21’	256	202	54	missense_variant	‘2694/3041’	‘2612/2757’	‘871/918’	‘R/Q’	cGg/cAg	deleterious(0.02)	Coiled-coils_(Ncoils):Coil,PANTHER:PTHR14304,PANTHER:PTHR14304:SF12,Low_complexity_(Seg):seg	MODERATE	SNV
T-1096	CCBE1	1	16812413	16812413	+	Missense_Mutation	SNP	C	T	novel	c.754C>T	p.P252S	ENSCAFT00000000149	‘6/10’	128	84	44	missense_variant	‘809/1397’	‘754/1230’	‘252/409’	‘P/S’	Cct/Tct	deleterious(0.01)	Pfam:PF01391,PANTHER:PTHR24034,PANTHER:PTHR24034:SF76,Low_complexity_(Seg):seg	MODERATE	SNV
T-153	CCDC18	6	55894165	55894165	+	Missense_Mutation	SNP	C	T	novel	c.1336G>A	p.E446K	ENSCAFT00000050007	‘7/29’	35	29	6	missense_variant	‘1336/5057’	‘1336/4926’	‘446/1641’	‘E/K’	Gaa/Aaa	tolerated(0.13)	Coiled-coils_(Ncoils):Coil,PANTHER:PTHR18875,PANTHER:PTHR18875:SF8	MODERATE	SNV
T-153	CCDC18	6	55894172	55894172	+	Missense_Mutation	SNP	A	T	novel	c.1329T>A	p.H443Q	ENSCAFT00000050007	‘7/29’	35	29	6	missense_variant	‘1329/5057’	‘1329/4926’	‘443/1641’	‘H/Q’	caT/caA	tolerated(1)	Coiled-coils_(Ncoils):Coil,PANTHER:PTHR18875,PANTHER:PTHR18875:SF8	MODERATE	SNV
T-424	CCDC18	6	55848444	55848444	+	Missense_Mutation	SNP	T	C	novel	c.3843A>G	p.I1281M	ENSCAFT00000050007	‘24/29’	133	130	3	missense_variant	‘3843/5057’	‘3843/4926’	‘1281/1641’	‘I/M’	atA/atG	deleterious(0)	Coiled-coils_(Ncoils):Coil,PANTHER:PTHR18875,PANTHER:PTHR18875:SF8	MODERATE	SNV
T-399	CCDC186	28	25011791	25011791	+	Missense_Mutation	SNP	C	A	novel	c.104G>T	p.S35I	ENSCAFT00000084319	‘1/16’	263	249	14	missense_variant	‘165/2915’	‘104/2721’	‘35/906’	‘S/I’	aGc/aTc	deleterious_low_confidence(0.01)	Low_complexity_(Seg):seg,MobiDB_lite:mobidb-lite	MODERATE	SNV
T-554	CCDC186	28	25011791	25011791	+	Missense_Mutation	SNP	C	A	novel	c.104G>T	p.S35I	ENSCAFT00000084319	‘1/16’	158	130	28	missense_variant	‘165/2915’	‘104/2721’	‘35/906’	‘S/I’	aGc/aTc	deleterious_low_confidence(0.01)	Low_complexity_(Seg):seg,MobiDB_lite:mobidb-lite	MODERATE	SNV
T-134	CCDC77	27	42476700	42476700	+	Missense_Mutation	SNP	C	T	novel	c.376C>T	p.R126W	ENSCAFT00000025012	‘4/12’	137	133	4	missense_variant	‘445/1557’	‘376/1488’	‘126/495’	‘R/W’	Cgg/Tgg	deleterious(0.01)	PANTHER:PTHR22091	MODERATE	SNV
T-134	CCDC78	6	39858488	39858488	+	Missense_Mutation	SNP	G	A	novel	c.716G>A	p.G239D	ENSCAFT00000085376	‘4/12’	287	280	7	missense_variant	‘716/1951’	‘716/1863’	‘239/620’	‘G/D’	gGc/gAc	tolerated(0.6)	PANTHER:PTHR22106	MODERATE	SNV
T-424	CCKAR	3	84010697	84010697	+	Missense_Mutation	SNP	A	G	novel	c.211A>G	p.R71G	ENSCAFT00000061954	‘2/7’	306	297	9	missense_variant	‘211/3163’	‘211/1518’	‘71/505’	‘R/G’	Agg/Ggg	deleterious_low_confidence(0.01)		MODERATE	SNV
T-856	CCL19	11	51357788	51357788	+	Missense_Mutation	SNP	A	G	novel	c.311T>C	p.F104S	ENSCAFT00000003094	‘3/3’	6	4	2	missense_variant	‘469/798’	‘311/348’	‘104/115’	‘F/S’	tTc/tCc	tolerated_low_confidence(0.47)	MobiDB_lite:mobidb-lite,Low_complexity_(Seg):seg	MODERATE	SNV
T-1166	CCNDBP1	30	10062106	10062106	+	Missense_Mutation	SNP	G	A	novel	c.874G>A	p.A292T	ENSCAFT00000018985	‘9/12’	167	152	15	missense_variant	‘1659/2000’	‘874/1215’	‘292/404’	‘A/T’	Gct/Act	tolerated(0.06)	PANTHER:PTHR15492:SF1,PANTHER:PTHR15492,Pfam:PF13324,Gene3D:1.20.1410.10	MODERATE	SNV
T-74	CCNI2	11	21050159	21050160	+	In_Frame_Ins	INS	-	TACCTGGGGGTGGCCGCCCCGCCACAGGCGCGCCTCGCG	novel	c.113_114insTACCTGGGGGTGGCCGCCCCGCCACAGGCGCGCCTCGCG	p.A38_P39insTWGWPPRHRRASR	ENSCAFT00000036933	‘1/6’	13	11	2	inframe_insertion	‘113-114/879’	‘113-114/879’	‘38/292’	‘A/ATWGWPPRHRRASR’	gca/gcTACCTGGGGGTGGCCGCCCCGCCACAGGCGCGCCTCGCGa			MODERATE	insertion
T-25	CCNJ	28	9508733	9508734	+	Frame_Shift_Ins	INS	-	CACACTG	novel	c.977_978insCACTGCA	p.Q326Hfs*12	ENSCAFT00000013415	‘5/5’	281	277	4	frameshift_variant	‘1180-1181/1357’	‘975-976/1152’	‘325-326/383’	‘-/HTX’	-/CACACTG		PANTHER:PTHR10177,PANTHER:PTHR10177:SF62	HIGH	insertion
T-25	CCPG1	30	20760714	20760714	+	Missense_Mutation	SNP	A	G	novel	c.1070T>C	p.L357S	ENSCAFT00000070014	‘9/10’	213	208	5	missense_variant	‘1135/3089’	‘1070/2526’	‘357/841’	‘L/S’	tTa/tCa	tolerated(1)	Coiled-coils_(Ncoils):Coil,PANTHER:PTHR28638,PANTHER:PTHR28638:SF2,Low_complexity_(Seg):seg	MODERATE	SNV
T-74	CCPG1	30	20760667	20760667	+	Nonsense_Mutation	SNP	C	A	novel	c.1117G>T	p.E373*	ENSCAFT00000070014	‘9/10’	183	174	9	stop_gained	‘1182/3089’	‘1117/2526’	‘373/841’	‘E/*’	Gaa/Taa		Coiled-coils_(Ncoils):Coil,PANTHER:PTHR28638,PANTHER:PTHR28638:SF2,Low_complexity_(Seg):seg	HIGH	SNV
T-153	CD44	18	32765713	32765713	+	Missense_Mutation	SNP	G	A	novel	c.1303C>T	p.P435S	ENSCAFT00000067142	‘9/19’	125	51	74	missense_variant	‘1303/3069’	‘1303/2580’	‘435/859’	‘P/S’	Cca/Tca	tolerated_low_confidence(0.08)	PANTHER:PTHR10225,PANTHER:PTHR10225:SF6,MobiDB_lite:mobidb-lite,MobiDB_lite:mobidb-lite	MODERATE	SNV
T-458	CDC25B	24	17560930	17560930	+	Missense_Mutation	SNP	G	A	novel	c.89C>T	p.P30L	ENSCAFT00000009996	‘1/15’	96	91	5	missense_variant	‘89/1921’	‘89/1836’	‘30/611’	‘P/L’	cCg/cTg			MODERATE	SNV
T-1096	CDC42BPB	8	70817402	70817402	+	Missense_Mutation	SNP	G	A	novel	c.5077C>T	p.R1693C	ENSCAFT00000082534	‘37/37’	72	40	32	missense_variant	‘5624/7197’	‘5077/5229’	‘1693/1742’	‘R/C’	Cgc/Tgc	deleterious_low_confidence(0)		MODERATE	SNV
T-1192	CDC42EP1	10	27017319	27017319	+	Missense_Mutation	SNP	C	T	novel	c.739G>A	p.E247K	ENSCAFT00000002338	‘3/3’	98	93	5	missense_variant	‘739/981’	‘739/981’	‘247/326’	‘E/K’	Gaa/Aaa	tolerated(0.2)	PANTHER:PTHR15344:SF7,PANTHER:PTHR15344	MODERATE	SNV
T-458	CDC42SE2	11	19752388	19752388	+	Missense_Mutation	SNP	G	A	novel	c.65G>A	p.R22Q	ENSCAFT00000001140	‘4/6’	71	67	4	missense_variant	‘579/1161’	‘65/255’	‘22/84’	‘R/Q’	cGg/cAg	tolerated(0.16)	Gene3D:3.90.810.10,PANTHER:PTHR13502,PANTHER:PTHR13502:SF4	MODERATE	SNV
T-153	CDCA3	27	38173299	38173299	+	Frame_Shift_Del	DEL	C	-	novel	c.110del	p.T37Ifs*11	ENSCAFT00000023262	‘1/5’	158	152	6	frameshift_variant	‘312/1194’	‘110/807’	‘37/268’	‘T/X’	aCt/at		PANTHER:PTHR34756,MobiDB_lite:mobidb-lite,MobiDB_lite:mobidb-lite	HIGH	deletion
T-153	CDCA3	27	38174218	38174218	+	Missense_Mutation	SNP	G	A	novel	c.500G>A	p.G167D	ENSCAFT00000023262	‘3/5’	151	148	3	missense_variant	‘702/1194’	‘500/807’	‘167/268’	‘G/D’	gGc/gAc	tolerated(0.69)	PANTHER:PTHR34756,MobiDB_lite:mobidb-lite	MODERATE	SNV
T-153	CDCA3	27	38174221	38174221	+	Nonsense_Mutation	SNP	C	A	novel	c.503C>A	p.S168*	ENSCAFT00000023262	‘3/5’	150	147	3	stop_gained	‘705/1194’	‘503/807’	‘168/268’	‘S/*’	tCg/tAg		PANTHER:PTHR34756,MobiDB_lite:mobidb-lite	HIGH	SNV
T-856	CDCA3	27	38174254	38174254	+	Missense_Mutation	SNP	G	A	novel	c.536G>A	p.R179Q	ENSCAFT00000023262	‘3/5’	270	265	5	missense_variant	‘738/1194’	‘536/807’	‘179/268’	‘R/Q’	cGa/cAa	tolerated(0.53)	PANTHER:PTHR34756,MobiDB_lite:mobidb-lite	MODERATE	SNV
T-149	CDCA4	8	72459635	72459635	+	Missense_Mutation	SNP	C	T	novel	c.506G>A	p.R169Q	ENSCAFT00000061477	‘2/2’	88	84	4	missense_variant	‘659/2134’	‘506/819’	‘169/272’	‘R/Q’	cGg/cAg	tolerated(0.16)	PANTHER:PTHR16277,PANTHER:PTHR16277:SF6	MODERATE	SNV
T-74	CDH13	5	69120685	69120685	+	Missense_Mutation	SNP	C	G	novel	c.334G>C	p.V112L	ENSCAFT00000067071	‘3/14’	53	39	14	missense_variant	‘334/2365’	‘334/2142’	‘112/713’	‘V/L’	Gtc/Ctc	tolerated(0.61)	Gene3D:2.60.40.60,PANTHER:PTHR24027,PANTHER:PTHR24027:SF80,SMART:SM01055,Superfamily:SSF49313	MODERATE	SNV
T-149	CDH19	1	11116887	11116887	+	Missense_Mutation	SNP	T	A	novel	c.728T>A	p.I243N	ENSCAFT00000000075	‘5/12’	210	177	33	missense_variant	‘943/2528’	‘728/2313’	‘243/770’	‘I/N’	aTt/aAt	deleterious(0)	CDD:cd11304,Gene3D:2.60.40.60,Pfam:PF00028,SMART:SM00112,Superfamily:SSF49313,PROSITE_profiles:PS50268,PANTHER:PTHR24027,PANTHER:PTHR24027:SF323,PROSITE_patterns:PS00232,Prints:PR00205	MODERATE	SNV
T-399	CDH19	1	11137950	11137950	+	Nonsense_Mutation	SNP	C	T	novel	c.1369C>T	p.Q457*	ENSCAFT00000000075	‘9/12’	146	134	12	stop_gained	‘1584/2528’	‘1369/2313’	‘457/770’	‘Q/*’	Caa/Taa		CDD:cd11304,Gene3D:2.60.40.60,Pfam:PF00028,SMART:SM00112,Superfamily:SSF49313,PROSITE_profiles:PS50268,PANTHER:PTHR24027,PANTHER:PTHR24027:SF323,Prints:PR00205	HIGH	SNV
T-554	CDH19	1	11137950	11137950	+	Nonsense_Mutation	SNP	C	T	novel	c.1369C>T	p.Q457*	ENSCAFT00000000075	‘9/12’	130	104	26	stop_gained	‘1584/2528’	‘1369/2313’	‘457/770’	‘Q/*’	Caa/Taa		CDD:cd11304,Gene3D:2.60.40.60,Pfam:PF00028,SMART:SM00112,Superfamily:SSF49313,PROSITE_profiles:PS50268,PANTHER:PTHR24027,PANTHER:PTHR24027:SF323,Prints:PR00205	HIGH	SNV
T-907	CDH2	7	60887493	60887493	+	Missense_Mutation	SNP	T	C	novel	c.286T>C	p.S96P	ENSCAFT00000028783	‘3/17’	352	262	90	missense_variant	‘380/3217’	‘286/2757’	‘96/918’	‘S/P’	Tcc/Ccc	tolerated(0.38)	Gene3D:2.60.40.60,Pfam:PF08758,PANTHER:PTHR24027,PANTHER:PTHR24027:SF79,SMART:SM01055,Superfamily:SSF49313	MODERATE	SNV
T-153	CDH4	24	46060493	46060493	+	Missense_Mutation	SNP	G	A	novel	c.2407G>A	p.V803M	ENSCAFT00000077017	‘11/15’	94	55	39	missense_variant	‘2407/3839’	‘2407/3198’	‘803/1065’	‘V/M’	Gtg/Atg	tolerated(0.22)	Gene3D:2.60.40.60,PROSITE_profiles:PS50268,PANTHER:PTHR24027,PANTHER:PTHR24027:SF81,SMART:SM00112,Superfamily:SSF49313	MODERATE	SNV
T-1192	CDH7	1	11706914	11706914	+	Missense_Mutation	SNP	A	C	novel	c.2117T>G	p.I706S	ENSCAFT00000000076	‘12/12’	314	303	11	missense_variant	‘2579/2820’	‘2117/2358’	‘706/785’	‘I/S’	aTt/aGt	tolerated(0.11)	Gene3D:4.10.900.10,Pfam:PF01049,PANTHER:PTHR24027,PANTHER:PTHR24027:SF91	MODERATE	SNV
T-149	CDH8	5	86589130	86589130	+	Missense_Mutation	SNP	T	C	novel	c.1190T>C	p.L397P	ENSCAFT00000032542	‘6/11’	72	64	8	missense_variant	‘1390/2809’	‘1190/2400’	‘397/799’	‘L/P’	cTc/cCc	tolerated(0.17)	Gene3D:2.60.40.60,Pfam:PF00028,PROSITE_profiles:PS50268,PANTHER:PTHR24027,PANTHER:PTHR24027:SF273,Superfamily:SSF49313,CDD:cd11304	MODERATE	SNV
T-153	CDHR3	18	14449342	14449342	+	Missense_Mutation	SNP	G	A	novel	c.1772C>T	p.T591M	ENSCAFT00000006418	‘13/19’	39	16	23	missense_variant	‘1772/2664’	‘1772/2664’	‘591/887’	‘T/M’	aCg/aTg	tolerated(0.08)	PROSITE_profiles:PS50268,CDD:cd11304,PANTHER:PTHR24028:SF262,PANTHER:PTHR24028,Gene3D:2.60.40.60,Superfamily:SSF49313	MODERATE	SNV
T-1247	CDK12	9	22972435	22972435	+	Missense_Mutation	SNP	C	T	novel	c.1369G>A	p.A457T	ENSCAFT00000026022	‘2/14’	310	304	6	missense_variant	‘1641/5303’	‘1369/4473’	‘457/1490’	‘A/T’	Gcc/Acc	tolerated_low_confidence(0.18)		MODERATE	SNV
T-1247	CDK12	9	22972444	22972444	+	Missense_Mutation	SNP	C	G	novel	c.1360G>C	p.E454Q	ENSCAFT00000026022	‘2/14’	312	306	6	missense_variant	‘1632/5303’	‘1360/4473’	‘454/1490’	‘E/Q’	Gaa/Caa	deleterious_low_confidence(0.01)		MODERATE	SNV
T-856	CDK2AP2	18	49970820	49970821	+	Frame_Shift_Ins	INS	-	AGAT	novel	c.251_254dup	p.M85Ifs*4	ENSCAFT00000018065	‘3/4’	78	75	3	frameshift_variant	‘270-271/550’	‘250-251/384’	‘84/127’	‘E/EIX’	gag/gAGATag		Pfam:PF09806,PIRSF:PIRSF037709,PANTHER:PTHR22607,PANTHER:PTHR22607:SF4	HIGH	insertion
T-856	CDK4	10	1814468	1814468	+	Missense_Mutation	SNP	C	G	novel	c.409G>C	p.V137L	ENSCAFT00000000440	‘4/8’	150	145	5	missense_variant	‘528/1057’	‘409/912’	‘137/303’	‘V/L’	Gtt/Ctt	tolerated(0.15)	Gene3D:1.10.510.10,Pfam:PF00069,PIRSF:PIRSF000654,PROSITE_patterns:PS00108,PROSITE_profiles:PS50011,PANTHER:PTHR24056,PANTHER:PTHR24056:SF129,SMART:SM00220,Superfamily:SSF56112	MODERATE	SNV
T-992	CDK8	25	13077268	13077268	+	Missense_Mutation	SNP	G	A	novel	c.613C>T	p.L205F	ENSCAFT00000011055	‘6/13’	165	160	5	missense_variant	‘613/1395’	‘613/1395’	‘205/464’	‘L/F’	Ctc/Ttc	deleterious(0)	Gene3D:1.10.510.10,Pfam:PF00069,PROSITE_profiles:PS50011,PANTHER:PTHR24056,PANTHER:PTHR24056:SF243,SMART:SM00220,Superfamily:SSF56112,CDD:cd07868	MODERATE	SNV
T-1166	CDKAL1	35	19887350	19887350	+	Missense_Mutation	SNP	C	G	novel	c.1559C>G	p.A520G	ENSCAFT00000076571	‘15/15’	11	8	3	missense_variant	‘1686/1720’	‘1559/1593’	‘520/530’	‘A/G’	gCc/gGc	tolerated_low_confidence(0.38)		MODERATE	SNV
T-153	CDKL2	32	202459	202459	+	Missense_Mutation	SNP	G	A	novel	c.128C>T	p.T43M	ENSCAFT00000093760	‘1/12’	49	39	10	missense_variant	‘159/2744’	‘128/1713’	‘43/570’	‘T/M’	aCg/aTg	tolerated(0.2)	Gene3D:3.30.200.20,Pfam:PF00069,PIRSF:PIRSF000615,PROSITE_profiles:PS50011,PANTHER:PTHR24056,PANTHER:PTHR24056:SF241,SMART:SM00220,Superfamily:SSF56112,CDD:cd07846	MODERATE	SNV
T-153	CDKN1A	12	5746712	5746713	+	Frame_Shift_Ins	INS	-	GGCGCGGGGCGCCG	novel	c.162_163insCGGGCGCGGGGCGC	p.G55Rfs*28	ENSCAFT00000071118	‘1/2’	6	3	3	frameshift_variant	‘861-862/1785’	‘150-151/1074’	‘50-51/357’	‘-/GAGRX’	-/GGCGCGGGGCGCCG		Low_complexity_(Seg):seg,MobiDB_lite:mobidb-lite	HIGH	insertion
T-399	CDR2L	9	5461690	5461690	+	Missense_Mutation	SNP	G	A	novel	c.1168C>T	p.R390W	ENSCAFT00000044492	‘5/5’	694	583	111	missense_variant	‘1787/3751’	‘1168/1398’	‘390/465’	‘R/W’	Cgg/Tgg	deleterious(0)	PANTHER:PTHR19232,PANTHER:PTHR19232:SF10,MobiDB_lite:mobidb-lite	MODERATE	SNV
T-1023	CE10	24	32848877	32848877	+	Missense_Mutation	SNP	A	G	novel	c.16T>C	p.F6L	ENSCAFT00000015426	‘1/3’	213	209	4	missense_variant	‘43/554’	‘16/333’	‘6/110’	‘F/L’	Ttc/Ctc	tolerated(1)	PANTHER:PTHR19441,PANTHER:PTHR19441:SF71,Cleavage_site_(Signalp):SignalP-noTM,Transmembrane_helices:TMhelix	MODERATE	SNV
T-1023	CE10	24	32848880	32848880	+	Missense_Mutation	SNP	C	A	novel	c.13G>T	p.V5F	ENSCAFT00000015426	‘1/3’	213	209	4	missense_variant	‘40/554’	‘13/333’	‘5/110’	‘V/F’	Gtt/Ttt	tolerated(0.34)	PANTHER:PTHR19441,PANTHER:PTHR19441:SF71,Cleavage_site_(Signalp):SignalP-noTM,Transmembrane_helices:TMhelix	MODERATE	SNV
T-856	CELF1	18	42168796	42168797	+	Frame_Shift_Del	DEL	TC	-	novel	c.794_795del	p.S265Ffs*6	ENSCAFT00000068071	‘5/13’	127	124	3	frameshift_variant	‘791-792/1896’	‘791-792/1869’	‘264/622’	‘F/X’	tTC/t		PROSITE_profiles:PS50102,CDD:cd12634,PANTHER:PTHR24012,PANTHER:PTHR24012:SF686,Pfam:PF00076,Gene3D:3.30.70.330,SMART:SM00360,Superfamily:SSF54928	HIGH	deletion
T-843	CELF5	20	56038223	56038223	+	Missense_Mutation	SNP	A	T	novel	c.1481T>A	p.V494E	ENSCAFT00000030591	‘8/13’	65	26	39	missense_variant	‘1481/2026’	‘1481/1929’	‘494/642’	‘V/E’	gTa/gAa	deleterious_low_confidence(0.03)	PANTHER:PTHR24012,PANTHER:PTHR24012:SF728,Superfamily:SSF54928	MODERATE	SNV
T-856	CELSR3	20	40463890	40463891	+	In_Frame_Ins	INS	-	CTT	novel	c.3995_3996insCTT	p.L1333dup	ENSCAFT00000066175	‘2/34’	464	458	6	inframe_insertion	‘4655-4656/13692’	‘3995-3996/9930’	‘1332/3309’	‘A/AL’	gcg/gcCTTg		PANTHER:PTHR24026,PANTHER:PTHR24026:SF38	MODERATE	insertion
T-999	CELSR3	20	40458686	40458686	+	Missense_Mutation	SNP	G	C	novel	c.370G>C	p.E124Q	ENSCAFT00000066175	‘1/34’	171	167	4	missense_variant	‘1030/13692’	‘370/9930’	‘124/3309’	‘E/Q’	Gaa/Caa	deleterious_low_confidence(0.04)	PANTHER:PTHR24026,PANTHER:PTHR24026:SF38	MODERATE	SNV
T-458	CEMIP	3	56730989	56730989	+	Missense_Mutation	SNP	G	C	novel	c.4374C>G	p.I1458M	ENSCAFT00000065721	‘29/31’	206	201	5	missense_variant	‘5243/6924’	‘4374/5055’	‘1458/1684’	‘I/M’	atC/atG	tolerated_low_confidence(0.22)	PANTHER:PTHR15535:SF15,PANTHER:PTHR15535,Pfam:PF15711	MODERATE	SNV
T-149	CENPF	7	12601394	12601405	+	In_Frame_Del	DEL	GCAAGAAAAAGA	-	novel	c.7007_7018del	p.E2336_K2339del	ENSCAFT00000020009	‘15/22’	294	289	5	inframe_deletion	‘7194-7205/9385’	‘6996-7007/9063’	‘2332-2336/3020’	‘LQEKE/L’	ttGCAAGAAAAAGAg/ttg		Coiled-coils_(Ncoils):Coil,Pfam:PF10473,PANTHER:PTHR18874,Low_complexity_(Seg):seg	MODERATE	deletion
T-856	CENPH	2	54267927	54267930	+	Frame_Shift_Del	DEL	CCAG	-	novel	c.102_105del	p.A36Rfs*7	ENSCAFT00000012353	‘1/10’	19	16	3	frameshift_variant	‘102-105/750’	‘102-105/750’	‘34-35/249’	‘AQ/X’	gcCCAG/gc		PANTHER:PTHR28662,MobiDB_lite:mobidb-lite,Low_complexity_(Seg):seg	HIGH	deletion
T-153	CEP104	5	58324767	58324767	+	Missense_Mutation	SNP	C	A	novel	c.1420G>T	p.A474S	ENSCAFT00000071902	‘9/20’	27	8	19	missense_variant	‘1420/3829’	‘1420/2829’	‘474/942’	‘A/S’	Gcc/Tcc	tolerated(0.13)	Gene3D:1.25.10.10,PANTHER:PTHR13371,PANTHER:PTHR13371:SF0,SMART:SM01349,Superfamily:SSF48371	MODERATE	SNV
T-153	CEP104	5	58334106	58334106	+	Missense_Mutation	SNP	C	T	novel	c.95G>A	p.R32H	ENSCAFT00000071902	‘1/20’	8	1	7	missense_variant	‘95/3829’	‘95/2829’	‘32/942’	‘R/H’	cGc/cAc	deleterious_low_confidence(0.03)		MODERATE	SNV
T-149	CEP135	13	48268849	48268849	+	Missense_Mutation	SNP	A	G	novel	c.3145A>G	p.T1049A	ENSCAFT00000003446	‘24/27’	45	36	9	missense_variant	‘3265/4336’	‘3145/3420’	‘1049/1139’	‘T/A’	Act/Gct	tolerated(0.79)	PANTHER:PTHR23159,PANTHER:PTHR23159:SF18	MODERATE	SNV
T-149	CEP170	7	34294358	34294358	+	Nonsense_Mutation	SNP	T	A	novel	c.2677A>T	p.K893*	ENSCAFT00000068368	‘11/19’	402	393	9	stop_gained	‘2718/4944’	‘2677/4818’	‘893/1605’	‘K/*’	Aag/Tag		Pfam:PF15308,PANTHER:PTHR15715,PANTHER:PTHR15715:SF17,MobiDB_lite:mobidb-lite,MobiDB_lite:mobidb-lite,Low_complexity_(Seg):seg	HIGH	SNV
T-424	CEP170	7	34294358	34294358	+	Nonsense_Mutation	SNP	T	A	novel	c.2677A>T	p.K893*	ENSCAFT00000068368	‘11/19’	505	312	193	stop_gained	‘2718/4944’	‘2677/4818’	‘893/1605’	‘K/*’	Aag/Tag		Pfam:PF15308,PANTHER:PTHR15715,PANTHER:PTHR15715:SF17,MobiDB_lite:mobidb-lite,MobiDB_lite:mobidb-lite,Low_complexity_(Seg):seg	HIGH	SNV
T-343	CEP19	33	29740789	29740789	+	Missense_Mutation	SNP	G	C	novel	c.340C>G	p.R114G	ENSCAFT00000020690	‘1/3’	231	223	8	missense_variant	‘340/1929’	‘340/1092’	‘114/363’	‘R/G’	Cgg/Ggg		Low_complexity_(Seg):seg,MobiDB_lite:mobidb-lite	MODERATE	SNV
T-1166	CFAP410	31	38192757	38192757	+	Missense_Mutation	SNP	G	A	novel	c.232C>T	p.H78Y	ENSCAFT00000017477	‘1/6’	129	117	12	missense_variant	‘242/1455’	‘232/1101’	‘78/366’	‘H/Y’	Cac/Tac		MobiDB_lite:mobidb-lite	MODERATE	SNV
T-153	CFAP410	31	38192675	38192675	+	Missense_Mutation	SNP	C	A	novel	c.314G>T	p.R105L	ENSCAFT00000017477	‘1/6’	52	46	6	missense_variant	‘324/1455’	‘314/1101’	‘105/366’	‘R/L’	cGg/cTg	deleterious_low_confidence(0)	MobiDB_lite:mobidb-lite,Low_complexity_(Seg):seg	MODERATE	SNV
T-1166	CFAP46	28	40593739	40593739	+	Missense_Mutation	SNP	C	T	novel	c.308G>A	p.R103Q	ENSCAFT00000067234	‘3/15’	95	86	9	missense_variant	‘834/2442’	‘308/1530’	‘103/509’	‘R/Q’	cGg/cAg	tolerated(0.22)		MODERATE	SNV
T-1023	CFAP54	15	36379257	36379257	+	Missense_Mutation	SNP	C	T	novel	c.6263C>T	p.T2088M	ENSCAFT00000010491	‘44/67’	125	74	51	missense_variant	‘6263/9337’	‘6263/9324’	‘2088/3107’	‘T/M’	aCg/aTg	deleterious(0)	PANTHER:PTHR33487	MODERATE	SNV
T-1192	CFAP69	14	16154566	16154566	+	Missense_Mutation	SNP	C	T	novel	c.5C>T	p.S2F	ENSCAFT00000002973	‘1/23’	168	161	7	missense_variant	‘5/2946’	‘5/2826’	‘2/941’	‘S/F’	tCc/tTc	tolerated_low_confidence(0.45)		MODERATE	SNV
T-424	CGAS	12	35519832	35519832	+	Missense_Mutation	SNP	C	T	novel	c.869G>A	p.R290K	ENSCAFT00000092451	‘3/5’	61	24	37	missense_variant	‘869/1506’	‘869/1506’	‘290/501’	‘R/K’	aGg/aAg	tolerated(0.8)	PANTHER:PTHR10656:SF35,PANTHER:PTHR10656,Gene3D:3.30.460.90,Pfam:PF03281,Gene3D:1.10.1410.40,SMART:SM01265,Coiled-coils_(Ncoils):Coil	MODERATE	SNV
T-1247	CHAT	28	1485885	1485885	+	Missense_Mutation	SNP	A	C	novel	c.367A>C	p.N123H	ENSCAFT00000044328	‘5/16’	235	226	9	missense_variant	‘367/1998’	‘367/1998’	‘123/665’	‘N/H’	Aac/Cac	deleterious(0.01)	PANTHER:PTHR22589,PANTHER:PTHR22589:SF14,Gene3D:3.30.559.40,Pfam:PF00755,Gene3D:3.30.559.70,Superfamily:SSF52777	MODERATE	SNV
T-346	CHD1	3	11354818	11354818	+	Missense_Mutation	SNP	G	C	novel	c.4455G>C	p.K1485N	ENSCAFT00000012332	‘32/35’	95	83	12	missense_variant	‘5251/6384’	‘4455/5136’	‘1485/1711’	‘K/N’	aaG/aaC	deleterious(0.02)	Pfam:PF13907,PANTHER:PTHR45623,PANTHER:PTHR45623:SF7,SMART:SM01176	MODERATE	SNV
T-346	CHD1	3	11354838	11354838	+	Missense_Mutation	SNP	G	C	novel	c.4475G>C	p.R1492T	ENSCAFT00000012332	‘32/35’	82	71	11	missense_variant	‘5271/6384’	‘4475/5136’	‘1492/1711’	‘R/T’	aGa/aCa	deleterious(0.01)	Pfam:PF13907,PANTHER:PTHR45623,PANTHER:PTHR45623:SF7,SMART:SM01176	MODERATE	SNV
T-399	CHD1L	17	57725844	57725844	+	Missense_Mutation	SNP	G	C	novel	c.98G>C	p.R33P	ENSCAFT00000017488	‘1/21’	116	101	15	missense_variant	‘205/2980’	‘98/2652’	‘33/883’	‘R/P’	cGg/cCg			MODERATE	SNV
T-458	CHD7	29	11282816	11282816	+	Missense_Mutation	SNP	G	A	novel	c.8177G>A	p.R2726Q	ENSCAFT00000011497	‘37/37’	381	372	9	missense_variant	‘8351/9162’	‘8177/8988’	‘2726/2995’	‘R/Q’	cGg/cAg	tolerated(0.06)	PANTHER:PTHR45623,PANTHER:PTHR45623:SF20,Low_complexity_(Seg):seg	MODERATE	SNV
T-1023	CHD9	2	62352833	62352833	+	Missense_Mutation	SNP	G	T	novel	c.7519C>A	p.P2507T	ENSCAFT00000015413	‘36/39’	146	121	25	missense_variant	‘7969/9159’	‘7519/8709’	‘2507/2902’	‘P/T’	Cca/Aca	deleterious(0.03)	Gene3D:2.20.28.130,Pfam:PF07533,PANTHER:PTHR46850,SMART:SM00592,Superfamily:SSF160481	MODERATE	SNV
T-153	CHGB	24	15918973	15918973	+	Missense_Mutation	SNP	T	C	novel	c.1396A>G	p.R466G	ENSCAFT00000009665	‘4/5’	160	155	5	missense_variant	‘1538/2460’	‘1396/2010’	‘466/669’	‘R/G’	Aga/Gga	tolerated(0.25)	PANTHER:PTHR10583:SF4,PANTHER:PTHR10583,Pfam:PF01271,MobiDB_lite:mobidb-lite,MobiDB_lite:mobidb-lite	MODERATE	SNV
T-399	CHGB	24	15919372	15919372	+	Missense_Mutation	SNP	C	T	novel	c.997G>A	p.E333K	ENSCAFT00000009665	‘4/5’	433	395	38	missense_variant	‘1139/2460’	‘997/2010’	‘333/669’	‘E/K’	Gaa/Aaa	tolerated(0.07)	PANTHER:PTHR10583:SF4,PANTHER:PTHR10583,Pfam:PF01271,MobiDB_lite:mobidb-lite,MobiDB_lite:mobidb-lite	MODERATE	SNV
T-554	CHGB	24	15919372	15919372	+	Missense_Mutation	SNP	C	T	novel	c.997G>A	p.E333K	ENSCAFT00000009665	‘4/5’	311	221	90	missense_variant	‘1139/2460’	‘997/2010’	‘333/669’	‘E/K’	Gaa/Aaa	tolerated(0.07)	PANTHER:PTHR10583:SF4,PANTHER:PTHR10583,Pfam:PF01271,MobiDB_lite:mobidb-lite,MobiDB_lite:mobidb-lite	MODERATE	SNV
T-1166	CHMP2A	1	99407413	99407413	+	Missense_Mutation	SNP	G	A	novel	c.221G>A	p.R74H	ENSCAFT00000003684	‘3/5’	147	137	10	missense_variant	‘389/1047’	‘221/879’	‘74/292’	‘R/H’	cGt/cAt	tolerated(0.08)	Pfam:PF03357,PANTHER:PTHR10476,PANTHER:PTHR10476:SF4	MODERATE	SNV
T-1192	CHPF	37	26050296	26050296	+	Missense_Mutation	SNP	T	G	novel	c.1040A>C	p.Y347S	ENSCAFT00000066582	‘3/4’	402	390	12	missense_variant	‘1040/2782’	‘1040/2322’	‘347/773’	‘Y/S’	tAc/tCc	deleterious(0)	PANTHER:PTHR12369:SF22,PANTHER:PTHR12369,Pfam:PF05679,Coiled-coils_(Ncoils):Coil	MODERATE	SNV
T-1192	CHRNG	25	44178206	44178206	+	Missense_Mutation	SNP	T	C	novel	c.26T>C	p.L9P	ENSCAFT00000017990	‘1/12’	106	75	31	missense_variant	‘26/1697’	‘26/1560’	‘9/519’	‘L/P’	cTc/cCc	deleterious(0.04)	PANTHER:PTHR18945,PANTHER:PTHR18945:SF60,Cleavage_site_(Signalp):SignalP-noTM,Low_complexity_(Seg):seg	MODERATE	SNV
T-343	CHST14	30	7641898	7641898	+	Missense_Mutation	SNP	G	A	novel	c.1262G>A	p.R421H	ENSCAFT00000046119	‘1/1’	244	235	9	missense_variant	‘1262/2142’	‘1262/2142’	‘421/713’	‘R/H’	cGc/cAc	deleterious_low_confidence(0)	Low_complexity_(Seg):seg	MODERATE	SNV
T-458	CHST14	30	7641898	7641898	+	Missense_Mutation	SNP	G	A	novel	c.1262G>A	p.R421H	ENSCAFT00000046119	‘1/1’	266	257	9	missense_variant	‘1262/2142’	‘1262/2142’	‘421/713’	‘R/H’	cGc/cAc	deleterious_low_confidence(0)	Low_complexity_(Seg):seg	MODERATE	SNV
T-134	CHTOP	7	43421774	43421774	+	Missense_Mutation	SNP	C	T	novel	c.535G>A	p.G179S	ENSCAFT00000027787	‘5/6’	53	27	26	missense_variant	‘797/1224’	‘535/750’	‘179/249’	‘G/S’	Ggt/Agt	tolerated(0.84)	Low_complexity_(Seg):seg,PANTHER:PTHR19965,PANTHER:PTHR19965:SF22,Pfam:PF13865,SMART:SM01218	MODERATE	SNV
T-25	CKAP2L	17	36954775	36954776	+	In_Frame_Ins	INS	-	TGT	novel	c.357_359dup	p.Q120dup	ENSCAFT00000068694	‘5/11’	108	103	5	inframe_insertion	‘854-855/3552’	‘359-360/2343’	‘120/780’	‘Q/QQ’	cag/caACAg		PANTHER:PTHR47078,MobiDB_lite:mobidb-lite	MODERATE	insertion
T-153	CLASRP	1	110418129	110418129	+	Missense_Mutation	SNP	G	A	novel	c.1016C>T	p.A339V	ENSCAFT00000086456	‘11/20’	42	36	6	missense_variant	‘1045/2143’	‘1016/2028’	‘339/675’	‘A/V’	gCg/gTg	deleterious(0.02)	Low_complexity_(Seg):seg,PANTHER:PTHR13161:SF4,PANTHER:PTHR13161,MobiDB_lite:mobidb-lite	MODERATE	SNV
T-458	CLASRP	1	110417736	110417736	+	Missense_Mutation	SNP	G	A	novel	c.1294C>T	p.R432C	ENSCAFT00000086456	‘12/20’	187	181	6	missense_variant	‘1323/2143’	‘1294/2028’	‘432/675’	‘R/C’	Cgc/Tgc	deleterious_low_confidence(0.01)	Low_complexity_(Seg):seg,PANTHER:PTHR13161:SF4,PANTHER:PTHR13161,MobiDB_lite:mobidb-lite,MobiDB_lite:mobidb-lite	MODERATE	SNV
T-1087	CLCA1	6	61642806	61642806	+	Nonsense_Mutation	SNP	G	A	novel	c.484C>T	p.R162*	ENSCAFT00000032251	‘4/14’	276	228	48	stop_gained	‘550/2802’	‘484/2736’	‘162/911’	‘R/*’	Cga/Tga		Pfam:PF08434,PANTHER:PTHR10579,PANTHER:PTHR10579:SF2,TIGRFAM:TIGR00868	HIGH	SNV
T-992	CLCN3	25	20601676	20601676	+	Missense_Mutation	SNP	T	C	novel	c.2084T>C	p.I695T	ENSCAFT00000092167	‘11/14’	153	123	30	missense_variant	‘2633/4313’	‘2084/2598’	‘695/865’	‘I/T’	aTa/aCa	deleterious(0)	PROSITE_profiles:PS51371,CDD:cd04591,PANTHER:PTHR45711:SF8,PANTHER:PTHR45711,Gene3D:3.90.1280.20,Pfam:PF00571,Gene3D:3.10.580.20,SMART:SM00116,Superfamily:SSF54631	MODERATE	SNV
T-399	CLN6	30	32250842	32250842	+	Missense_Mutation	SNP	T	C	novel	c.455A>G	p.N152S	ENSCAFT00000027690	‘4/7’	293	289	4	missense_variant	‘515/2353’	‘455/939’	‘152/312’	‘N/S’	aAc/aGc	deleterious(0)	Pfam:PF15156,PANTHER:PTHR16244	MODERATE	SNV
T-1192	CMIP	5	70273666	70273666	+	Missense_Mutation	SNP	C	T	novel	c.755G>A	p.R252H	ENSCAFT00000031825	‘11/22’	158	129	29	missense_variant,splice_region_variant	‘755/3990’	‘755/2040’	‘252/679’	‘R/H’	cGc/cAc	deleterious(0.01)	PANTHER:PTHR13318,PANTHER:PTHR13318:SF109	MODERATE	SNV
T-343	CMTR1	12	6468781	6468781	+	Missense_Mutation	SNP	G	T	novel	c.377G>T	p.R126I	ENSCAFT00000002301	‘4/24’	473	410	63	missense_variant	‘503/3634’	‘377/2508’	‘126/835’	‘R/I’	aGa/aTa	deleterious(0)	PROSITE_profiles:PS50174,PANTHER:PTHR16121,PANTHER:PTHR16121:SF0,Pfam:PF01585,SMART:SM00443	MODERATE	SNV
T-25	CMYA5	3	27227456	27227456	+	Missense_Mutation	SNP	T	G	novel	c.8151A>C	p.K2717N	ENSCAFT00000014358	‘1/11’	890	619	271	missense_variant	‘8151/11706’	‘8151/11466’	‘2717/3821’	‘K/N’	aaA/aaC	deleterious(0)	PANTHER:PTHR24099,PANTHER:PTHR24099:SF7,MobiDB_lite:mobidb-lite,MobiDB_lite:mobidb-lite	MODERATE	SNV
T-1192	CNBD1	29	33281301	33281301	+	Missense_Mutation	SNP	A	G	novel	c.615A>G	p.I205M	ENSCAFT00000063349	‘6/13’	158	146	12	missense_variant	‘615/2128’	‘615/1692’	‘205/563’	‘I/M’	atA/atG	tolerated(0.06)	Gene3D:2.60.120.10,PROSITE_profiles:PS50042,PANTHER:PTHR23011,PANTHER:PTHR23011:SF32,Superfamily:SSF51206,CDD:cd00038	MODERATE	SNV
T-458	CNBD2	24	24875313	24875313	+	Missense_Mutation	SNP	G	A	novel	c.1637G>A	p.R546Q	ENSCAFT00000087009	‘12/13’	67	62	5	missense_variant	‘1637/2106’	‘1637/2076’	‘546/691’	‘R/Q’	cGg/cAg	deleterious(0.01)	PANTHER:PTHR23011,PANTHER:PTHR23011:SF35,Superfamily:SSF51206	MODERATE	SNV
T-153	CNGB3	29	32750006	32750006	+	Missense_Mutation	SNP	A	C	novel	c.2185T>G	p.C729G	ENSCAFT00000014134	‘18/18’	206	104	102	missense_variant	‘2209/2826’	‘2185/2349’	‘729/782’	‘C/G’	Tgt/Ggt	tolerated(0.32)	PANTHER:PTHR45638,PANTHER:PTHR45638:SF8	MODERATE	SNV
T-346	CNGB3	29	32840285	32840285	+	Missense_Mutation	SNP	T	G	novel	c.332A>C	p.K111T	ENSCAFT00000014134	‘4/18’	357	225	132	missense_variant	‘356/2826’	‘332/2349’	‘111/782’	‘K/T’	aAa/aCa	tolerated(0.28)	PANTHER:PTHR45638,PANTHER:PTHR45638:SF8	MODERATE	SNV
T-343	CNTN6	20	15930436	15930436	+	Frame_Shift_Del	DEL	T	-	novel	c.1638del	p.G547Efs*17	ENSCAFT00000046345	‘13/23’	77	56	21	frameshift_variant	‘2593/4045’	‘1638/3090’	‘546/1029’	‘K/X’	aaA/aa		Gene3D:2.60.40.10,Pfam:PF13927,PROSITE_profiles:PS50835,PANTHER:PTHR10075,PANTHER:PTHR10075:SF45,SMART:SM00408,SMART:SM00409,Superfamily:SSF48726	HIGH	deletion
T-276	CNTNAP5	19	26021764	26021764	+	Missense_Mutation	SNP	A	C	novel	c.811T>G	p.S271A	ENSCAFT00000007551	‘6/25’	171	130	41	missense_variant	‘1010/4158’	‘811/3957’	‘271/1318’	‘S/A’	Tca/Gca	deleterious(0.04)	CDD:cd00110,Pfam:PF02210,Gene3D:2.60.120.200,SMART:SM00282,Superfamily:SSF49899,PROSITE_profiles:PS50025,PANTHER:PTHR15036,PANTHER:PTHR15036:SF46	MODERATE	SNV
T-1166	COG2	4	8756626	8756626	+	Missense_Mutation	SNP	G	C	novel	c.128C>G	p.A43G	ENSCAFT00000081191	‘1/18’	148	144	4	missense_variant	‘128/2931’	‘128/2337’	‘43/778’	‘A/G’	gCg/gGg	tolerated(0.81)		MODERATE	SNV
T-1166	COL19A1	12	32492492	32492492	+	Missense_Mutation	SNP	C	T	novel	c.385C>T	p.P129S	ENSCAFT00000004046	‘5/51’	213	206	7	missense_variant	‘505/3627’	‘385/3420’	‘129/1139’	‘P/S’	Cca/Tca	tolerated(0.27)	PANTHER:PTHR24023,PANTHER:PTHR24023:SF938,Gene3D:2.60.120.200,SMART:SM00210,Superfamily:SSF49899	MODERATE	SNV
T-1247	COL20A1	24	47011360	47011360	+	Missense_Mutation	SNP	T	G	novel	c.2719T>G	p.F907V	ENSCAFT00000020396	‘21/31’	225	208	17	missense_variant	‘2719/3828’	‘2719/3828’	‘907/1275’	‘F/V’	Ttc/Gtc	deleterious(0.01)	Gene3D:2.60.120.200,SMART:SM00210,Superfamily:SSF49899,PANTHER:PTHR24020,PANTHER:PTHR24020:SF39	MODERATE	SNV
T-346	COL4A5	X	82243074	82243074	+	Missense_Mutation	SNP	A	G	novel	c.4660A>G	p.S1554G	ENSCAFT00000018078	‘50/53’	58	47	11	missense_variant	‘4834/5682’	‘4660/5076’	‘1554/1691’	‘S/G’	Agc/Ggc	deleterious(0.01)	Low_complexity_(Seg):seg,PROSITE_profiles:PS51403,PANTHER:PTHR24023,PANTHER:PTHR24023:SF877,Pfam:PF01413,Gene3D:2.170.240.10,SMART:SM00111,Superfamily:SSF56436	MODERATE	SNV
T-458	COL4A6	X	81694056	81694056	+	Missense_Mutation	SNP	G	A	novel	c.4789C>T	p.H1597Y	ENSCAFT00000042900	‘45/46’	226	219	7	missense_variant	‘4995/5330’	‘4789/5124’	‘1597/1707’	‘H/Y’	Cac/Tac	deleterious(0)	PROSITE_profiles:PS51403,PANTHER:PTHR24023:SF588,PANTHER:PTHR24023,Pfam:PF01413,Gene3D:2.170.240.10,SMART:SM00111,Superfamily:SSF56436	MODERATE	SNV
T-992	COL4A6	X	81697199	81697199	+	Missense_Mutation	SNP	T	G	novel	c.4167A>C	p.E1389D	ENSCAFT00000042900	‘42/46’	129	123	6	missense_variant	‘4373/5330’	‘4167/5124’	‘1389/1707’	‘E/D’	gaA/gaC	tolerated(0.12)	PANTHER:PTHR24023:SF588,PANTHER:PTHR24023	MODERATE	SNV
T-343	COL6A1	31	39447278	39447278	+	Missense_Mutation	SNP	G	A	novel	c.3077G>A	p.S1026N	ENSCAFT00000049047	‘36/36’	836	823	13	missense_variant	‘3147/3931’	‘3077/3270’	‘1026/1089’	‘S/N’	aGt/aAt	tolerated(0.94)	Gene3D:3.40.50.410,Pfam:PF00092,PROSITE_profiles:PS50234,PANTHER:PTHR24023,PANTHER:PTHR24023:SF936,SMART:SM00327,Superfamily:SSF53300	MODERATE	SNV
T-153	COL6A3	25	48019588	48019588	+	Missense_Mutation	SNP	A	G	novel	c.3538T>C	p.F1180L	ENSCAFT00000019411	‘8/43’	33	29	4	missense_variant	‘3641/10424’	‘3538/9510’	‘1180/3169’	‘F/L’	Ttc/Ctc	tolerated(0.15)	Gene3D:3.40.50.410,Pfam:PF00092,PROSITE_profiles:PS50234,PANTHER:PTHR24020,PANTHER:PTHR24020:SF13,SMART:SM00327,Superfamily:SSF53300	MODERATE	SNV
T-999	COLEC10	13	18291475	18291475	+	Missense_Mutation	SNP	G	T	novel	c.90G>T	p.M30I	ENSCAFT00000047182	‘1/6’	374	291	83	missense_variant	‘425/1169’	‘90/834’	‘30/277’	‘M/I’	atG/atT	tolerated(0.41)	PANTHER:PTHR24024,PANTHER:PTHR24024:SF20	MODERATE	SNV
T-153	COP1	7	23320820	23320821	+	In_Frame_Ins	INS	-	CCGCGG	novel	c.485_486insCGCGGC	p.S162_V163insAA	ENSCAFT00000088082	‘2/21’	18	9	9	inframe_insertion	‘484-485/2835’	‘484-485/2571’	‘162/856’	‘S/SAA’	tcg/tCCGCGGcg		Low_complexity_(Seg):seg	MODERATE	insertion
T-992	cOR11G7	15	17531269	17531269	+	Missense_Mutation	SNP	C	T	novel	c.427C>T	p.R143C	ENSCAFT00000075077	‘1/1’	52	43	9	missense_variant	‘427/936’	‘427/936’	‘143/311’	‘R/C’	Cgt/Tgt	deleterious(0.03)	PROSITE_profiles:PS50262,CDD:cd15913,PANTHER:PTHR24242,PANTHER:PTHR24242:SF364,Gene3D:1.20.1070.10,Pfam:PF13853,Superfamily:SSF81321,Prints:PR00245	MODERATE	SNV
T-153	CORO2B	30	32635873	32635873	+	Missense_Mutation	SNP	G	A	novel	c.361G>A	p.A121T	ENSCAFT00000064066	‘2/12’	69	45	24	missense_variant	‘686/3816’	‘361/1656’	‘121/551’	‘A/T’	Gcc/Acc	tolerated(0.07)	Gene3D:2.130.10.10,Pfam:PF08953,PANTHER:PTHR10856,PANTHER:PTHR10856:SF17,SMART:SM01166	MODERATE	SNV
T-153	CPAMD8	20	45677083	45677083	+	Missense_Mutation	SNP	G	A	novel	c.1033G>A	p.V345I	ENSCAFT00000024724	‘11/42’	20	13	7	missense_variant	‘1186/5954’	‘1033/5382’	‘345/1793’	‘V/I’	Gtc/Atc	tolerated(1)	PANTHER:PTHR11412,PANTHER:PTHR11412:SF139	MODERATE	SNV
T-999	CPLANE1	4	71485680	71485680	+	Missense_Mutation	SNP	A	T	novel	c.5027A>T	p.N1676I	ENSCAFT00000029667	‘26/53’	381	346	35	missense_variant	‘5947/10800’	‘5027/9534’	‘1676/3177’	‘N/I’	aAt/aTt	deleterious(0)	PANTHER:PTHR14492	MODERATE	SNV
T-149	CRIM1	17	28970634	28970635	+	Missense_Mutation	DNP	AT	TA	novel	c.1139_1140delinsTA	p.Y380L	ENSCAFT00000009500	‘6/17’	230	221	9	missense_variant	‘1154-1155/3138’	‘1139-1140/3114’	‘380/1037’	‘Y/L’	tAT/tTA	deleterious(0)	Pfam:PF00093,PROSITE_patterns:PS01208,PROSITE_profiles:PS50184,PANTHER:PTHR46439,SMART:SM00214,SMART:SM00215,Superfamily:SSF57603	MODERATE	substitution
T-346	CRIM1	17	29005184	29005184	+	Missense_Mutation	SNP	C	T	novel	c.1903C>T	p.R635W	ENSCAFT00000009500	‘11/17’	99	63	36	missense_variant	‘1918/3138’	‘1903/3114’	‘635/1037’	‘R/W’	Cgg/Tgg	deleterious(0)	Pfam:PF00093,PROSITE_profiles:PS50184,PANTHER:PTHR46439,SMART:SM00214,Superfamily:SSF57603	MODERATE	SNV
T-424	CRIM1	17	28970634	28970635	+	Missense_Mutation	DNP	AT	TA	novel	c.1139_1140delinsTA	p.Y380L	ENSCAFT00000009500	‘6/17’	335	86	249	missense_variant	‘1154-1155/3138’	‘1139-1140/3114’	‘380/1037’	‘Y/L’	tAT/tTA	deleterious(0)	Pfam:PF00093,PROSITE_patterns:PS01208,PROSITE_profiles:PS50184,PANTHER:PTHR46439,SMART:SM00214,SMART:SM00215,Superfamily:SSF57603	MODERATE	substitution
T-992	CRISPLD2	5	67683501	67683501	+	Missense_Mutation	SNP	T	G	novel	c.409A>C	p.T137P	ENSCAFT00000031730	‘3/14’	221	212	9	missense_variant	‘481/2061’	‘409/1488’	‘137/495’	‘T/P’	Acc/Ccc	deleterious(0.02)	CDD:cd18816,Gene3D:3.40.33.10,Pfam:PF00188,SMART:SM00198,Superfamily:SSF55797,PANTHER:PTHR10334,PANTHER:PTHR10334:SF64,Prints:PR00837	MODERATE	SNV
T-1087	CRNN	17	61382292	61382292	+	Missense_Mutation	SNP	G	A	novel	c.898C>T	p.H300Y	ENSCAFT00000020640	‘2/2’	102	98	4	missense_variant	‘898/2484’	‘898/2124’	‘300/707’	‘H/Y’	Cat/Tat	deleterious(0)	PANTHER:PTHR11639,PANTHER:PTHR11639:SF26,MobiDB_lite:mobidb-lite,MobiDB_lite:mobidb-lite	MODERATE	SNV
T-1087	CRNN	17	61382294	61382294	+	Missense_Mutation	SNP	C	T	novel	c.896G>A	p.S299N	ENSCAFT00000020640	‘2/2’	99	95	4	missense_variant	‘896/2484’	‘896/2124’	‘299/707’	‘S/N’	aGc/aAc	tolerated(0.09)	PANTHER:PTHR11639,PANTHER:PTHR11639:SF26,MobiDB_lite:mobidb-lite,MobiDB_lite:mobidb-lite	MODERATE	SNV
T-856	CRNN	17	61382292	61382292	+	Missense_Mutation	SNP	G	A	novel	c.898C>T	p.H300Y	ENSCAFT00000020640	‘2/2’	272	268	4	missense_variant	‘898/2484’	‘898/2124’	‘300/707’	‘H/Y’	Cat/Tat	deleterious(0)	PANTHER:PTHR11639,PANTHER:PTHR11639:SF26,MobiDB_lite:mobidb-lite,MobiDB_lite:mobidb-lite	MODERATE	SNV
T-856	CRNN	17	61382294	61382294	+	Missense_Mutation	SNP	C	T	novel	c.896G>A	p.S299N	ENSCAFT00000020640	‘2/2’	266	262	4	missense_variant	‘896/2484’	‘896/2124’	‘299/707’	‘S/N’	aGc/aAc	tolerated(0.09)	PANTHER:PTHR11639,PANTHER:PTHR11639:SF26,MobiDB_lite:mobidb-lite,MobiDB_lite:mobidb-lite	MODERATE	SNV
T-999	CRNN	17	61381150	61381150	+	Missense_Mutation	SNP	C	A	novel	c.2040G>T	p.Q680H	ENSCAFT00000020640	‘2/2’	363	354	9	missense_variant	‘2040/2484’	‘2040/2124’	‘680/707’	‘Q/H’	caG/caT	tolerated_low_confidence(0.1)		MODERATE	SNV
T-346	CRSP-2	21	37809824	37809824	+	Missense_Mutation	SNP	G	A	novel	c.628C>T	p.R210C	ENSCAFT00000036580	‘4/4’	69	65	4	missense_variant	‘629/936’	‘628/663’	‘210/220’	‘R/C’	Cgc/Tgc	tolerated_low_confidence(0.08)	PANTHER:PTHR10505,PANTHER:PTHR10505:SF14	MODERATE	SNV
T-1166	CRYBG3	33	4907891	4907891	+	Missense_Mutation	SNP	G	C	novel	c.5842G>C	p.E1948Q	ENSCAFT00000012306	‘4/22’	268	259	9	missense_variant	‘5842/9504’	‘5842/9276’	‘1948/3091’	‘E/Q’	Gag/Cag	tolerated_low_confidence(0.16)	PANTHER:PTHR11818:SF38,PANTHER:PTHR11818	MODERATE	SNV
T-153	CS	10	585582	585582	+	Missense_Mutation	SNP	C	T	novel	c.1237G>A	p.G413S	ENSCAFT00000087840	‘11/12’	127	120	7	missense_variant	‘1472/1717’	‘1237/1482’	‘413/493’	‘G/S’	Ggc/Agc	deleterious(0.02)	Gene3D:1.10.230.10,Gene3D:1.10.580.10,Pfam:PF00285,Prints:PR00143,PANTHER:PTHR11739,PANTHER:PTHR11739:SF29,Superfamily:SSF48256,TIGRFAM:TIGR01793,CDD:cd06105	MODERATE	SNV
T-25	CS	10	585569	585569	+	Missense_Mutation	SNP	A	T	novel	c.1250T>A	p.M417K	ENSCAFT00000087840	‘11/12’	360	354	6	missense_variant	‘1485/1717’	‘1250/1482’	‘417/493’	‘M/K’	aTg/aAg	tolerated(0.14)	Gene3D:1.10.230.10,Gene3D:1.10.580.10,Pfam:PF00285,PANTHER:PTHR11739,PANTHER:PTHR11739:SF29,Superfamily:SSF48256,TIGRFAM:TIGR01793,CDD:cd06105	MODERATE	SNV
T-25	CS	10	585582	585582	+	Missense_Mutation	SNP	C	T	novel	c.1237G>A	p.G413S	ENSCAFT00000087840	‘11/12’	333	320	13	missense_variant	‘1472/1717’	‘1237/1482’	‘413/493’	‘G/S’	Ggc/Agc	deleterious(0.02)	Gene3D:1.10.230.10,Gene3D:1.10.580.10,Pfam:PF00285,Prints:PR00143,PANTHER:PTHR11739,PANTHER:PTHR11739:SF29,Superfamily:SSF48256,TIGRFAM:TIGR01793,CDD:cd06105	MODERATE	SNV
T-25	CS	10	586051	586051	+	Missense_Mutation	SNP	C	T	novel	c.1082G>A	p.R361Q	ENSCAFT00000087840	‘10/12’	245	235	10	missense_variant	‘1317/1717’	‘1082/1482’	‘361/493’	‘R/Q’	cGa/cAa	tolerated(0.11)	Gene3D:1.10.230.10,Gene3D:1.10.580.10,Pfam:PF00285,PANTHER:PTHR11739,PANTHER:PTHR11739:SF29,Superfamily:SSF48256,TIGRFAM:TIGR01793,CDD:cd06105	MODERATE	SNV
T-25	CS	10	586340	586340	+	Nonsense_Mutation	SNP	G	T	novel	c.993C>A	p.Y331*	ENSCAFT00000087840	‘9/12’	66	61	5	stop_gained	‘1228/1717’	‘993/1482’	‘331/493’	‘Y/*’	taC/taA		Gene3D:1.10.230.10,Gene3D:1.10.580.10,Pfam:PF00285,PANTHER:PTHR11739,PANTHER:PTHR11739:SF29,Superfamily:SSF48256,TIGRFAM:TIGR01793,CDD:cd06105	HIGH	SNV
T-346	CS	10	586051	586051	+	Missense_Mutation	SNP	C	T	novel	c.1082G>A	p.R361Q	ENSCAFT00000087840	‘10/12’	212	204	8	missense_variant	‘1317/1717’	‘1082/1482’	‘361/493’	‘R/Q’	cGa/cAa	tolerated(0.11)	Gene3D:1.10.230.10,Gene3D:1.10.580.10,Pfam:PF00285,PANTHER:PTHR11739,PANTHER:PTHR11739:SF29,Superfamily:SSF48256,TIGRFAM:TIGR01793,CDD:cd06105	MODERATE	SNV
T-856	CS	10	586051	586051	+	Missense_Mutation	SNP	C	T	novel	c.1082G>A	p.R361Q	ENSCAFT00000087840	‘10/12’	220	212	8	missense_variant	‘1317/1717’	‘1082/1482’	‘361/493’	‘R/Q’	cGa/cAa	tolerated(0.11)	Gene3D:1.10.230.10,Gene3D:1.10.580.10,Pfam:PF00285,PANTHER:PTHR11739,PANTHER:PTHR11739:SF29,Superfamily:SSF48256,TIGRFAM:TIGR01793,CDD:cd06105	MODERATE	SNV
T-1166	CSF2RA	X	840051	840051	+	Missense_Mutation	SNP	C	T	novel	c.326C>T	p.T109M	ENSCAFT00000017564	‘3/12’	103	93	10	missense_variant	‘450/1855’	‘326/1731’	‘109/576’	‘T/M’	aCg/aTg	deleterious(0.01)	Pfam:PF18611,PANTHER:PTHR23036,PANTHER:PTHR23036:SF94	MODERATE	SNV
T-1247	CSMD1	16	55213701	55213702	+	Missense_Mutation	DNP	AA	CC	novel	c.7830_7831delinsGG	p.Y2611D	ENSCAFT00000013885	‘51/69’	143	137	6	missense_variant	‘7830-7831/11297’	‘7830-7831/10608’	‘2610-2611/3535’	‘VY/VD’	gtTTac/gtGGac		Gene3D:2.10.70.10,Pfam:PF00084,PROSITE_profiles:PS50923,PANTHER:PTHR45656,PANTHER:PTHR45656:SF3,SMART:SM00032,Superfamily:SSF57535,CDD:cd00033	MODERATE	substitution
T-74	CSMD3	13	12785398	12785398	+	Missense_Mutation	SNP	T	G	novel	c.3184A>C	p.T1062P	ENSCAFT00000001238	‘19/71’	101	95	6	missense_variant	‘3184/12506’	‘3184/11124’	‘1062/3707’	‘T/P’	Acc/Ccc	deleterious(0.01)	Gene3D:2.10.70.10,Pfam:PF00084,PROSITE_profiles:PS50923,PANTHER:PTHR45656,PANTHER:PTHR45656:SF9,SMART:SM00032,Superfamily:SSF57535,CDD:cd00033	MODERATE	SNV
T-276	CSNK1E	10	26402701	26402701	+	Missense_Mutation	SNP	C	T	novel	c.343C>T	p.R115C	ENSCAFT00000062223	‘4/11’	38	25	13	missense_variant	‘346/1410’	‘343/1296’	‘115/431’	‘R/C’	Cgc/Tgc	deleterious_low_confidence(0)	PROSITE_profiles:PS50011,CDD:cd14125,PANTHER:PTHR11909:SF328,PANTHER:PTHR11909,Pfam:PF00069,Gene3D:1.10.510.10,SMART:SM00220,Superfamily:SSF56112	MODERATE	SNV
T-458	CSNK1G1	30	28770567	28770567	+	Missense_Mutation	SNP	T	C	novel	c.52A>G	p.M18V	ENSCAFT00000027049	‘1/12’	61	54	7	missense_variant	‘271/1853’	‘52/1431’	‘18/476’	‘M/V’	Atg/Gtg	tolerated_low_confidence(0.39)	PANTHER:PTHR11909,PANTHER:PTHR11909:SF156,MobiDB_lite:mobidb-lite,MobiDB_lite:mobidb-lite	MODERATE	SNV
T-153	CSPG4	30	38465888	38465888	+	Missense_Mutation	SNP	T	C	novel	c.7015A>G	p.M2339V	ENSCAFT00000028683	‘9/9’	106	53	53	missense_variant	‘7015/7662’	‘7015/7320’	‘2339/2439’	‘M/V’	Atg/Gtg	deleterious_low_confidence(0.03)	PANTHER:PTHR15036,PANTHER:PTHR15036:SF17	MODERATE	SNV
T-999	CSTF1	24	41615335	41615335	+	Missense_Mutation	SNP	G	A	novel	c.1205G>A	p.C402Y	ENSCAFT00000018926	‘6/6’	373	366	7	missense_variant	‘1800/2136’	‘1205/1296’	‘402/431’	‘C/Y’	tGc/tAc	tolerated(1)	Gene3D:2.130.10.10,Pfam:PF00400,PROSITE_profiles:PS50294,PANTHER:PTHR44133,SMART:SM00320,Superfamily:SSF50978,CDD:cd00200	MODERATE	SNV
T-1246	CTPS1	15	2084931	2084931	+	Missense_Mutation	SNP	C	A	novel	c.676G>T	p.V226L	ENSCAFT00000004392	‘6/18’	308	296	12	missense_variant	‘689/2646’	‘676/1776’	‘226/591’	‘V/L’	Gtg/Ttg	tolerated(0.09)	HAMAP:MF_01227,CDD:cd03113,PANTHER:PTHR11550:SF8,PANTHER:PTHR11550,Pfam:PF06418,Gene3D:3.40.50.300,TIGRFAM:TIGR00337,Superfamily:SSF52540	MODERATE	SNV
T-153	CTSD	18	46017271	46017271	+	Missense_Mutation	SNP	C	T	novel	c.181G>A	p.A61T	ENSCAFT00000015991	‘2/9’	10	5	5	missense_variant	‘250/1524’	‘181/1233’	‘61/410’	‘A/T’	Gca/Aca	tolerated(0.34)	Gene3D:2.40.70.10,PANTHER:PTHR13683,PANTHER:PTHR13683:SF635,Superfamily:SSF50630	MODERATE	SNV
T-424	CTSH	3	58111940	58111940	+	Missense_Mutation	SNP	C	T	novel	c.629C>T	p.A210V	ENSCAFT00000036196	‘10/12’	195	188	7	missense_variant	‘631/971’	‘629/912’	‘210/303’	‘A/V’	gCg/gTg	deleterious(0.04)	Gene3D:3.90.70.10,Pfam:PF00112,PANTHER:PTHR12411,PANTHER:PTHR12411:SF691,SMART:SM00645,Superfamily:SSF54001,CDD:cd02248	MODERATE	SNV
T-992	CUL5	5	24402261	24402261	+	Missense_Mutation	SNP	T	C	novel	c.1789A>G	p.T597A	ENSCAFT00000071928	‘16/19’	202	100	102	missense_variant	‘2238/3033’	‘1789/2385’	‘597/794’	‘T/A’	Aca/Gca	tolerated(0.19)	PROSITE_profiles:PS50069,PANTHER:PTHR11932:SF76,PANTHER:PTHR11932,Pfam:PF00888,Gene3D:1.10.10.2620,SMART:SM00182,Superfamily:SSF75632	MODERATE	SNV
T-992	CUL9	12	11710973	11710973	+	Missense_Mutation	SNP	G	A	novel	c.6530G>A	p.R2177H	ENSCAFT00000002890	‘32/40’	281	271	10	missense_variant	‘6536/7716’	‘6530/7572’	‘2177/2523’	‘R/H’	cGc/cAc	deleterious(0.01)	PROSITE_profiles:PS51873,PANTHER:PTHR22771,PANTHER:PTHR22771:SF2,Pfam:PF01485,SMART:SM00647	MODERATE	SNV
T-1087	CXXC1	7	78595683	78595683	+	Missense_Mutation	SNP	A	G	novel	c.1693A>G	p.K565E	ENSCAFT00000030001	‘13/15’	844	831	13	missense_variant,splice_region_variant	‘1770/2367’	‘1693/1995’	‘565/664’	‘K/E’	Aaa/Gaa	deleterious(0)	Pfam:PF12269,PANTHER:PTHR46174	MODERATE	SNV
T-25	CXXC1	7	78596013	78596013	+	Frame_Shift_Del	DEL	G	-	novel	c.1744del	p.E582Sfs*53	ENSCAFT00000030001	‘14/15’	94	90	4	frameshift_variant	‘1821/2367’	‘1744/1995’	‘582/664’	‘E/X’	Gag/ag		Pfam:PF12269,PANTHER:PTHR46174	HIGH	deletion
T-25	CXXC1	7	78596212	78596212	+	Missense_Mutation	SNP	T	C	novel	c.1859T>C	p.L620P	ENSCAFT00000030001	‘15/15’	220	214	6	missense_variant	‘1936/2367’	‘1859/1995’	‘620/664’	‘L/P’	cTg/cCg	deleterious(0)	Pfam:PF12269,PANTHER:PTHR46174	MODERATE	SNV
T-458	CXXC1	7	78595683	78595683	+	Missense_Mutation	SNP	A	G	novel	c.1693A>G	p.K565E	ENSCAFT00000030001	‘13/15’	465	452	13	missense_variant,splice_region_variant	‘1770/2367’	‘1693/1995’	‘565/664’	‘K/E’	Aaa/Gaa	deleterious(0)	Pfam:PF12269,PANTHER:PTHR46174	MODERATE	SNV
T-843	CXXC1	7	78595683	78595683	+	Missense_Mutation	SNP	A	G	novel	c.1693A>G	p.K565E	ENSCAFT00000030001	‘13/15’	445	435	10	missense_variant,splice_region_variant	‘1770/2367’	‘1693/1995’	‘565/664’	‘K/E’	Aaa/Gaa	deleterious(0)	Pfam:PF12269,PANTHER:PTHR46174	MODERATE	SNV
T-153	CYP1A2	30	37820057	37820057	+	Missense_Mutation	SNP	T	C	novel	c.976T>C	p.F326L	ENSCAFT00000087022	‘2/7’	303	216	87	missense_variant	‘976/1869’	‘976/1812’	‘326/603’	‘F/L’	Ttc/Ctc	tolerated(0.42)	PANTHER:PTHR24299,PANTHER:PTHR24299:SF7,Gene3D:1.10.630.10,Pfam:PF00067,Superfamily:SSF48264,Prints:PR01683	MODERATE	SNV
T-276	CYP1A2	30	37821258	37821258	+	Missense_Mutation	SNP	G	T	novel	c.1219G>T	p.D407Y	ENSCAFT00000087022	‘4/7’	320	228	92	missense_variant	‘1219/1869’	‘1219/1812’	‘407/603’	‘D/Y’	Gac/Tac	deleterious(0)	PANTHER:PTHR24299,PANTHER:PTHR24299:SF7,Gene3D:1.10.630.10,Pfam:PF00067,Superfamily:SSF48264,Prints:PR00385,Prints:PR00463	MODERATE	SNV
T-1087	DAGLA	18	54742092	54742092	+	Missense_Mutation	SNP	T	G	novel	c.852A>C	p.Q284H	ENSCAFT00000025505	‘8/19’	105	101	4	missense_variant,splice_region_variant	‘896/2750’	‘852/2706’	‘284/901’	‘Q/H’	caA/caC	tolerated(0.33)	PANTHER:PTHR45792,PANTHER:PTHR45792:SF3	MODERATE	SNV
T-153	DAGLB	6	11762509	11762509	+	Missense_Mutation	SNP	G	A	novel	c.1712C>T	p.P571L	ENSCAFT00000024923	‘14/15’	47	28	19	missense_variant	‘1712/2328’	‘1712/2016’	‘571/671’	‘P/L’	cCg/cTg	deleterious(0)	PANTHER:PTHR45792	MODERATE	SNV
T-149	DARS1	19	38707126	38707126	+	Missense_Mutation	SNP	T	C	novel	c.511A>G	p.R171G	ENSCAFT00000008318	‘7/16’	206	201	5	missense_variant	‘592/1869’	‘511/1506’	‘171/501’	‘R/G’	Aga/Gga	tolerated(0.42)	Low_complexity_(Seg):seg,HAMAP:MF_02075,PANTHER:PTHR43450,PANTHER:PTHR43450:SF1,TIGRFAM:TIGR00458,Gene3D:3.30.930.10	MODERATE	SNV
T-1023	DCAF13	13	4851849	4851849	+	Missense_Mutation	SNP	G	A	novel	c.806G>A	p.R269H	ENSCAFT00000001031	‘8/11’	31	20	11	missense_variant	‘1189/1809’	‘806/1338’	‘269/445’	‘R/H’	cGt/cAt	deleterious(0.01)	PROSITE_profiles:PS50294,CDD:cd00200,PANTHER:PTHR22851,PANTHER:PTHR22851:SF0,Pfam:PF08662,Gene3D:2.130.10.10,Superfamily:SSF50978	MODERATE	SNV
T-399	DCC	1	21908012	21908012	+	Missense_Mutation	SNP	T	G	novel	c.2707A>C	p.T903P	ENSCAFT00000000254	‘17/28’	306	267	39	missense_variant	‘2825/5369’	‘2707/4251’	‘903/1416’	‘T/P’	Act/Cct	deleterious(0)	PROSITE_profiles:PS50853,CDD:cd00063,PANTHER:PTHR44170,PANTHER:PTHR44170:SF8,Gene3D:2.60.40.10,Superfamily:SSF49265	MODERATE	SNV
T-554	DCC	1	21908012	21908012	+	Missense_Mutation	SNP	T	G	novel	c.2707A>C	p.T903P	ENSCAFT00000000254	‘17/28’	235	160	75	missense_variant	‘2825/5369’	‘2707/4251’	‘903/1416’	‘T/P’	Act/Cct	deleterious(0)	PROSITE_profiles:PS50853,CDD:cd00063,PANTHER:PTHR44170,PANTHER:PTHR44170:SF8,Gene3D:2.60.40.10,Superfamily:SSF49265	MODERATE	SNV
T-276	DCHS2	15	51987292	51987292	+	Missense_Mutation	SNP	A	C	novel	c.4375T>G	p.L1459V	ENSCAFT00000013279	‘10/21’	178	166	12	missense_variant	‘4810/10677’	‘4375/10242’	‘1459/3413’	‘L/V’	Ttg/Gtg	tolerated(0.22)	Gene3D:2.60.40.60,Pfam:PF00028,PROSITE_profiles:PS50268,PANTHER:PTHR24025,PANTHER:PTHR24025:SF20,Superfamily:SSF49313,Superfamily:SSF49313,CDD:cd11304	MODERATE	SNV
T-346	DCSTAMP	13	5558136	5558136	+	Missense_Mutation	SNP	C	T	novel	c.1193C>T	p.T398M	ENSCAFT00000001043	‘3/5’	261	161	100	missense_variant	‘1312/2696’	‘1193/1413’	‘398/470’	‘T/M’	aCg/aTg	tolerated(0.91)	Low_complexity_(Seg):seg,PANTHER:PTHR21041,PANTHER:PTHR21041:SF2,Pfam:PF07782,Transmembrane_helices:TMhelix	MODERATE	SNV
T-346	DDHD1	8	29341045	29341046	+	Frame_Shift_Ins	INS	-	GT	novel	c.705_706insAC	p.D236Tfs*28	ENSCAFT00000023611	‘1/15’	684	674	10	frameshift_variant	‘705-706/3017’	‘705-706/2856’	‘235-236/951’	‘-/X’	-/AC		PANTHER:PTHR23509,PANTHER:PTHR23509:SF32,MobiDB_lite:mobidb-lite,Low_complexity_(Seg):seg	HIGH	insertion
T-149	DDX23	27	5696895	5696895	+	Missense_Mutation	SNP	T	G	novel	c.399T>G	p.D133E	ENSCAFT00000013894	‘4/17’	20	17	3	missense_variant	‘399/3188’	‘399/2475’	‘133/824’	‘D/E’	gaT/gaG	tolerated(1)	Low_complexity_(Seg):seg,PANTHER:PTHR11824,PANTHER:PTHR11824:SF8,MobiDB_lite:mobidb-lite,MobiDB_lite:mobidb-lite	MODERATE	SNV
T-153	DDX58	11	49783180	49783180	+	Missense_Mutation	SNP	T	A	novel	c.1384A>T	p.T462S	ENSCAFT00000002841	‘10/18’	42	27	15	missense_variant	‘1466/3187’	‘1384/2778’	‘462/925’	‘T/S’	Act/Tct	tolerated(0.29)	PANTHER:PTHR14074,PANTHER:PTHR14074:SF31,Gene3D:3.40.50.300,Pfam:PF18119,Gene3D:3.40.50.300,Superfamily:SSF52540	MODERATE	SNV
T-153	DDX58	11	49787398	49787398	+	Missense_Mutation	SNP	T	C	novel	c.1138A>G	p.M380V	ENSCAFT00000002841	‘8/18’	28	20	8	missense_variant	‘1220/3187’	‘1138/2778’	‘380/925’	‘M/V’	Atg/Gtg	tolerated(1)	PROSITE_profiles:PS51192,CDD:cd18073,PANTHER:PTHR14074,PANTHER:PTHR14074:SF31,Gene3D:3.40.50.300,Pfam:PF00270,SMART:SM00487,Superfamily:SSF52540,Superfamily:SSF52540	MODERATE	SNV
T-1192	DDX6	5	15005429	15005430	+	Frame_Shift_Ins	INS	-	C	novel	c.99_100insC	p.G34Rfs*20	ENSCAFT00000019743	‘2/14’	115	111	4	frameshift_variant	‘409-410/1927’	‘99-100/1452’	‘33-34/483’	‘-/X’	-/C		MobiDB_lite:mobidb-lite,Low_complexity_(Seg):seg	HIGH	insertion
T-153	DENND1C	20	53716227	53716227	+	Missense_Mutation	SNP	G	A	novel	c.1537G>A	p.G513S	ENSCAFT00000029583	‘18/22’	34	16	18	missense_variant	‘1537/2647’	‘1537/2574’	‘513/857’	‘G/S’	Ggc/Agc	tolerated(0.06)	PANTHER:PTHR13196,PANTHER:PTHR13196:SF25	MODERATE	SNV
T-153	DENND4A	30	30077991	30077991	+	Missense_Mutation	SNP	C	T	novel	c.365G>A	p.S122N	ENSCAFT00000088715	‘3/34’	36	22	14	missense_variant	‘466/6827’	‘365/5754’	‘122/1917’	‘S/N’	aGt/aAt	deleterious(0.03)	Gene3D:2.100.10.50,PROSITE_profiles:PS51498,PANTHER:PTHR12296,PANTHER:PTHR12296:SF16	MODERATE	SNV
T-1166	DENND4B	7	43186766	43186766	+	Missense_Mutation	SNP	G	A	novel	c.244G>A	p.G82R	ENSCAFT00000027606	‘2/29’	133	125	8	missense_variant	‘939/6168’	‘244/4473’	‘82/1490’	‘G/R’	Ggg/Agg	deleterious(0)	PROSITE_profiles:PS51498,PANTHER:PTHR12296,PANTHER:PTHR12296:SF18	MODERATE	SNV
T-153	DFFB	5	58347725	58347727	+	In_Frame_Del	DEL	TCC	-	novel	c.258_260del	p.L88del	ENSCAFT00000066308	‘2/6’	77	36	41	inframe_deletion	‘1020-1022/1813’	‘251-253/1044’	‘84-85/347’	‘VL/V’	gTCCtc/gtc		Low_complexity_(Seg):seg,PANTHER:PTHR13067	MODERATE	deletion
T-1166	DGCR8	26	29230028	29230029	+	Frame_Shift_Ins	INS	-	G	novel	c.1917dup	p.K640Qfs*3	ENSCAFT00000022533	‘11/14’	91	87	4	frameshift_variant	‘2859-2860/3827’	‘1917-1918/2322’	‘639-640/773’	‘-/X’	-/C		Gene3D:3.30.160.20,Pfam:PF00035,PANTHER:PTHR13482,SMART:SM00358,Superfamily:SSF54768	HIGH	insertion
T-399	DGCR8	26	29230028	29230029	+	Frame_Shift_Ins	INS	-	G	novel	c.1917dup	p.K640Qfs*3	ENSCAFT00000022533	‘11/14’	211	203	8	frameshift_variant	‘2859-2860/3827’	‘1917-1918/2322’	‘639-640/773’	‘-/X’	-/C		Gene3D:3.30.160.20,Pfam:PF00035,PANTHER:PTHR13482,SMART:SM00358,Superfamily:SSF54768	HIGH	insertion
T-134	DHRS7	8	35255732	35255732	+	Missense_Mutation	SNP	T	C	novel	c.931A>G	p.I311V	ENSCAFT00000024717	‘6/8’	122	85	37	missense_variant	‘1021/1140’	‘931/1050’	‘311/349’	‘I/V’	Ata/Gta	tolerated(0.53)	Gene3D:3.40.50.720,PANTHER:PTHR44269,PANTHER:PTHR44269:SF1	MODERATE	SNV
T-999	DHX29	2	42615050	42615050	+	Missense_Mutation	SNP	C	T	novel	c.3712G>A	p.E1238K	ENSCAFT00000010821	‘24/27’	396	376	20	missense_variant	‘3712/4371’	‘3712/4104’	‘1238/1367’	‘E/K’	Gaa/Aaa	tolerated(0.1)	HAMAP:MF_03068,Pfam:PF07717,PANTHER:PTHR18934,PANTHER:PTHR18934:SF202	MODERATE	SNV
T-153	DHX34	1	108630726	108630726	+	Missense_Mutation	SNP	G	A	rs851008504	c.1028C>T	p.T343M	ENSCAFT00000006692	‘2/17’	16	6	10	missense_variant,splice_region_variant	‘1259/3923’	‘1028/3534’	‘343/1177’	‘T/M’	aCg/aTg	deleterious(0.04)	CDD:cd18791,PANTHER:PTHR18934:SF148,PANTHER:PTHR18934,Gene3D:3.40.50.300,SMART:SM00487,Superfamily:SSF52540	MODERATE	SNV
T-399	DIPK1C	1	4975032	4975032	+	Missense_Mutation	SNP	C	T	novel	c.1396C>T	p.R466C	ENSCAFT00000081948	‘3/3’	56	47	9	missense_variant	‘1431/2146’	‘1396/1623’	‘466/540’	‘R/C’	Cgt/Tgt	deleterious_low_confidence(0)		MODERATE	SNV
T-1087	DISP1	38	23751346	23751346	+	Missense_Mutation	SNP	G	A	novel	c.682C>T	p.R228C	ENSCAFT00000049302	‘1/6’	240	234	6	missense_variant	‘682/5477’	‘682/4797’	‘228/1598’	‘R/C’	Cgc/Tgc	tolerated_low_confidence(0.14)	PANTHER:PTHR45951,PANTHER:PTHR45951:SF4	MODERATE	SNV
T-1023	DISP3	2	84654335	84654335	+	Missense_Mutation	SNP	C	T	novel	c.3167G>A	p.G1056D	ENSCAFT00000026281	‘15/21’	779	772	7	missense_variant	‘3167/4354’	‘3167/4290’	‘1056/1429’	‘G/D’	gGc/gAc	deleterious(0)	PANTHER:PTHR46687	MODERATE	SNV
T-907	DKK1.00	26	35698657	35698657	+	Missense_Mutation	SNP	C	T	novel	c.347G>A	p.R116Q	ENSCAFT00000024645	‘3/4’	251	245	6	missense_variant	‘1158/1906’	‘347/708’	‘116/235’	‘R/Q’	cGa/cAa	tolerated_low_confidence(0.47)	PANTHER:PTHR12113,PANTHER:PTHR12113:SF11	MODERATE	SNV
T-856	DLGAP1	7	70405280	70405280	+	Missense_Mutation	SNP	C	T	novel	c.934G>A	p.A312T	ENSCAFT00000064968	‘1/11’	2175	2166	9	missense_variant	‘934/4200’	‘934/3423’	‘312/1140’	‘A/T’	Gcc/Acc	tolerated(0.27)	PANTHER:PTHR12353,PANTHER:PTHR12353:SF7,MobiDB_lite:mobidb-lite	MODERATE	SNV
T-134	DMBT1	28	32220602	32220605	+	Frame_Shift_Del	DEL	GGTG	-	novel	c.399_402del	p.K133Nfs*33	ENSCAFT00000019948	‘2/33’	282	277	5	frameshift_variant	‘399-402/5123’	‘399-402/4764’	‘133-134/1587’	‘KV/X’	aaGGTG/aa		Gene3D:3.10.250.10,Pfam:PF00530,PROSITE_profiles:PS50287,PANTHER:PTHR19331,PANTHER:PTHR19331:SF309,SMART:SM00202,Superfamily:SSF56487	HIGH	deletion
T-856	DMC1	10	26232304	26232304	+	Missense_Mutation	SNP	C	G	novel	c.104C>G	p.A35G	ENSCAFT00000002150	‘3/13’	95	81	14	missense_variant	‘137/1412’	‘104/1023’	‘35/340’	‘A/G’	gCt/gGt	tolerated(0.41)	PANTHER:PTHR22942:SF30,PANTHER:PTHR22942,PIRSF:PIRSF005856,Gene3D:1.10.150.20,TIGRFAM:TIGR02238,Superfamily:SSF47794	MODERATE	SNV
T-1096	DMD	X	27722694	27722695	+	Missense_Mutation	DNP	CG	GC	novel	c.1554_1555delinsGC	p.D519H	ENSCAFT00000036277	‘13/79’	442	377	65	missense_variant	‘1699-1700/13743’	‘1554-1555/11043’	‘518-519/3680’	‘VD/VH’	gtCGat/gtGCat		CDD:cd00176,PANTHER:PTHR12268,PANTHER:PTHR12268:SF15,PIRSF:PIRSF002341,Pfam:PF00435,Gene3D:1.20.58.60,SMART:SM00150	MODERATE	substitution
T-458	DMD	X	27675819	27675819	+	Missense_Mutation	SNP	A	C	novel	c.2111T>G	p.L704R	ENSCAFT00000036277	‘17/79’	127	109	18	missense_variant	‘2256/13743’	‘2111/11043’	‘704/3680’	‘L/R’	cTg/cGg	deleterious(0)	PANTHER:PTHR12268,PANTHER:PTHR12268:SF15,PIRSF:PIRSF002341	MODERATE	SNV
T-1166	DMTF1	14	13375209	13375210	+	Frame_Shift_Del	DEL	CC	-	novel	c.1589_1590del	p.P530Hfs*30	ENSCAFT00000002866	‘16/19’	187	184	3	frameshift_variant	‘1907-1908/2729’	‘1588-1589/2289’	‘530/762’	‘P/X’	CCc/c		PANTHER:PTHR46380,PANTHER:PTHR46380:SF1	HIGH	deletion
T-843	DMXL1	11	8436347	8436347	+	Missense_Mutation	SNP	G	T	novel	c.26G>T	p.G9V	ENSCAFT00000078302	‘1/45’	277	270	7	missense_variant	‘26/9300’	‘26/9267’	‘9/3088’	‘G/V’	gGg/gTg	deleterious(0.01)	PANTHER:PTHR13950,PANTHER:PTHR13950:SF12	MODERATE	SNV
T-346	DNAH14	7	39530405	39530405	+	Missense_Mutation	SNP	T	C	novel	c.3173A>G	p.E1058G	ENSCAFT00000025850	‘20/84’	79	55	24	missense_variant	‘3234/13559’	‘3173/13476’	‘1058/4491’	‘E/G’	gAa/gGa	tolerated(0.09)	PANTHER:PTHR10676:SF356,PANTHER:PTHR10676,Pfam:PF08393	MODERATE	SNV
T-1272	DNAH17	9	2759311	2759311	+	Missense_Mutation	SNP	G	T	novel	c.5121G>T	p.E1707D	ENSCAFT00000008781	‘32/80’	309	303	6	missense_variant	‘5121/13613’	‘5121/13389’	‘1707/4462’	‘E/D’	gaG/gaT	tolerated(0.47)	PANTHER:PTHR10676:SF284,PANTHER:PTHR10676,Gene3D:1.20.58.1120	MODERATE	SNV
T-346	DNAH3	6	24345612	24345612	+	Missense_Mutation	SNP	C	G	novel	c.4040C>G	p.T1347S	ENSCAFT00000028327	‘28/61’	69	30	39	missense_variant	‘4040/12165’	‘4040/12165’	‘1347/4054’	‘T/S’	aCt/aGt	deleterious(0)	Gene3D:3.40.50.300,Pfam:PF12774,PANTHER:PTHR10676,PANTHER:PTHR10676:SF242,Superfamily:SSF52540	MODERATE	SNV
T-346	DNAH6	17	40302964	40302964	+	Missense_Mutation	SNP	T	G	novel	c.2634A>C	p.E878D	ENSCAFT00000012666	‘17/75’	160	153	7	missense_variant	‘2790/12479’	‘2634/12189’	‘878/4062’	‘E/D’	gaA/gaC	tolerated(0.31)	Pfam:PF08393,PANTHER:PTHR10676,PANTHER:PTHR10676:SF339	MODERATE	SNV
T-346	DNAH7	37	5612633	5612633	+	Missense_Mutation	SNP	T	G	novel	c.8411A>C	p.K2804T	ENSCAFT00000045430	‘44/66’	68	58	10	missense_variant,splice_region_variant	‘8411/12224’	‘8411/12072’	‘2804/4023’	‘K/T’	aAa/aCa	deleterious(0.05)	Low_complexity_(Seg):seg,PANTHER:PTHR10676,PANTHER:PTHR10676:SF310,Gene3D:1.20.920.20,Pfam:PF12777	MODERATE	SNV
T-276	DNAH8	12	7879394	7879394	+	Missense_Mutation	SNP	C	A	novel	c.10543C>A	p.L3515I	ENSCAFT00000049946	‘75/92’	233	175	58	missense_variant	‘11399/14353’	‘10543/13362’	‘3515/4453’	‘L/I’	Ctt/Att	tolerated(0.09)	PANTHER:PTHR10676,PANTHER:PTHR10676:SF361,Gene3D:3.40.50.11510,Pfam:PF12781	MODERATE	SNV
T-399	DNAH8	12	7911567	7911567	+	Nonsense_Mutation	SNP	C	T	novel	c.11980C>T	p.R3994*	ENSCAFT00000049946	‘84/92’	469	397	72	stop_gained	‘12836/14353’	‘11980/13362’	‘3994/4453’	‘R/*’	Cga/Tga		PANTHER:PTHR10676,PANTHER:PTHR10676:SF361,Gene3D:3.40.50.300,Pfam:PF03028	HIGH	SNV
T-458	DNAH8	12	7734875	7734875	+	Missense_Mutation	SNP	G	A	novel	c.3260G>A	p.R1087Q	ENSCAFT00000049946	‘29/92’	105	98	7	missense_variant	‘4116/14353’	‘3260/13362’	‘1087/4453’	‘R/Q’	cGa/cAa	tolerated(0.62)	PANTHER:PTHR10676,PANTHER:PTHR10676:SF361	MODERATE	SNV
T-134	DNAH9	5	35882173	35882173	+	Missense_Mutation	SNP	T	G	novel	c.7020T>G	p.I2340M	ENSCAFT00000028231	‘36/70’	131	125	6	missense_variant	‘7020/13713’	‘7020/13470’	‘2340/4489’	‘I/M’	atT/atG	deleterious(0.01)	Gene3D:3.40.50.300,Pfam:PF17852,PANTHER:PTHR10676,PANTHER:PTHR10676:SF257	MODERATE	SNV
T-992	DNAH9	5	35738517	35738517	+	Missense_Mutation	SNP	G	A	novel	c.478G>A	p.V160M	ENSCAFT00000028231	‘2/70’	197	97	100	missense_variant	‘478/13713’	‘478/13470’	‘160/4489’	‘V/M’	Gtg/Atg	tolerated(0.12)		MODERATE	SNV
T-424	DNAJC22	27	5264252	5264252	+	Missense_Mutation	SNP	T	A	novel	c.827A>T	p.Q276L	ENSCAFT00000013634	‘2/3’	72	67	5	missense_variant	‘1062/1499’	‘827/1020’	‘276/339’	‘Q/L’	cAg/cTg	tolerated(0.14)	Gene3D:1.10.287.110,PANTHER:PTHR44733,SMART:SM00271,Superfamily:SSF46565	MODERATE	SNV
T-399	DNAJC25	11	66257682	66257682	+	Missense_Mutation	SNP	G	A	novel	c.571G>A	p.A191T	ENSCAFT00000004824	‘3/4’	108	92	16	missense_variant	‘632/2243’	‘571/1080’	‘191/359’	‘A/T’	Gcc/Acc	deleterious(0.01)	PANTHER:PTHR44176	MODERATE	SNV
T-554	DNAJC25	11	66257682	66257682	+	Missense_Mutation	SNP	G	A	novel	c.571G>A	p.A191T	ENSCAFT00000004824	‘3/4’	106	75	31	missense_variant	‘632/2243’	‘571/1080’	‘191/359’	‘A/T’	Gcc/Acc	deleterious(0.01)	PANTHER:PTHR44176	MODERATE	SNV
T-843	DNMT1	20	50916359	50916359	+	Missense_Mutation	SNP	T	C	novel	c.2494T>C	p.F832L	ENSCAFT00000028398	‘25/40’	206	201	5	missense_variant	‘3054/5315’	‘2494/4755’	‘832/1584’	‘F/L’	Ttc/Ctc	deleterious(0)	Gene3D:2.30.30.490,Pfam:PF01426,PIRSF:PIRSF037404,PROSITE_profiles:PS51038,PANTHER:PTHR10629,PANTHER:PTHR10629:SF11,SMART:SM00439,CDD:cd04760	MODERATE	SNV
T-843	DNMT1	20	50916362	50916373	+	In_Frame_Del	DEL	TACCAGTTGTGG	-	novel	c.2499_2510del	p.Q834_Y837del	ENSCAFT00000028398	‘25/40’	218	213	5	inframe_deletion	‘3057-3068/5315’	‘2497-2508/4755’	‘833-836/1584’	‘YQLW/-’	TACCAGTTGTGG/-		Gene3D:2.30.30.490,Pfam:PF01426,PIRSF:PIRSF037404,PROSITE_profiles:PS51038,PANTHER:PTHR10629,PANTHER:PTHR10629:SF11,SMART:SM00439,CDD:cd04760	MODERATE	deletion
T-1023	DNMT3A	17	19497305	19497305	+	Missense_Mutation	SNP	A	G	novel	c.2212T>C	p.W738R	ENSCAFT00000006680	‘17/21’	79	75	4	missense_variant	‘2375/2857’	‘2212/2694’	‘738/897’	‘W/R’	Tgg/Cgg	deleterious(0)	Gene3D:3.40.50.150,Pfam:PF00145,PROSITE_profiles:PS51679,PANTHER:PTHR23068,PANTHER:PTHR23068:SF10,Superfamily:SSF53335	MODERATE	SNV
T-346	DNMT3A	17	19500811	19500811	+	Missense_Mutation	SNP	T	C	novel	c.1790A>G	p.N597S	ENSCAFT00000006680	‘13/21’	111	103	8	missense_variant	‘1953/2857’	‘1790/2694’	‘597/897’	‘N/S’	aAc/aGc	deleterious(0.03)	PROSITE_profiles:PS51533,PANTHER:PTHR23068,PANTHER:PTHR23068:SF10,CDD:cd11729	MODERATE	SNV
T-856	DNMT3A	17	19500811	19500811	+	Missense_Mutation	SNP	T	C	novel	c.1790A>G	p.N597S	ENSCAFT00000006680	‘13/21’	67	63	4	missense_variant	‘1953/2857’	‘1790/2694’	‘597/897’	‘N/S’	aAc/aGc	deleterious(0.03)	PROSITE_profiles:PS51533,PANTHER:PTHR23068,PANTHER:PTHR23068:SF10,CDD:cd11729	MODERATE	SNV
T-153	DOCK1	28	36006484	36006484	+	Missense_Mutation	SNP	C	G	novel	c.1679C>G	p.A560G	ENSCAFT00000020816	‘17/52’	60	48	12	missense_variant	‘1737/6029’	‘1679/5691’	‘560/1896’	‘A/G’	gCc/gGc	tolerated(0.07)	Gene3D:2.60.40.150,Pfam:PF14429,PROSITE_profiles:PS51650,PANTHER:PTHR45653,PANTHER:PTHR45653:SF3,CDD:cd08694	MODERATE	SNV
T-856	DOCK1	28	36358461	36358461	+	Missense_Mutation	SNP	G	T	novel	c.3978G>T	p.K1326N	ENSCAFT00000020816	‘39/52’	686	468	218	missense_variant	‘4036/6029’	‘3978/5691’	‘1326/1896’	‘K/N’	aaG/aaT	deleterious(0.02)	Gene3D:1.25.40.410,Pfam:PF06920,PROSITE_profiles:PS51651,PANTHER:PTHR45653,PANTHER:PTHR45653:SF3,Superfamily:SSF48371,CDD:cd11707	MODERATE	SNV
T-276	DOCK4	14	51567274	51567274	+	Missense_Mutation	SNP	A	T	novel	c.2381T>A	p.L794Q	ENSCAFT00000067832	‘23/53’	232	224	8	missense_variant	‘2381/5925’	‘2381/5925’	‘794/1974’	‘L/Q’	cTg/cAg	deleterious(0)	PANTHER:PTHR45653,PANTHER:PTHR45653:SF7	MODERATE	SNV
T-1192	DOCK7	5	47622899	47622899	+	Missense_Mutation	SNP	A	T	novel	c.4984A>T	p.T1662S	ENSCAFT00000045273	‘40/48’	246	232	14	missense_variant	‘5270/6795’	‘4984/6093’	‘1662/2030’	‘T/S’	Act/Tct	tolerated(0.33)	Gene3D:1.25.40.410,Pfam:PF06920,PROSITE_profiles:PS51651,PANTHER:PTHR23317,PANTHER:PTHR23317:SF65,CDD:cd11703	MODERATE	SNV
T-346	DPP10	19	33503471	33503471	+	Missense_Mutation	SNP	A	T	novel	c.1130T>A	p.F377Y	ENSCAFT00000008003	‘13/26’	123	117	6	missense_variant	‘1130/2566’	‘1130/2391’	‘377/796’	‘F/Y’	tTt/tAt	deleterious(0.04)	Gene3D:2.140.10.30,Pfam:PF00930,PANTHER:PTHR11731,PANTHER:PTHR11731:SF21,Superfamily:SSF82171	MODERATE	SNV
T-276	DSC1	7	58400095	58400095	+	Missense_Mutation	SNP	T	G	novel	c.2676T>G	p.F892L	ENSCAFT00000048419	‘16/16’	472	290	182	missense_variant	‘3012/3045’	‘2676/2709’	‘892/902’	‘F/L’	ttT/ttG	deleterious(0)	Gene3D:4.10.900.10,Pfam:PF01049,Prints:PR01818,PANTHER:PTHR24025,PANTHER:PTHR24025:SF12	MODERATE	SNV
T-74	DSC1	7	58342938	58342939	+	Frame_Shift_Ins	INS	-	A	novel	c.1737dup	p.E580Rfs*9	ENSCAFT00000064449	‘12/16’	205	156	49	frameshift_variant	‘2097-2098/4973’	‘1732-1733/2691’	‘578/896’	‘E/EX’	gaa/gAaa		Gene3D:2.60.40.60,PROSITE_profiles:PS50268,PANTHER:PTHR24025,PANTHER:PTHR24025:SF8,Superfamily:SSF49313,Superfamily:SSF49313	HIGH	insertion
T-149	DSCAM	31	34953590	34953590	+	Missense_Mutation	SNP	C	T	novel	c.1577G>A	p.R526H	ENSCAFT00000048294	‘8/33’	271	197	74	missense_variant	‘2517/6979’	‘1577/6039’	‘526/2012’	‘R/H’	cGt/cAt	tolerated(0.08)	Gene3D:2.60.40.10,Pfam:PF07679,PROSITE_profiles:PS50835,PANTHER:PTHR10075,PANTHER:PTHR10075:SF51,SMART:SM00408,SMART:SM00409,Superfamily:SSF48726,CDD:cd00096	MODERATE	SNV
T-153	DSG1	7	58143572	58143572	+	Missense_Mutation	SNP	T	C	novel	c.958A>G	p.I320V	ENSCAFT00000028693	‘16/31’	45	29	16	missense_variant	‘2726/6127’	‘958/4062’	‘320/1353’	‘I/V’	Att/Gtt	tolerated(0.41)	PANTHER:PTHR24025:SF10,PANTHER:PTHR24025	MODERATE	SNV
T-343	DSN1	24	25521121	25521121	+	Missense_Mutation	SNP	C	A	novel	c.419G>T	p.R140M	ENSCAFT00000013673	‘2/11’	218	207	11	missense_variant	‘419/1491’	‘419/1491’	‘140/496’	‘R/M’	aGg/aTg	deleterious_low_confidence(0)	Low_complexity_(Seg):seg,PANTHER:PTHR14778	MODERATE	SNV
T-346	DSP	35	7521450	7521450	+	Missense_Mutation	SNP	C	T	novel	c.4249C>T	p.R1417W	ENSCAFT00000015201	‘24/24’	312	282	30	missense_variant	‘4453/7047’	‘4249/6843’	‘1417/2280’	‘R/W’	Cgg/Tgg	deleterious(0.03)	Gene3D:3.90.1290.10,PANTHER:PTHR23169,PANTHER:PTHR23169:SF26,SMART:SM00250,Superfamily:SSF75399	MODERATE	SNV
T-856	DST	12	23846706	23846706	+	Missense_Mutation	SNP	T	C	novel	c.10501A>G	p.K3501E	ENSCAFT00000043203	‘40/103’	132	92	40	missense_variant	‘10713/23739’	‘10501/23358’	‘3501/7785’	‘K/E’	Aaa/Gaa		PANTHER:PTHR23169,PANTHER:PTHR23169:SF24	MODERATE	SNV
T-134	DSTN	24	5402352	5402352	+	Missense_Mutation	SNP	G	C	novel	c.154C>G	p.P52A	ENSCAFT00000081605	‘2/4’	204	196	8	missense_variant	‘209/694’	‘154/639’	‘52/212’	‘P/A’	Cca/Gca	tolerated_low_confidence(0.1)	PROSITE_profiles:PS51263,PANTHER:PTHR11913:SF18,PANTHER:PTHR11913,Gene3D:3.40.20.10,SMART:SM00102,Superfamily:SSF55753,Prints:PR00006	MODERATE	SNV
T-843	DUSP11	17	49261321	49261322	+	Missense_Mutation	DNP	TG	CA	novel	c.825_826inv	p.V276I	ENSCAFT00000013972	‘9/9’	25	22	3	missense_variant	‘943-944/1348’	‘825-826/999’	‘275-276/332’	‘NV/NI’	aaTGtt/aaCAtt		PANTHER:PTHR10367,PANTHER:PTHR10367:SF9	MODERATE	substitution
T-1023	DUSP5	28	21838175	21838175	+	Missense_Mutation	SNP	G	A	novel	c.601G>A	p.A201T	ENSCAFT00000047477	‘3/4’	243	128	115	missense_variant	‘601/1149’	‘601/1149’	‘201/382’	‘A/T’	Gcc/Acc	tolerated(0.08)	CDD:cd14639,PIRSF:PIRSF000939,Pfam:PF00782,Gene3D:3.90.190.10,SMART:SM00195,Superfamily:SSF52799,PROSITE_profiles:PS50054,PANTHER:PTHR10159,PANTHER:PTHR10159:SF40	MODERATE	SNV
T-1096	DVL1	5	56510849	56510849	+	Missense_Mutation	SNP	C	A	novel	c.1450G>T	p.V484L	ENSCAFT00000030605	‘13/15’	450	369	81	missense_variant	‘1637/3290’	‘1450/2103’	‘484/700’	‘V/L’	Gtg/Ttg	deleterious(0)	PROSITE_profiles:PS50186,CDD:cd04438,PANTHER:PTHR10878:SF5,PANTHER:PTHR10878,Gene3D:1.10.10.10,Pfam:PF00610,SMART:SM00049,Superfamily:SSF46785,Prints:PR01760	MODERATE	SNV
T-25	DYNC1H1	8	70027260	70027260	+	Missense_Mutation	SNP	G	A	novel	c.4420G>A	p.E1474K	ENSCAFT00000028644	‘21/78’	197	180	17	missense_variant	‘4420/14112’	‘4420/13944’	‘1474/4647’	‘E/K’	Gag/Aag	tolerated(0.17)	PANTHER:PTHR45703:SF14,PANTHER:PTHR45703,Pfam:PF08393,Gene3D:1.20.140.100	MODERATE	SNV
T-153	E2F4	5	82172987	82172987	+	Missense_Mutation	SNP	C	T	novel	c.742G>A	p.V248M	ENSCAFT00000044632	‘6/10’	122	119	3	missense_variant	‘1012/2538’	‘742/1416’	‘248/471’	‘V/M’	Gtg/Atg	tolerated(0.28)	CDD:cd14660,PANTHER:PTHR12081:SF42,PANTHER:PTHR12081,Pfam:PF16421,Superfamily:SSF144074	MODERATE	SNV
T-276	EDIL3	3	23680136	23680136	+	Missense_Mutation	SNP	C	A	novel	c.517C>A	p.Q173K	ENSCAFT00000013454	‘6/11’	92	40	52	missense_variant	‘790/1874’	‘517/1443’	‘173/480’	‘Q/K’	Caa/Aaa	deleterious(0.01)	PROSITE_profiles:PS50022,CDD:cd00057,PANTHER:PTHR24543:SF283,PANTHER:PTHR24543,Gene3D:2.60.120.260,Pfam:PF00754,SMART:SM00231,Superfamily:SSF49785	MODERATE	SNV
T-843	EDRF1	28	34898087	34898087	+	Frame_Shift_Del	DEL	T	-	novel	c.616del	p.S206Pfs*69	ENSCAFT00000047735	‘5/25’	132	129	3	frameshift_variant	‘614/3822’	‘614/3705’	‘205/1234’	‘L/X’	cTt/ct		PANTHER:PTHR15000	HIGH	deletion
T-346	EEF1A1	12	35578126	35578126	+	Missense_Mutation	SNP	G	A	novel	c.1295C>T	p.T432M	ENSCAFT00000004182	‘8/8’	85	80	5	missense_variant	‘1356/2906’	‘1295/1389’	‘432/462’	‘T/M’	aCg/aTg	tolerated_low_confidence(0.05)	Gene3D:2.40.30.10,HAMAP:MF_00118_A,Pfam:PF03143,PANTHER:PTHR23115,PANTHER:PTHR23115:SF236,Superfamily:SSF50465,TIGRFAM:TIGR00483,CDD:cd03705	MODERATE	SNV
T-74	EEF1A1	12	35578126	35578126	+	Missense_Mutation	SNP	G	A	novel	c.1295C>T	p.T432M	ENSCAFT00000004182	‘8/8’	123	119	4	missense_variant	‘1356/2906’	‘1295/1389’	‘432/462’	‘T/M’	aCg/aTg	tolerated_low_confidence(0.05)	Gene3D:2.40.30.10,HAMAP:MF_00118_A,Pfam:PF03143,PANTHER:PTHR23115,PANTHER:PTHR23115:SF236,Superfamily:SSF50465,TIGRFAM:TIGR00483,CDD:cd03705	MODERATE	SNV
T-149	EEPD1	14	47613053	47613053	+	Missense_Mutation	SNP	G	T	novel	c.570G>T	p.R190S	ENSCAFT00000005183	‘1/7’	86	65	21	missense_variant	‘1050/2269’	‘570/1710’	‘190/569’	‘R/S’	agG/agT	tolerated(0.29)	Gene3D:1.10.150.280,Pfam:PF12836,PANTHER:PTHR21180,PANTHER:PTHR21180:SF33,Superfamily:SSF47781	MODERATE	SNV
T-153	EFCAB6	10	21998541	21998541	+	Missense_Mutation	SNP	C	T	novel	c.2680C>T	p.R894W	ENSCAFT00000001400	‘22/32’	64	49	15	missense_variant	‘2893/5113’	‘2680/4587’	‘894/1528’	‘R/W’	Cgg/Tgg	deleterious(0)	PROSITE_profiles:PS50222,PANTHER:PTHR20875:SF2,PANTHER:PTHR20875,Gene3D:1.10.238.10,Superfamily:SSF47473	MODERATE	SNV
T-153	EID1	30	15109191	15109191	+	Missense_Mutation	SNP	C	A	novel	c.28C>A	p.L10M	ENSCAFT00000023493	‘1/1’	49	44	5	missense_variant	‘28/576’	‘28/576’	‘10/191’	‘L/M’	Ctg/Atg	deleterious(0.01)	PANTHER:PTHR15556,PANTHER:PTHR15556:SF5,MobiDB_lite:mobidb-lite	MODERATE	SNV
T-149	EIF4G1	34	17197469	17197469	+	Missense_Mutation	SNP	A	T	novel	c.208A>T	p.T70S	ENSCAFT00000020155	‘5/32’	33	30	3	missense_variant	‘208/4446’	‘208/4446’	‘70/1481’	‘T/S’	Acc/Tcc	tolerated(1)	PANTHER:PTHR23253:SF10,PANTHER:PTHR23253,MobiDB_lite:mobidb-lite,MobiDB_lite:mobidb-lite	MODERATE	SNV
T-153	EIF5B	10	43289493	43289493	+	Missense_Mutation	SNP	C	T	novel	c.1708G>A	p.D570N	ENSCAFT00000003577	‘10/25’	39	29	10	missense_variant	‘1729/3918’	‘1708/3897’	‘570/1298’	‘D/N’	Gat/Aat	deleterious(0.04)	PANTHER:PTHR43381,PANTHER:PTHR43381:SF4,MobiDB_lite:mobidb-lite,MobiDB_lite:mobidb-lite	MODERATE	SNV
T-1166	ELANE	20	57789349	57789349	+	Missense_Mutation	SNP	G	A	novel	c.655C>T	p.R219C	ENSCAFT00000076108	‘4/4’	162	156	6	missense_variant	‘675/1962’	‘655/942’	‘219/313’	‘R/C’	Cgc/Tgc	tolerated_low_confidence(0.18)	Gene3D:2.40.10.10,Pfam:PF00089,PROSITE_profiles:PS50240,SMART:SM00020,Superfamily:SSF50494,CDD:cd00190,MobiDB_lite:mobidb-lite,Low_complexity_(Seg):seg	MODERATE	SNV
T-1166	ELF2	19	3577702	3577702	+	Missense_Mutation	SNP	A	T	novel	c.1230A>T	p.R410S	ENSCAFT00000090268	‘8/9’	137	129	8	missense_variant	‘1240/2015’	‘1230/1944’	‘410/647’	‘R/S’	agA/agT	deleterious(0.03)	PANTHER:PTHR11849:SF10,PANTHER:PTHR11849	MODERATE	SNV
T-399	ELK3	15	35999473	35999473	+	Missense_Mutation	SNP	C	A	novel	c.865C>A	p.P289T	ENSCAFT00000010417	‘3/5’	160	140	20	missense_variant	‘1068/1617’	‘865/1209’	‘289/402’	‘P/T’	Ccc/Acc	deleterious(0.02)	Low_complexity_(Seg):seg,PANTHER:PTHR11849,PANTHER:PTHR11849:SF172,MobiDB_lite:mobidb-lite	MODERATE	SNV
T-554	ELK3	15	35999473	35999473	+	Missense_Mutation	SNP	C	A	novel	c.865C>A	p.P289T	ENSCAFT00000010417	‘3/5’	183	137	46	missense_variant	‘1068/1617’	‘865/1209’	‘289/402’	‘P/T’	Ccc/Acc	deleterious(0.02)	Low_complexity_(Seg):seg,PANTHER:PTHR11849,PANTHER:PTHR11849:SF172,MobiDB_lite:mobidb-lite	MODERATE	SNV
T-1166	EMB	4	64452115	64452115	+	Missense_Mutation	SNP	G	T	novel	c.910G>T	p.G304W	ENSCAFT00000068195	‘8/12’	134	129	5	missense_variant	‘911/1540’	‘910/1308’	‘304/435’	‘G/W’	Ggg/Tgg	deleterious(0)	CDD:cd00096,Pfam:PF07679,Gene3D:2.60.40.10,SMART:SM00409,Superfamily:SSF48726,PROSITE_profiles:PS50835,PANTHER:PTHR10075:SF4,PANTHER:PTHR10075	MODERATE	SNV
T-399	EMB	4	64452115	64452115	+	Missense_Mutation	SNP	G	T	novel	c.910G>T	p.G304W	ENSCAFT00000068195	‘8/12’	333	302	31	missense_variant	‘911/1540’	‘910/1308’	‘304/435’	‘G/W’	Ggg/Tgg	deleterious(0)	CDD:cd00096,Pfam:PF07679,Gene3D:2.60.40.10,SMART:SM00409,Superfamily:SSF48726,PROSITE_profiles:PS50835,PANTHER:PTHR10075:SF4,PANTHER:PTHR10075	MODERATE	SNV
T-153	EMC1	2	79367201	79367201	+	Missense_Mutation	SNP	C	T	novel	c.17C>T	p.A6V	ENSCAFT00000045340	‘1/24’	59	46	13	missense_variant	‘17/3024’	‘17/3024’	‘6/1007’	‘A/V’	gCg/gTg	tolerated_low_confidence(0.46)	Cleavage_site_(Signalp):SignalP-noTM,Low_complexity_(Seg):seg	MODERATE	SNV
T-907	EMC1	2	79389137	79389137	+	Missense_Mutation	SNP	G	A	novel	c.2356G>A	p.V786M	ENSCAFT00000045340	‘19/24’	236	193	43	missense_variant	‘2356/3024’	‘2356/3024’	‘786/1007’	‘V/M’	Gtg/Atg	deleterious(0)	PANTHER:PTHR21573	MODERATE	SNV
T-399	EML5	8	59892766	59892766	+	Missense_Mutation	SNP	G	A	novel	c.3463C>T	p.P1155S	ENSCAFT00000027674	‘24/44’	251	212	39	missense_variant	‘4164/6734’	‘3463/5934’	‘1155/1977’	‘P/S’	Ccc/Tcc	deleterious(0)	Gene3D:2.130.10.10,PANTHER:PTHR13720,PANTHER:PTHR13720:SF16,Superfamily:SSF50998	MODERATE	SNV
T-149	EML6	10	55867750	55867751	+	Frame_Shift_Del	DEL	CT	-	novel	c.4147_4148del	p.L1383Efs*130	ENSCAFT00000004419	‘30/38’	104	101	3	frameshift_variant	‘4989-4990/6491’	‘4147-4148/5649’	‘1383/1882’	‘L/X’	CTg/g		PANTHER:PTHR13720,PANTHER:PTHR13720:SF16,Pfam:PF03451,Gene3D:2.130.10.10	HIGH	deletion
T-343	EMR4	20	53351044	53351044	+	Missense_Mutation	SNP	A	C	novel	c.1240T>G	p.F414V	ENSCAFT00000029474	‘11/16’	152	108	44	missense_variant	‘1258/2197’	‘1240/1917’	‘414/638’	‘F/V’	Ttc/Gtc	deleterious(0)	Gene3D:1.20.1070.10,Pfam:PF00002,Prints:PR00249,PROSITE_profiles:PS50261,PANTHER:PTHR12011,PANTHER:PTHR12011:SF433,Superfamily:SSF81321,Transmembrane_helices:TMhelix,CDD:cd15439	MODERATE	SNV
T-1166	ENDOU	27	7028267	7028267	+	Missense_Mutation	SNP	G	A	novel	c.5G>A	p.R2K	ENSCAFT00000014641	‘1/10’	70	58	12	missense_variant	‘5/1245’	‘5/1245’	‘2/414’	‘R/K’	aGg/aAg	tolerated_low_confidence(0.31)	PANTHER:PTHR12439,PANTHER:PTHR12439:SF9,Cleavage_site_(Signalp):SignalP-noTM	MODERATE	SNV
T-153	ENDOU	27	7037174	7037174	+	Missense_Mutation	SNP	G	T	novel	c.512G>T	p.R171L	ENSCAFT00000014641	‘5/10’	30	16	14	missense_variant	‘512/1245’	‘512/1245’	‘171/414’	‘R/L’	cGc/cTc	tolerated(0.78)	Pfam:PF09412,PANTHER:PTHR12439,PANTHER:PTHR12439:SF9,Superfamily:SSF142877	MODERATE	SNV
T-346	ENKD1	5	81786436	81786436	+	Missense_Mutation	SNP	A	G	novel	c.643A>G	p.R215G	ENSCAFT00000032409	‘5/7’	165	160	5	missense_variant	‘643/1253’	‘643/1041’	‘215/346’	‘R/G’	Agg/Ggg	deleterious(0.02)	PANTHER:PTHR21490,PANTHER:PTHR21490:SF2	MODERATE	SNV
T-458	ENKD1	5	81786436	81786436	+	Missense_Mutation	SNP	A	G	novel	c.643A>G	p.R215G	ENSCAFT00000032409	‘5/7’	119	115	4	missense_variant	‘643/1253’	‘643/1041’	‘215/346’	‘R/G’	Agg/Ggg	deleterious(0.02)	PANTHER:PTHR21490,PANTHER:PTHR21490:SF2	MODERATE	SNV
T-856	ENKD1	5	81786436	81786436	+	Missense_Mutation	SNP	A	G	novel	c.643A>G	p.R215G	ENSCAFT00000032409	‘5/7’	126	118	8	missense_variant	‘643/1253’	‘643/1041’	‘215/346’	‘R/G’	Agg/Ggg	deleterious(0.02)	PANTHER:PTHR21490,PANTHER:PTHR21490:SF2	MODERATE	SNV
T-856	ENKD1	5	81786680	81786680	+	Missense_Mutation	SNP	C	T	novel	c.787C>T	p.R263C	ENSCAFT00000032409	‘6/7’	100	96	4	missense_variant	‘787/1253’	‘787/1041’	‘263/346’	‘R/C’	Cgc/Tgc	deleterious(0)	Pfam:PF13864,PROSITE_profiles:PS51665,PANTHER:PTHR21490,PANTHER:PTHR21490:SF2	MODERATE	SNV
T-856	ENKD1	5	81786696	81786696	+	Missense_Mutation	SNP	C	T	novel	c.803C>T	p.P268L	ENSCAFT00000032409	‘6/7’	98	94	4	missense_variant	‘803/1253’	‘803/1041’	‘268/346’	‘P/L’	cCg/cTg	deleterious(0)	Pfam:PF13864,PROSITE_profiles:PS51665,PANTHER:PTHR21490,PANTHER:PTHR21490:SF2	MODERATE	SNV
T-907	ENPP5	12	14382654	14382657	+	Frame_Shift_Del	DEL	AAAA	-	novel	c.977_980del	p.I326Nfs*10	ENSCAFT00000003195	‘2/3’	196	188	8	frameshift_variant	‘1012-1015/1469’	‘977-980/1434’	‘326-327/477’	‘IL/X’	aTTTTa/aa		Gene3D:3.30.1360.180,Gene3D:3.40.720.10,Pfam:PF01663,PANTHER:PTHR10151,PANTHER:PTHR10151:SF103,Superfamily:SSF53649,CDD:cd16018	HIGH	deletion
T-907	ENPP5	12	14382659	14382659	+	Nonsense_Mutation	SNP	A	C	novel	c.975T>G	p.Y325*	ENSCAFT00000003195	‘2/3’	192	182	10	stop_gained	‘1010/1469’	‘975/1434’	‘325/477’	‘Y/*’	taT/taG		Gene3D:3.30.1360.180,Gene3D:3.40.720.10,Pfam:PF01663,PANTHER:PTHR10151,PANTHER:PTHR10151:SF103,Superfamily:SSF53649,CDD:cd16018	HIGH	SNV
T-843	ENSCAFT00000000052	1	6872820	6872820	+	Missense_Mutation	SNP	T	C	novel	c.473A>G	p.Y158C	ENSCAFT00000000052	‘3/3’	17	15	2	missense_variant	‘473/588’	‘473/588’	‘158/195’	‘Y/C’	tAc/tGc	tolerated_low_confidence(1)	Pfam:PF15079,PANTHER:PTHR36860	MODERATE	SNV
T-276	ENSCAFT00000000450	1	32539971	32539972	+	Missense_Mutation	DNP	CC	TG	novel	c.456_457delinsTG	p.L153V	ENSCAFT00000000450	‘2/2’	162	157	5	missense_variant	‘707-708/1109’	‘456-457/480’	‘152-153/159’	‘NL/NV’	aaCCtg/aaTGtg		PANTHER:PTHR10836:SF100,PANTHER:PTHR10836,Gene3D:3.30.360.10,Pfam:PF02800,Superfamily:SSF55347,Prints:PR00078	MODERATE	substitution
T-424	ENSCAFT00000000450	1	32539972	32539972	+	Missense_Mutation	SNP	C	G	novel	c.457C>G	p.L153V	ENSCAFT00000000450	‘2/2’	153	148	5	missense_variant	‘708/1109’	‘457/480’	‘153/159’	‘L/V’	Ctg/Gtg	tolerated_low_confidence(1)	PANTHER:PTHR10836:SF100,PANTHER:PTHR10836,Gene3D:3.30.360.10,Pfam:PF02800,Superfamily:SSF55347,Prints:PR00078	MODERATE	SNV
T-458	ENSCAFT00000000450	1	32539765	32539765	+	Missense_Mutation	SNP	A	G	novel	c.250A>G	p.M84V	ENSCAFT00000000450	‘2/2’	331	323	8	missense_variant	‘501/1109’	‘250/480’	‘84/159’	‘M/V’	Atg/Gtg	tolerated_low_confidence(1)	PANTHER:PTHR10836:SF100,PANTHER:PTHR10836,Gene3D:3.30.360.10,Pfam:PF02800,Superfamily:SSF55347	MODERATE	SNV
T-458	ENSCAFT00000000781	11	923161	923162	+	In_Frame_Ins	INS	-	CTG	novel	c.1053_1054insCAG	p.F351_D352insQ	ENSCAFT00000000781	‘4/4’	198	189	9	inframe_insertion	‘1810-1811/2173’	‘1053-1054/1416’	‘351-352/471’	‘-/Q’	-/CAG		Pfam:PF05049,PANTHER:PTHR32341,PANTHER:PTHR32341:SF9	MODERATE	insertion
T-1087	ENSCAFT00000000977	13	4089272	4089272	+	Translation_Start_Site	SNP	T	C	novel	c.3A>G	p.I1?	ENSCAFT00000000977	‘1/3’	158	151	7	start_lost	‘3/1695’	‘3/1695’	‘1/564’	‘I/M’	atA/atG	tolerated_low_confidence(1)		HIGH	SNV
T-1166	ENSCAFT00000000977	13	4087654	4087654	+	Missense_Mutation	SNP	C	T	novel	c.1352G>A	p.C451Y	ENSCAFT00000000977	‘3/3’	52	48	4	missense_variant	‘1352/1695’	‘1352/1695’	‘451/564’	‘C/Y’	tGt/tAt	tolerated(0.11)	Gene3D:4.10.1060.10,Pfam:PF00641,PROSITE_patterns:PS01358,PROSITE_profiles:PS50199,PANTHER:PTHR23238,PANTHER:PTHR23238:SF3,SMART:SM00547,Superfamily:SSF90209	MODERATE	SNV
T-1166	ENSCAFT00000000977	13	4089175	4089175	+	Missense_Mutation	SNP	C	G	novel	c.100G>C	p.E34Q	ENSCAFT00000000977	‘1/3’	107	102	5	missense_variant	‘100/1695’	‘100/1695’	‘34/564’	‘E/Q’	Gag/Cag	tolerated_low_confidence(1)	PANTHER:PTHR23238,PANTHER:PTHR23238:SF3	MODERATE	SNV
T-134	ENSCAFT00000000977	13	4089175	4089175	+	Missense_Mutation	SNP	C	G	novel	c.100G>C	p.E34Q	ENSCAFT00000000977	‘1/3’	135	130	5	missense_variant	‘100/1695’	‘100/1695’	‘34/564’	‘E/Q’	Gag/Cag	tolerated_low_confidence(1)	PANTHER:PTHR23238,PANTHER:PTHR23238:SF3	MODERATE	SNV
T-134	ENSCAFT00000000977	13	4089272	4089272	+	Translation_Start_Site	SNP	T	C	novel	c.3A>G	p.I1?	ENSCAFT00000000977	‘1/3’	163	157	6	start_lost	‘3/1695’	‘3/1695’	‘1/564’	‘I/M’	atA/atG	tolerated_low_confidence(1)		HIGH	SNV
T-25	ENSCAFT00000000977	13	4089272	4089272	+	Translation_Start_Site	SNP	T	C	novel	c.3A>G	p.I1?	ENSCAFT00000000977	‘1/3’	196	191	5	start_lost	‘3/1695’	‘3/1695’	‘1/564’	‘I/M’	atA/atG	tolerated_low_confidence(1)		HIGH	SNV
T-29C	ENSCAFT00000000977	13	4087769	4087769	+	Missense_Mutation	SNP	A	G	novel	c.1237T>C	p.S413P	ENSCAFT00000000977	‘3/3’	25	22	3	missense_variant	‘1237/1695’	‘1237/1695’	‘413/564’	‘S/P’	Tcc/Ccc	tolerated(0.29)	PANTHER:PTHR23238,PANTHER:PTHR23238:SF3,Low_complexity_(Seg):seg	MODERATE	SNV
T-346	ENSCAFT00000000977	13	4089175	4089175	+	Missense_Mutation	SNP	C	G	novel	c.100G>C	p.E34Q	ENSCAFT00000000977	‘1/3’	182	178	4	missense_variant	‘100/1695’	‘100/1695’	‘34/564’	‘E/Q’	Gag/Cag	tolerated_low_confidence(1)	PANTHER:PTHR23238,PANTHER:PTHR23238:SF3	MODERATE	SNV
T-346	ENSCAFT00000000977	13	4089272	4089272	+	Translation_Start_Site	SNP	T	C	novel	c.3A>G	p.I1?	ENSCAFT00000000977	‘1/3’	223	204	19	start_lost	‘3/1695’	‘3/1695’	‘1/564’	‘I/M’	atA/atG	tolerated_low_confidence(1)		HIGH	SNV
T-458	ENSCAFT00000000977	13	4089272	4089272	+	Translation_Start_Site	SNP	T	C	novel	c.3A>G	p.I1?	ENSCAFT00000000977	‘1/3’	146	140	6	start_lost	‘3/1695’	‘3/1695’	‘1/564’	‘I/M’	atA/atG	tolerated_low_confidence(1)		HIGH	SNV
T-843	ENSCAFT00000000977	13	4089175	4089175	+	Missense_Mutation	SNP	C	G	novel	c.100G>C	p.E34Q	ENSCAFT00000000977	‘1/3’	179	172	7	missense_variant	‘100/1695’	‘100/1695’	‘34/564’	‘E/Q’	Gag/Cag	tolerated_low_confidence(1)	PANTHER:PTHR23238,PANTHER:PTHR23238:SF3	MODERATE	SNV
T-856	ENSCAFT00000000977	13	4089175	4089175	+	Missense_Mutation	SNP	C	G	novel	c.100G>C	p.E34Q	ENSCAFT00000000977	‘1/3’	212	204	8	missense_variant	‘100/1695’	‘100/1695’	‘34/564’	‘E/Q’	Gag/Cag	tolerated_low_confidence(1)	PANTHER:PTHR23238,PANTHER:PTHR23238:SF3	MODERATE	SNV
T-856	ENSCAFT00000000977	13	4089272	4089272	+	Translation_Start_Site	SNP	T	C	novel	c.3A>G	p.I1?	ENSCAFT00000000977	‘1/3’	224	211	13	start_lost	‘3/1695’	‘3/1695’	‘1/564’	‘I/M’	atA/atG	tolerated_low_confidence(1)		HIGH	SNV
T-25	ENSCAFT00000001160	13	12341025	12341025	+	Missense_Mutation	SNP	A	C	novel	c.154A>C	p.T52P	ENSCAFT00000001160	‘1/1’	88	83	5	missense_variant	‘154/555’	‘154/555’	‘52/184’	‘T/P’	Act/Cct	tolerated(0.08)	Gene3D:3.90.470.10,Pfam:PF00237,PANTHER:PTHR11593,PANTHER:PTHR11593:SF24,Superfamily:SSF54843,TIGRFAM:TIGR01038,CDD:cd00336	MODERATE	SNV
T-343	ENSCAFT00000001160	13	12341025	12341025	+	Missense_Mutation	SNP	A	C	novel	c.154A>C	p.T52P	ENSCAFT00000001160	‘1/1’	53	40	13	missense_variant	‘154/555’	‘154/555’	‘52/184’	‘T/P’	Act/Cct	tolerated(0.08)	Gene3D:3.90.470.10,Pfam:PF00237,PANTHER:PTHR11593,PANTHER:PTHR11593:SF24,Superfamily:SSF54843,TIGRFAM:TIGR01038,CDD:cd00336	MODERATE	SNV
T-153	ENSCAFT00000001246	12	2055668	2055668	+	Missense_Mutation	SNP	T	C	rs851731980	c.1055A>G	p.H352R	ENSCAFT00000001246	‘10/10’	26	18	8	missense_variant	‘1448/2438’	‘1055/1554’	‘352/517’	‘H/R’	cAt/cGt	tolerated(0.07)	Gene3D:2.60.120.920,PROSITE_profiles:PS50188,PANTHER:PTHR24100,PANTHER:PTHR24100:SF64,Superfamily:SSF49899	MODERATE	SNV
T-1087	ENSCAFT00000001553	13	21927304	21927304	+	Missense_Mutation	SNP	A	G	novel	c.214A>G	p.N72D	ENSCAFT00000001553	‘2/2’	37	34	3	missense_variant	‘214/468’	‘214/468’	‘72/155’	‘N/D’	Aat/Gat	tolerated(1)	Gene3D:3.30.70.330,PANTHER:PTHR11620,PANTHER:PTHR11620:SF64,Superfamily:SSF54189	MODERATE	SNV
T-25	ENSCAFT00000001673	13	28303883	28303883	+	Missense_Mutation	SNP	T	G	novel	c.141T>G	p.D47E	ENSCAFT00000001673	‘1/1’	19	16	3	missense_variant	‘226/1299’	‘141/1005’	‘47/334’	‘D/E’	gaT/gaG	deleterious(0.02)	HAMAP:MF_00488,CDD:cd05293,PANTHER:PTHR43128,PANTHER:PTHR43128:SF2,Pfam:PF00056,Gene3D:3.40.50.720,TIGRFAM:TIGR01771,PIRSF:PIRSF000102,Superfamily:SSF51735,Prints:PR00086	MODERATE	SNV
T-153	ENSCAFT00000001763	14	509863	509871	+	In_Frame_Del	DEL	GGTGGTCCA	-	novel	c.1043_1051del	p.V348_V350del	ENSCAFT00000001763	‘8/8’	70	67	3	inframe_deletion	‘1832-1840/2736’	‘1038-1046/1461’	‘346-349/486’	‘WVVQ/W’	tgGGTGGTCCAg/tgg		PROSITE_profiles:PS50188,PANTHER:PTHR24100,PANTHER:PTHR24100:SF11,Gene3D:2.60.120.920,Pfam:PF00622,SMART:SM00449,Superfamily:SSF49899,Prints:PR01407	MODERATE	deletion
T-856	ENSCAFT00000001770	1	69939842	69939842	+	Missense_Mutation	SNP	A	G	novel	c.313A>G	p.M105V	ENSCAFT00000001770	‘4/8’	69	65	4	missense_variant	‘381/1367’	‘313/1002’	‘105/333’	‘M/V’	Atg/Gtg	tolerated(1)	PANTHER:PTHR12411:SF612,PANTHER:PTHR12411,Gene3D:3.90.70.10,Superfamily:SSF54001	MODERATE	SNV
T-843	ENSCAFT00000001931	14	1994060	1994060	+	Missense_Mutation	SNP	A	C	novel	c.346A>C	p.T116P	ENSCAFT00000001931	‘1/1’	363	352	11	missense_variant	‘346/939’	‘346/939’	‘116/312’	‘T/P’	Acc/Ccc	deleterious(0.01)	PROSITE_profiles:PS50262,CDD:cd15421,PANTHER:PTHR26453:SF261,PANTHER:PTHR26453,PROSITE_patterns:PS00237,Gene3D:1.20.1070.10,Pfam:PF13853,Superfamily:SSF81321,Prints:PR00237,Transmembrane_helices:TMhelix	MODERATE	SNV
T-346	ENSCAFT00000002339	14	6849518	6849518	+	Missense_Mutation	SNP	C	G	novel	c.1124C>G	p.T375S	ENSCAFT00000002339	‘8/10’	43	39	4	missense_variant	‘1124/1881’	‘1124/1509’	‘375/502’	‘T/S’	aCc/aGc	tolerated(1)	Low_complexity_(Seg):seg,PANTHER:PTHR15835:SF2,PANTHER:PTHR15835,MobiDB_lite:mobidb-lite,MobiDB_lite:mobidb-lite	MODERATE	SNV
T-153	ENSCAFT00000002715	11	47583015	47583015	+	Nonsense_Mutation	SNP	C	T	novel	c.58C>T	p.R20*	ENSCAFT00000002715	‘1/2’	45	42	3	stop_gained	‘108/593’	‘58/282’	‘20/93’	‘R/*’	Cga/Tga		PANTHER:PTHR33865:SF1,PANTHER:PTHR33865,Pfam:PF14886	HIGH	SNV
T-458	ENSCAFT00000002773	14	11761148	11761148	+	Missense_Mutation	SNP	C	G	novel	c.1066G>C	p.V356L	ENSCAFT00000002773	‘5/8’	150	122	28	missense_variant	‘1977/3680’	‘1066/2739’	‘356/912’	‘V/L’	Gtt/Ctt	tolerated(0.15)	PANTHER:PTHR11769,PANTHER:PTHR11769:SF7,Pfam:PF01630,Gene3D:3.20.20.70,Superfamily:SSF51445	MODERATE	SNV
T-153	ENSCAFT00000002783	1	84078366	84078367	+	In_Frame_Ins	INS	-	CCA	novel	c.133_134insTGG	p.K44_E45insV	ENSCAFT00000002783	‘1/2’	6	4	2	inframe_insertion	‘133-134/198’	‘133-134/198’	‘45/65’	‘E/VE’	gag/gTGGag		PROSITE_profiles:PS50013,CDD:cd18652,PANTHER:PTHR22812:SF147,PANTHER:PTHR22812,Gene3D:2.40.50.40,Superfamily:SSF54160	MODERATE	insertion
T-856	ENSCAFT00000003153	1	90101999	90102013	+	In_Frame_Del	DEL	GACCACTTCCTCTTT	-	novel	c.354_368del	p.H119_D123del	ENSCAFT00000003153	‘2/2’	60	57	3	inframe_deletion	‘352-366/930’	‘352-366/930’	‘118-122/309’	‘DHFLF/-’	GACCACTTCCTCTTT/-		PROSITE_profiles:PS51510,PANTHER:PTHR11547,PANTHER:PTHR11547:SF23,Gene3D:3.30.590.10,Pfam:PF00217,Superfamily:SSF55931	MODERATE	deletion
T-458	ENSCAFT00000003327	12	16856341	16856341	+	Missense_Mutation	SNP	G	C	novel	c.180G>C	p.Q60H	ENSCAFT00000003327	‘1/3’	138	131	7	missense_variant	‘180/1080’	‘180/1080’	‘60/359’	‘Q/H’	caG/caC	deleterious(0.04)	PANTHER:PTHR12858,PANTHER:PTHR12858:SF1,MobiDB_lite:mobidb-lite	MODERATE	SNV
T-843	ENSCAFT00000003405	1	95324627	95324628	+	Missense_Mutation	DNP	CA	TG	novel	c.100_101inv	p.C34H	ENSCAFT00000003405	‘1/2’	35	31	4	missense_variant	‘118-119/629’	‘100-101/564’	‘34/187’	‘C/H’	TGt/CAt	tolerated_low_confidence(0.18)		MODERATE	substitution
T-1192	ENSCAFT00000003440	X	79885372	79885372	+	Missense_Mutation	SNP	G	A	novel	c.179G>A	p.R60H	ENSCAFT00000003440	‘1/2’	161	157	4	missense_variant	‘179/474’	‘179/474’	‘60/157’	‘R/H’	cGt/cAt	tolerated_low_confidence(0.31)	Gene3D:3.30.360.10,Pfam:PF02800,Prints:PR00078,PANTHER:PTHR10836,PANTHER:PTHR10836:SF100,Superfamily:SSF55347	MODERATE	SNV
T-1166	ENSCAFT00000003572	11	52471540	52471540	+	Missense_Mutation	SNP	G	T	novel	c.43C>A	p.L15I	ENSCAFT00000003572	‘1/1’	239	235	4	missense_variant	‘43/960’	‘43/960’	‘15/319’	‘L/I’	Cta/Ata	deleterious(0.01)	PANTHER:PTHR26453:SF263,PANTHER:PTHR26453,Superfamily:SSF81321	MODERATE	SNV
T-25	ENSCAFT00000003642	12	22230807	22230809	+	Missense_Mutation	TNP	TAC	GGG	novel	c.596_598delinsGGG	p.V199_P200delinsGA	ENSCAFT00000003642	‘1/1’	78	72	6	missense_variant	‘596-598/987’	‘596-598/987’	‘199-200/328’	‘VP/GA’	gTACct/gGGGct		PANTHER:PTHR10836:SF86,PANTHER:PTHR10836,Gene3D:3.30.360.10,Pfam:PF02800,PIRSF:PIRSF000149,Superfamily:SSF55347	MODERATE	substitution
T-276	ENSCAFT00000003642	12	22230793	22230793	+	Missense_Mutation	SNP	G	C	novel	c.582G>C	p.W194C	ENSCAFT00000003642	‘1/1’	84	61	23	missense_variant	‘582/987’	‘582/987’	‘194/328’	‘W/C’	tgG/tgC	deleterious_low_confidence(0.02)	PANTHER:PTHR10836:SF86,PANTHER:PTHR10836,Gene3D:3.30.360.10,Pfam:PF02800,PIRSF:PIRSF000149,Superfamily:SSF55347	MODERATE	SNV
T-343	ENSCAFT00000003642	12	22230891	22230891	+	Missense_Mutation	SNP	T	C	novel	c.680T>C	p.I227T	ENSCAFT00000003642	‘1/1’	161	157	4	missense_variant	‘680/987’	‘680/987’	‘227/328’	‘I/T’	aTt/aCt	tolerated_low_confidence(1)	PANTHER:PTHR10836:SF86,PANTHER:PTHR10836,Gene3D:3.30.360.10,Pfam:PF02800,PIRSF:PIRSF000149,Superfamily:SSF55347	MODERATE	SNV
T-843	ENSCAFT00000003642	12	22230298	22230299	+	Missense_Mutation	DNP	TA	CG	novel	c.87_88delinsCG	p.T30A	ENSCAFT00000003642	‘1/1’	31	27	4	missense_variant	‘87-88/987’	‘87-88/987’	‘29-30/328’	‘VT/VA’	gtTAcc/gtCGcc		PANTHER:PTHR10836:SF86,PANTHER:PTHR10836,Gene3D:3.40.50.720,PIRSF:PIRSF000149,Pfam:PF00044,SMART:SM00846,Superfamily:SSF51735	MODERATE	substitution
T-25	ENSCAFT00000003753	11	54161414	54161414	+	Missense_Mutation	SNP	C	T	novel	c.523G>A	p.G175S	ENSCAFT00000003753	‘1/1’	85	78	7	missense_variant	‘523/894’	‘523/894’	‘175/297’	‘G/S’	Ggc/Agc	deleterious(0)	PROSITE_profiles:PS50920,PANTHER:PTHR46131:SF2,PANTHER:PTHR46131,Gene3D:1.50.40.10,Pfam:PF00153,Superfamily:SSF103506,Transmembrane_helices:TMhelix	MODERATE	SNV
T-856	ENSCAFT00000003849	14	31644606	31644607	+	Missense_Mutation	DNP	GT	TG	novel	c.504_505delinsTG	p.W169G	ENSCAFT00000003849	‘1/1’	148	137	11	missense_variant	‘504-505/1032’	‘504-505/1032’	‘168-169/343’	‘TW/TG’	acGTgg/acTGgg		CDD:cd06660,PANTHER:PTHR11732,PANTHER:PTHR11732:SF294,Gene3D:3.20.20.100,Pfam:PF00248,PIRSF:PIRSF000097,Superfamily:SSF51430	MODERATE	substitution
T-153	ENSCAFT00000003859	1	101309969	101309969	+	Missense_Mutation	SNP	T	A	novel	c.353A>T	p.E118V	ENSCAFT00000003859	‘2/2’	14	11	3	missense_variant	‘353/948’	‘353/948’	‘118/315’	‘E/V’	gAg/gTg	deleterious(0)	CDD:cd15224,Gene3D:1.20.1070.10,Pfam:PF13853,Superfamily:SSF81321,PROSITE_profiles:PS50262,PANTHER:PTHR24242,PANTHER:PTHR24242:SF177,PROSITE_patterns:PS00237,Transmembrane_helices:TMhelix,Prints:PR00237	MODERATE	SNV
T-153	ENSCAFT00000003859	1	101309972	101309972	+	Missense_Mutation	SNP	G	A	novel	c.350C>T	p.T117M	ENSCAFT00000003859	‘2/2’	14	11	3	missense_variant	‘350/948’	‘350/948’	‘117/315’	‘T/M’	aCg/aTg	deleterious(0)	CDD:cd15224,Gene3D:1.20.1070.10,Pfam:PF13853,Superfamily:SSF81321,PROSITE_profiles:PS50262,PANTHER:PTHR24242,PANTHER:PTHR24242:SF177,PROSITE_patterns:PS00237,Transmembrane_helices:TMhelix,Prints:PR00237	MODERATE	SNV
T-153	ENSCAFT00000003922	15	278153	278153	+	Missense_Mutation	SNP	C	G	novel	c.79C>G	p.L27V	ENSCAFT00000003922	‘1/1’	529	472	57	missense_variant	‘79/939’	‘79/939’	‘27/312’	‘L/V’	Ctc/Gtc	deleterious(0.01)	CDD:cd15946,PANTHER:PTHR26453,PANTHER:PTHR26453:SF59,Gene3D:1.20.1070.10,Superfamily:SSF81321,Prints:PR00237,Transmembrane_helices:TMhelix	MODERATE	SNV
T-458	ENSCAFT00000004166	1	102958592	102958592	+	Missense_Mutation	SNP	C	T	novel	c.1117C>T	p.L373F	ENSCAFT00000004166	‘7/8’	265	258	7	missense_variant	‘1893/2041’	‘1117/1263’	‘373/420’	‘L/F’	Ctt/Ttt	deleterious(0)	Low_complexity_(Seg):seg,PANTHER:PTHR11738:SF88,PANTHER:PTHR11738,Gene3D:2.60.40.10,SMART:SM00409,Superfamily:SSF48726	MODERATE	SNV
T-29C	ENSCAFT00000004206	12	36498282	36498286	+	Frame_Shift_Del	DEL	ATATT	-	novel	c.504_508del	p.I169Kfs*3	ENSCAFT00000004206	‘2/2’	74	71	3	frameshift_variant	‘503-507/696’	‘503-507/696’	‘168-169/231’	‘HI/X’	cATATT/c		Gene3D:3.90.79.10,Pfam:PF13869,PIRSF:PIRSF017888,PROSITE_profiles:PS51462,PANTHER:PTHR13047,PANTHER:PTHR13047:SF0,Superfamily:SSF55811	HIGH	deletion
T-856	ENSCAFT00000004230	11	60281382	60281382	+	Missense_Mutation	SNP	A	G	novel	c.2147A>G	p.E716G	ENSCAFT00000004230	‘2/2’	175	160	15	missense_variant	‘2161/2561’	‘2147/2235’	‘716/744’	‘E/G’	gAg/gGg	deleterious_low_confidence(0.01)	MobiDB_lite:mobidb-lite,MobiDB_lite:mobidb-lite	MODERATE	SNV
T-843	ENSCAFT00000004306	10	54172933	54172933	+	Missense_Mutation	SNP	T	C	novel	c.146T>C	p.I49T	ENSCAFT00000004306	‘1/2’	28	24	4	missense_variant	‘367/1048’	‘146/702’	‘49/233’	‘I/T’	aTa/aCa	deleterious_low_confidence(0.05)	CDD:cd04150,Gene3D:3.40.50.300,TIGRFAM:TIGR00231,Pfam:PF00025,SMART:SM00178,SMART:SM00177,Superfamily:SSF52540,PROSITE_profiles:PS51417,PANTHER:PTHR11711,PANTHER:PTHR11711:SF314,Prints:PR00328	MODERATE	SNV
T-153	ENSCAFT00000004412	1	104774041	104774041	+	Missense_Mutation	SNP	C	T	novel	c.826C>T	p.R276W	ENSCAFT00000004412	‘5/5’	21	14	7	missense_variant	‘1676/2398’	‘826/840’	‘276/279’	‘R/W’	Cgg/Tgg	deleterious_low_confidence(0)	Low_complexity_(Seg):seg,PANTHER:PTHR31883,MobiDB_lite:mobidb-lite	MODERATE	SNV
T-1096	ENSCAFT00000004496	13	58650380	58650380	+	Missense_Mutation	SNP	G	A	novel	c.815C>T	p.A272V	ENSCAFT00000004496	‘8/10’	398	340	58	missense_variant	‘1010/4019’	‘815/1251’	‘272/416’	‘A/V’	gCg/gTg	deleterious(0)	Gene3D:2.40.10.10,Gene3D:2.40.10.10,Pfam:PF00089,PIRSF:PIRSF037941,Prints:PR00722,PROSITE_profiles:PS50240,PANTHER:PTHR24253,PANTHER:PTHR24253:SF29,SMART:SM00020,Superfamily:SSF50494,CDD:cd00190	MODERATE	SNV
T-153	ENSCAFT00000004532	1	105713436	105713436	+	Missense_Mutation	SNP	A	T	novel	c.251T>A	p.L84H	ENSCAFT00000004532	‘2/9’	183	177	6	missense_variant	‘251/1713’	‘251/1713’	‘84/570’	‘L/H’	cTt/cAt	tolerated(0.24)	Gene3D:2.60.40.10,Pfam:PF07686,PANTHER:PTHR12035,PANTHER:PTHR12035:SF95,SMART:SM00409,Superfamily:SSF48726	MODERATE	SNV
T-856	ENSCAFT00000004532	1	105712855	105712855	+	Missense_Mutation	SNP	T	C	novel	c.644A>G	p.N215S	ENSCAFT00000004532	‘3/9’	267	261	6	missense_variant	‘644/1713’	‘644/1713’	‘215/570’	‘N/S’	aAc/aGc	tolerated(0.15)	Gene3D:2.60.40.10,PROSITE_profiles:PS50835,PANTHER:PTHR12035,PANTHER:PTHR12035:SF95,SMART:SM00409,Superfamily:SSF48726	MODERATE	SNV
T-74	ENSCAFT00000004595	13	59277830	59277830	+	Missense_Mutation	SNP	T	C	novel	c.481A>G	p.K161E	ENSCAFT00000004595	‘5/8’	204	198	6	missense_variant	‘580/1000’	‘481/888’	‘161/295’	‘K/E’	Aaa/Gaa	tolerated(0.09)	PANTHER:PTHR11783,PANTHER:PTHR11783:SF48,Gene3D:3.40.50.300,Pfam:PF00685,Superfamily:SSF52540	MODERATE	SNV
T-458	ENSCAFT00000005106	X	42681240	42681241	+	Frame_Shift_Ins	INS	-	T	novel	c.878dup	p.M293Ifs*9	ENSCAFT00000005106	‘1/1’	44	40	4	frameshift_variant	‘877-878/966’	‘877-878/966’	‘293/321’	‘M/IX’	atg/aTtg		PANTHER:PTHR10836:SF86,PANTHER:PTHR10836,Gene3D:3.30.360.10,Pfam:PF02800,PIRSF:PIRSF000149,Gene3D:3.40.50.720,Superfamily:SSF55347	HIGH	insertion
T-74	ENSCAFT00000005106	X	42681242	42681243	+	Frame_Shift_Ins	INS	-	CCCTCAATGACCACTTC	novel	c.879_880insCCCTCAATGACCACTTC	p.V294Pfs*?	ENSCAFT00000005106	‘1/1’	82	75	4	frameshift_variant	‘879-880/966’	‘879-880/966’	‘293-294/321’	‘-/PSMTTX’	-/CCCTCAATGACCACTTC		PANTHER:PTHR10836:SF86,PANTHER:PTHR10836,Gene3D:3.30.360.10,Pfam:PF02800,PIRSF:PIRSF000149,Gene3D:3.40.50.720,Superfamily:SSF55347	HIGH	insertion
T-346	ENSCAFT00000005275	14	50484766	50484767	+	Frame_Shift_Ins	INS	-	CAAGAGCGAGTTCACCTGC	novel	c.129_130insGCAGGTGAACTCGCTCTTG	p.L44Afs*12	ENSCAFT00000005275	‘1/3’	219	209	7	frameshift_variant	‘129-130/750’	‘129-130/750’	‘43-44/249’	‘-/AGELALX’	-/GCAGGTGAACTCGCTCTTG		Gene3D:3.40.50.720,Superfamily:SSF51735	HIGH	insertion
T-149	ENSCAFT00000006347	19	14473492	14473492	+	Missense_Mutation	SNP	G	A	novel	c.14C>T	p.A5V	ENSCAFT00000006347	‘1/1’	330	319	11	missense_variant	‘14/696’	‘14/696’	‘5/231’	‘A/V’	gCg/gTg	tolerated(0.05)	PANTHER:PTHR46470,PANTHER:PTHR46470:SF2,Gene3D:1.20.120.710	MODERATE	SNV
T-1023	ENSCAFT00000006372	19	16731228	16731228	+	Missense_Mutation	SNP	C	A	rs850832735	c.55C>A	p.L19M	ENSCAFT00000006372	‘1/2’	102	96	6	missense_variant	‘55/402’	‘55/402’	‘19/133’	‘L/M’	Ctg/Atg	tolerated(1)	Gene3D:3.40.430.10,Pfam:PF00186,PROSITE_profiles:PS51330,PANTHER:PTHR22778,PANTHER:PTHR22778:SF46,Superfamily:SSF53597,CDD:cd00209	MODERATE	SNV
T-856	ENSCAFT00000006530	21	4442148	4442148	+	Nonsense_Mutation	SNP	C	T	novel	c.807G>A	p.W269*	ENSCAFT00000006530	‘3/4’	58	54	4	stop_gained	‘807/1140’	‘807/1140’	‘269/379’	‘W/*’	tgG/tgA		Gene3D:1.10.510.10,Pfam:PF00069,PIRSF:PIRSF000654,PROSITE_profiles:PS50011,PANTHER:PTHR24350,PANTHER:PTHR24350:SF5,SMART:SM00220,Superfamily:SSF56112	HIGH	SNV
T-153	ENSCAFT00000006776	19	21388235	21388235	+	Missense_Mutation	SNP	G	C	novel	c.606C>G	p.H202Q	ENSCAFT00000006776	‘2/3’	21	18	3	missense_variant	‘606/1473’	‘606/1473’	‘202/490’	‘H/Q’	caC/caG	tolerated(1)	PANTHER:PTHR11606:SF15,PANTHER:PTHR11606,PIRSF:PIRSF000185,Gene3D:3.40.50.10860,Superfamily:SSF53223,Prints:PR00082	MODERATE	SNV
T-1023	ENSCAFT00000006892	2	30411804	30411804	+	Missense_Mutation	SNP	G	A	novel	c.793C>T	p.R265W	ENSCAFT00000006892	‘1/1’	207	202	5	missense_variant	‘793/1095’	‘793/1095’	‘265/364’	‘R/W’	Cgg/Tgg	deleterious_low_confidence(0)	Gene3D:1.10.238.10,Pfam:PF13833,PROSITE_profiles:PS50222,PANTHER:PTHR23050,PANTHER:PTHR23050:SF379,SMART:SM00054,Superfamily:SSF47473	MODERATE	SNV
T-276	ENSCAFT00000007132	20	4167502	4167502	+	Missense_Mutation	SNP	A	C	novel	c.731T>G	p.M244R	ENSCAFT00000007132	‘1/1’	138	127	11	missense_variant	‘731/927’	‘731/927’	‘244/308’	‘M/R’	aTg/aGg	deleterious(0.01)	PROSITE_profiles:PS50262,CDD:cd13949,PANTHER:PTHR24062,PANTHER:PTHR24062:SF167,Gene3D:1.20.1070.10,Pfam:PF03402,Superfamily:SSF81321,Transmembrane_helices:TMhelix	MODERATE	SNV
T-1087	ENSCAFT00000007460	19	24467830	24467830	+	Missense_Mutation	SNP	G	T	novel	c.242C>A	p.A81E	ENSCAFT00000007460	‘2/2’	144	126	18	missense_variant	‘242/498’	‘242/498’	‘81/165’	‘A/E’	gCa/gAa	deleterious(0)	Gene3D:3.40.30.10,Pfam:PF01323,PANTHER:PTHR42943,PANTHER:PTHR42943:SF2,Superfamily:SSF52833	MODERATE	SNV
T-346	ENSCAFT00000007946	22	19610083	19610083	+	Missense_Mutation	SNP	A	G	novel	c.1408T>C	p.S470P	ENSCAFT00000007946	‘3/4’	208	203	5	missense_variant	‘1408/1599’	‘1408/1599’	‘470/532’	‘S/P’	Tcc/Ccc	tolerated(1)	Gene3D:2.10.70.10,Pfam:PF00084,PROSITE_profiles:PS50923,PANTHER:PTHR19325,PANTHER:PTHR19325:SF341,SMART:SM00032,Superfamily:SSF57535,CDD:cd00033	MODERATE	SNV
T-856	ENSCAFT00000007946	22	19610083	19610083	+	Missense_Mutation	SNP	A	G	novel	c.1408T>C	p.S470P	ENSCAFT00000007946	‘3/4’	225	217	8	missense_variant	‘1408/1599’	‘1408/1599’	‘470/532’	‘S/P’	Tcc/Ccc	tolerated(1)	Gene3D:2.10.70.10,Pfam:PF00084,PROSITE_profiles:PS50923,PANTHER:PTHR19325,PANTHER:PTHR19325:SF341,SMART:SM00032,Superfamily:SSF57535,CDD:cd00033	MODERATE	SNV
T-153	ENSCAFT00000007970	22	24007192	24007192	+	Missense_Mutation	SNP	T	A	novel	c.52T>A	p.F18I	ENSCAFT00000007970	‘1/1’	58	36	22	missense_variant	‘52/765’	‘52/765’	‘18/254’	‘F/I’	Ttt/Att	tolerated(0.31)	PROSITE_profiles:PS51257,PANTHER:PTHR21533,PANTHER:PTHR21533:SF18	MODERATE	SNV
T-856	ENSCAFT00000008312	24	816360	816360	+	Missense_Mutation	SNP	G	A	rs851644510	c.500G>A	p.R167Q	ENSCAFT00000008312	‘1/1’	64	60	4	missense_variant	‘500/1029’	‘500/1029’	‘167/342’	‘R/Q’	cGg/cAg	tolerated(0.26)	Low_complexity_(Seg):seg,PANTHER:PTHR14369,Pfam:PF04935,MobiDB_lite:mobidb-lite,MobiDB_lite:mobidb-lite	MODERATE	SNV
T-1087	ENSCAFT00000008538	22	40764609	40764609	+	Missense_Mutation	SNP	T	G	novel	c.710A>C	p.N237T	ENSCAFT00000008538	‘1/2’	23	20	3	missense_variant	‘954/1456’	‘710/744’	‘237/247’	‘N/T’	aAt/aCt	tolerated_low_confidence(1)	PANTHER:PTHR23115,PANTHER:PTHR23115:SF236,Gene3D:2.40.30.10	MODERATE	SNV
T-134	ENSCAFT00000008538	22	40765165	40765165	+	Missense_Mutation	SNP	C	T	novel	c.154G>A	p.V52M	ENSCAFT00000008538	‘1/2’	62	53	9	missense_variant	‘398/1456’	‘154/744’	‘52/247’	‘V/M’	Gtg/Atg	tolerated_low_confidence(1)	PROSITE_profiles:PS51722,PANTHER:PTHR23115,PANTHER:PTHR23115:SF236,Pfam:PF00009,Gene3D:3.40.50.300,Superfamily:SSF52540	MODERATE	SNV
T-276	ENSCAFT00000008603	15	17225692	17225692	+	Missense_Mutation	SNP	A	C	novel	c.577T>G	p.F193V	ENSCAFT00000008603	‘1/1’	51	47	4	missense_variant	‘577/924’	‘577/924’	‘193/307’	‘F/V’	Ttt/Gtt	deleterious(0.02)	PROSITE_profiles:PS50262,CDD:cd15937,PANTHER:PTHR26451:SF97,PANTHER:PTHR26451,Pfam:PF13853,Gene3D:1.20.1070.10,Superfamily:SSF81321	MODERATE	SNV
T-343	ENSCAFT00000008729	15	18008474	18008474	+	Missense_Mutation	SNP	G	A	novel	c.59G>A	p.R20Q	ENSCAFT00000008729	‘1/1’	141	133	8	missense_variant	‘59/237’	‘59/237’	‘20/78’	‘R/Q’	cGg/cAg	tolerated(0.34)	Gene3D:3.10.130.10,PANTHER:PTHR11437,PANTHER:PTHR11437:SF31,Low_complexity_(Seg):seg	MODERATE	SNV
T-1087	ENSCAFT00000009133	23	17874027	17874027	+	Missense_Mutation	SNP	C	G	novel	c.300C>G	p.N100K	ENSCAFT00000009133	‘1/1’	50	46	4	missense_variant	‘300/378’	‘300/378’	‘100/125’	‘N/K’	aaC/aaG	tolerated(0.05)	Gene3D:3.10.440.10,Pfam:PF01198,PANTHER:PTHR10956,PANTHER:PTHR10956:SF32,SMART:SM01380,Superfamily:SSF54575,CDD:cd00463	MODERATE	SNV
T-1087	ENSCAFT00000009398	16	26031216	26031216	+	Missense_Mutation	SNP	G	C	novel	c.239G>C	p.R80T	ENSCAFT00000009398	‘1/1’	103	98	5	missense_variant	‘239/1959’	‘239/1959’	‘80/652’	‘R/T’	aGg/aCg	tolerated(1)	Gene3D:2.10.50.10,PANTHER:PTHR46921,SMART:SM00208,SMART:SM01411,Superfamily:SSF57586,CDD:cd10583	MODERATE	SNV
T-153	ENSCAFT00000009398	16	26031084	26031084	+	Missense_Mutation	SNP	G	C	novel	c.107G>C	p.S36T	ENSCAFT00000009398	‘1/1’	84	78	6	missense_variant	‘107/1959’	‘107/1959’	‘36/652’	‘S/T’	aGc/aCc	tolerated_low_confidence(1)	PANTHER:PTHR46921	MODERATE	SNV
T-856	ENSCAFT00000009398	16	26031084	26031084	+	Missense_Mutation	SNP	G	C	novel	c.107G>C	p.S36T	ENSCAFT00000009398	‘1/1’	494	480	14	missense_variant	‘107/1959’	‘107/1959’	‘36/652’	‘S/T’	aGc/aCc	tolerated_low_confidence(1)	PANTHER:PTHR46921	MODERATE	SNV
T-134	ENSCAFT00000010044	21	28485711	28485711	+	Missense_Mutation	SNP	C	T	novel	c.910C>T	p.R304C	ENSCAFT00000010044	‘1/1’	171	83	88	missense_variant	‘910/948’	‘910/948’	‘304/315’	‘R/C’	Cgc/Tgc	tolerated(0.06)	Gene3D:1.20.1070.10,Pfam:PF13853,PANTHER:PTHR26450,PANTHER:PTHR26450:SF31,Superfamily:SSF81321,Low_complexity_(Seg):seg	MODERATE	SNV
T-843	ENSCAFT00000010161	25	6852552	6852558	+	Frame_Shift_Del	DEL	ATGAACC	-	novel	c.93_99del	p.V32Efs*14	ENSCAFT00000010161	‘1/2’	21	18	3	frameshift_variant	‘93-99/498’	‘93-99/498’	‘31-33/165’	‘VVH/X’	gtGGTTCAT/gt		PANTHER:PTHR10351,PANTHER:PTHR10351:SF28	HIGH	deletion
T-843	ENSCAFT00000010185	21	28823815	28823816	+	Missense_Mutation	DNP	GA	AG	novel	c.81_82delinsAG	p.I28V	ENSCAFT00000010185	‘1/1’	75	72	3	missense_variant	‘81-82/993’	‘81-82/993’	‘27-28/330’	‘GI/GV’	ggGAtc/ggAGtc		PANTHER:PTHR26450:SF194,PANTHER:PTHR26450,Superfamily:SSF81321	MODERATE	substitution
T-856	ENSCAFT00000010185	21	28823796	28823797	+	Missense_Mutation	DNP	GT	TC	novel	c.62_63delinsTC	p.G21V	ENSCAFT00000010185	‘1/1’	141	133	8	missense_variant	‘62-63/993’	‘62-63/993’	‘21/330’	‘G/V’	gGT/gTC	tolerated(0.28)	PANTHER:PTHR26450:SF194,PANTHER:PTHR26450,Superfamily:SSF81321	MODERATE	substitution
T-25	ENSCAFT00000010191	21	28865438	28865439	+	Missense_Mutation	DNP	TG	CA	novel	c.78_79inv	p.V27M	ENSCAFT00000010191	‘1/1’	73	69	4	missense_variant	‘78-79/966’	‘78-79/966’	‘26-27/321’	‘HV/HM’	caTGtg/caCAtg		Gene3D:1.20.1070.10,PANTHER:PTHR26450,PANTHER:PTHR26450:SF74,Superfamily:SSF81321,CDD:cd15954	MODERATE	substitution
T-856	ENSCAFT00000010191	21	28865414	28865415	+	Missense_Mutation	DNP	AG	GA	novel	c.54_55delinsGA	p.V19I	ENSCAFT00000010191	‘1/1’	84	78	6	missense_variant	‘54-55/966’	‘54-55/966’	‘18-19/321’	‘GV/GI’	ggAGtc/ggGAtc		PANTHER:PTHR26450,PANTHER:PTHR26450:SF74,Superfamily:SSF81321	MODERATE	substitution
T-856	ENSCAFT00000010191	21	28865438	28865439	+	Missense_Mutation	DNP	TG	CA	novel	c.78_79inv	p.V27M	ENSCAFT00000010191	‘1/1’	118	113	5	missense_variant	‘78-79/966’	‘78-79/966’	‘26-27/321’	‘HV/HM’	caTGtg/caCAtg		Gene3D:1.20.1070.10,PANTHER:PTHR26450,PANTHER:PTHR26450:SF74,Superfamily:SSF81321,CDD:cd15954	MODERATE	substitution
T-153	ENSCAFT00000010199	21	28878955	28878956	+	Missense_Mutation	DNP	CA	TG	novel	c.963_964inv	p.S322G	ENSCAFT00000010199	‘1/1’	70	67	3	missense_variant	‘963-964/972’	‘963-964/972’	‘321-322/323’	‘HS/HG’	caCAgc/caTGgc		PANTHER:PTHR26450,PANTHER:PTHR26450:SF109	MODERATE	substitution
T-25	ENSCAFT00000010199	21	28878547	28878548	+	Missense_Mutation	DNP	GC	CA	novel	c.555_556delinsCA	p.Q185_L186delinsHI	ENSCAFT00000010199	‘1/1’	286	279	7	missense_variant	‘555-556/972’	‘555-556/972’	‘185-186/323’	‘QL/HI’	caGCta/caCAta		PROSITE_profiles:PS50262,CDD:cd15954,PANTHER:PTHR26450,PANTHER:PTHR26450:SF109,Gene3D:1.20.1070.10,Pfam:PF13853,Superfamily:SSF81321,Prints:PR00245	MODERATE	substitution
T-149	ENSCAFT00000010232	20	17618227	17618227	+	Missense_Mutation	SNP	A	G	novel	c.719A>G	p.D240G	ENSCAFT00000010232	‘2/3’	17	14	3	missense_variant	‘719/903’	‘719/903’	‘240/300’	‘D/G’	gAt/gGt	tolerated(1)	Low_complexity_(Seg):seg	MODERATE	SNV
T-1023	ENSCAFT00000010433	12	19776040	19776042	+	In_Frame_Del	DEL	GTT	-	novel	c.85_87del	p.N29del	ENSCAFT00000010433	‘2/3’	43	40	3	inframe_deletion	‘85-87/414’	‘85-87/414’	‘29/137’	‘N/-’	AAC/-		PROSITE_profiles:PS51151,PANTHER:PTHR10351,PANTHER:PTHR10351:SF28,Pfam:PF01849,SMART:SM01407	MODERATE	deletion
T-25	ENSCAFT00000010458	15	36106024	36106024	+	Missense_Mutation	SNP	T	C	novel	c.280T>C	p.C94R	ENSCAFT00000010458	‘1/1’	81	76	5	missense_variant	‘280/750’	‘280/750’	‘94/249’	‘C/R’	Tgc/Cgc	tolerated(1)	Pfam:PF01092,PIRSF:PIRSF002129,PANTHER:PTHR11502,PANTHER:PTHR11502:SF16,SMART:SM01405	MODERATE	SNV
T-1192	ENSCAFT00000010628	27	1018238	1018238	+	Missense_Mutation	SNP	T	G	novel	c.505A>C	p.T169P	ENSCAFT00000010628	‘5/11’	106	100	6	missense_variant	‘566/1288’	‘505/1122’	‘169/373’	‘T/P’	Act/Cct	deleterious(0.04)	PROSITE_profiles:PS50102,CDD:cd12580,PANTHER:PTHR15241,PANTHER:PTHR15241:SF256,Gene3D:3.30.70.330,SMART:SM00360,Superfamily:SSF54928	MODERATE	SNV
T-25	ENSCAFT00000010628	27	1018243	1018243	+	Missense_Mutation	SNP	T	G	novel	c.500A>C	p.Y167S	ENSCAFT00000010628	‘5/11’	132	127	5	missense_variant	‘561/1288’	‘500/1122’	‘167/373’	‘Y/S’	tAc/tCc	deleterious(0.05)	PROSITE_profiles:PS50102,CDD:cd12580,PANTHER:PTHR15241,PANTHER:PTHR15241:SF256,Gene3D:3.30.70.330,Pfam:PF00076,SMART:SM00360,Superfamily:SSF54928	MODERATE	SNV
T-29C	ENSCAFT00000010628	27	1018030	1018030	+	Missense_Mutation	SNP	C	T	novel	c.617G>A	p.R206H	ENSCAFT00000010628	‘6/11’	108	103	5	missense_variant	‘678/1288’	‘617/1122’	‘206/373’	‘R/H’	cGt/cAt	tolerated(0.67)	Low_complexity_(Seg):seg,PANTHER:PTHR15241,PANTHER:PTHR15241:SF256,Superfamily:SSF54928	MODERATE	SNV
T-74	ENSCAFT00000010628	27	1018204	1018204	+	Missense_Mutation	SNP	G	A	novel	c.539C>T	p.A180V	ENSCAFT00000010628	‘5/11’	134	131	3	missense_variant	‘600/1288’	‘539/1122’	‘180/373’	‘A/V’	gCc/gTc	tolerated(0.09)	PROSITE_profiles:PS50102,CDD:cd12580,PANTHER:PTHR15241,PANTHER:PTHR15241:SF256,Gene3D:3.30.70.330,Superfamily:SSF54928	MODERATE	SNV
T-843	ENSCAFT00000011025	26	4300659	4300659	+	Missense_Mutation	SNP	T	C	novel	c.484A>G	p.I162V	ENSCAFT00000011025	‘1/1’	124	119	5	missense_variant	‘484/1005’	‘484/1005’	‘162/334’	‘I/V’	Atc/Gtc	tolerated_low_confidence(1)	Gene3D:3.30.360.10,Gene3D:3.40.50.720,Pfam:PF02800,PIRSF:PIRSF000149,Prints:PR00078,PANTHER:PTHR10836,PANTHER:PTHR10836:SF86,Superfamily:SSF51735,Superfamily:SSF55347,TIGRFAM:TIGR01534	MODERATE	SNV
T-1087	ENSCAFT00000011376	25	14267466	14267467	+	Missense_Mutation	DNP	TC	CG	novel	c.543_544delinsCG	p.L182V	ENSCAFT00000011376	‘2/2’	115	110	5	missense_variant	‘802-803/1092’	‘543-544/630’	‘181-182/209’	‘FL/FV’	ttTCtc/ttCGtc		PANTHER:PTHR10836,PANTHER:PTHR10836:SF86,Gene3D:3.30.360.10,Pfam:PF02800,Superfamily:SSF55347	MODERATE	substitution
T-25	ENSCAFT00000011376	25	14267480	14267480	+	Missense_Mutation	SNP	T	C	novel	c.557T>C	p.F186S	ENSCAFT00000011376	‘2/2’	137	132	5	missense_variant	‘816/1092’	‘557/630’	‘186/209’	‘F/S’	tTc/tCc	tolerated_low_confidence(1)	PANTHER:PTHR10836,PANTHER:PTHR10836:SF86,Gene3D:3.30.360.10,Pfam:PF02800,Superfamily:SSF55347	MODERATE	SNV
T-458	ENSCAFT00000011376	25	14267039	14267039	+	Missense_Mutation	SNP	G	A	novel	c.116G>A	p.R39H	ENSCAFT00000011376	‘2/2’	212	206	6	missense_variant	‘375/1092’	‘116/630’	‘39/209’	‘R/H’	cGt/cAt	tolerated_low_confidence(1)	PANTHER:PTHR10836,PANTHER:PTHR10836:SF86,Gene3D:3.30.360.10,Pfam:PF02800,Superfamily:SSF55347	MODERATE	SNV
T-1087	ENSCAFT00000011674	28	6256379	6256380	+	Missense_Mutation	DNP	TC	CG	novel	c.559_560delinsCG	p.D187R	ENSCAFT00000011674	‘3/5’	30	27	3	missense_variant	‘559-560/1161’	‘559-560/1161’	‘187/386’	‘D/R’	GAt/CGt	deleterious(0)	PANTHER:PTHR11224,PANTHER:PTHR11224:SF48,Gene3D:4.10.1000.10	MODERATE	substitution
T-343	ENSCAFT00000011674	28	6256338	6256338	+	Missense_Mutation	SNP	C	A	novel	c.601G>T	p.A201S	ENSCAFT00000011674	‘3/5’	35	31	4	missense_variant	‘601/1161’	‘601/1161’	‘201/386’	‘A/S’	Gcc/Tcc	deleterious(0.03)	PANTHER:PTHR11224,PANTHER:PTHR11224:SF48,Gene3D:4.10.1000.10	MODERATE	SNV
T-343	ENSCAFT00000011674	28	6256379	6256380	+	Missense_Mutation	DNP	TC	CG	novel	c.559_560delinsCG	p.D187R	ENSCAFT00000011674	‘3/5’	38	35	3	missense_variant	‘559-560/1161’	‘559-560/1161’	‘187/386’	‘D/R’	GAt/CGt	deleterious(0)	PANTHER:PTHR11224,PANTHER:PTHR11224:SF48,Gene3D:4.10.1000.10	MODERATE	substitution
T-153	ENSCAFT00000011707	27	2780354	2780354	+	Missense_Mutation	SNP	G	A	novel	c.1006G>A	p.V336I	ENSCAFT00000011707	‘6/9’	15	13	2	missense_variant	‘1006/1542’	‘1006/1542’	‘336/513’	‘V/I’	Gtc/Atc	tolerated(1)	Gene3D:1.20.5.500,Coiled-coils_(Ncoils):Coil,Pfam:PF00038,PROSITE_profiles:PS51842,PANTHER:PTHR45616,PANTHER:PTHR45616:SF27,SMART:SM01391,Superfamily:SSF64593	MODERATE	SNV
T-153	ENSCAFT00000011760	20	32188171	32188172	+	Frame_Shift_Ins	INS	-	TACT	novel	c.391_394dup	p.Y132Lfs*58	ENSCAFT00000011760	‘6/10’	323	318	5	frameshift_variant	‘431-432/1147’	‘390-391/1080’	‘130-131/359’	‘-/YX’	-/TACT		CDD:cd07036,PANTHER:PTHR11624,PANTHER:PTHR11624:SF56,Gene3D:3.40.50.970,Pfam:PF02779,SMART:SM00861,Superfamily:SSF52518	HIGH	insertion
T-458	ENSCAFT00000011866	1	118849332	118849333	+	In_Frame_Ins	INS	-	GGCGGC	novel	c.153_158dup	p.G70_G71dup	ENSCAFT00000011866	‘1/1’	84	81	3	inframe_insertion	‘147-148/480’	‘147-148/480’	‘49-50/159’	‘-/GG’	-/GGCGGC		Low_complexity_(Seg):seg,PANTHER:PTHR23334:SF5,PANTHER:PTHR23334,MobiDB_lite:mobidb-lite	MODERATE	insertion
T-856	ENSCAFT00000012304	21	34044414	34044425	+	In_Frame_Del	DEL	CACGCACTGGGA	-	novel	c.46_57del	p.S16_V19del	ENSCAFT00000012304	‘1/2’	136	130	6	inframe_deletion	‘46-57/615’	‘46-57/615’	‘16-19/204’	‘SQCV/-’	TCCCAGTGCGTG/-		Gene3D:3.40.50.2020,Pfam:PF13793,PANTHER:PTHR10210,PANTHER:PTHR10210:SF60,SMART:SM01400,Superfamily:SSF53271,TIGRFAM:TIGR01251	MODERATE	deletion
T-856	ENSCAFT00000012355	18	38152550	38152552	+	Missense_Mutation	TNP	TGG	ACA	novel	c.15_17delinsTGT	p.H6V	ENSCAFT00000012355	‘1/1’	167	164	3	missense_variant	‘15-17/945’	‘15-17/945’	‘5-6/314’	‘NH/NV’	aaCCAc/aaTGTc		PANTHER:PTHR26452,PANTHER:PTHR26452:SF155,Superfamily:SSF81321	MODERATE	substitution
T-856	ENSCAFT00000012355	18	38152556	38152556	+	Missense_Mutation	SNP	C	T	novel	c.11G>A	p.R4K	ENSCAFT00000012355	‘1/1’	155	152	3	missense_variant	‘11/945’	‘11/945’	‘4/314’	‘R/K’	aGg/aAg	tolerated(0.69)	PANTHER:PTHR26452,PANTHER:PTHR26452:SF155,Superfamily:SSF81321	MODERATE	SNV
T-1247	ENSCAFT00000012360	18	38218920	38218921	+	Missense_Mutation	DNP	TT	GG	novel	c.206_207delinsCC	p.Q69P	ENSCAFT00000012360	‘1/2’	187	176	11	missense_variant	‘369-370/1081’	‘206-207/918’	‘69/305’	‘Q/P’	cAA/cCC	deleterious(0)	Gene3D:1.20.1070.10,Pfam:PF13853,PROSITE_profiles:PS50262,PANTHER:PTHR26452,PANTHER:PTHR26452:SF275,Superfamily:SSF81321,CDD:cd15230	MODERATE	substitution
T-1166	ENSCAFT00000012368	30	481993	481993	+	Missense_Mutation	SNP	G	C	novel	c.751C>G	p.L251V	ENSCAFT00000012368	‘1/1’	74	67	7	missense_variant	‘751/942’	‘751/942’	‘251/313’	‘L/V’	Cta/Gta	deleterious(0)	PROSITE_profiles:PS50262,CDD:cd15226,PANTHER:PTHR26451:SF902,PANTHER:PTHR26451,Pfam:PF13853,Gene3D:1.20.1070.10,Superfamily:SSF81321,Transmembrane_helices:TMhelix	MODERATE	SNV
T-856	ENSCAFT00000012374	30	537839	537840	+	Missense_Mutation	DNP	CT	TG	novel	c.354_355delinsTG	p.S119A	ENSCAFT00000012374	‘1/1’	219	213	6	missense_variant	‘354-355/945’	‘354-355/945’	‘118-119/314’	‘IS/IA’	atCTcc/atTGcc		CDD:cd15226,Pfam:PF13853,Gene3D:1.20.1070.10,Superfamily:SSF81321,PROSITE_profiles:PS50262,PANTHER:PTHR26451:SF169,PANTHER:PTHR26451,PROSITE_patterns:PS00237,Transmembrane_helices:TMhelix,Prints:PR00237	MODERATE	substitution
T-856	ENSCAFT00000012374	30	537845	537847	+	In_Frame_Del	DEL	GGC	-	novel	c.360_362del	p.M120_A121delinsI	ENSCAFT00000012374	‘1/1’	218	211	7	inframe_deletion	‘360-362/945’	‘360-362/945’	‘120-121/314’	‘MA/I’	atGGCc/atc		CDD:cd15226,Pfam:PF13853,Gene3D:1.20.1070.10,Superfamily:SSF81321,PROSITE_profiles:PS50262,PANTHER:PTHR26451:SF169,PANTHER:PTHR26451,PROSITE_patterns:PS00237,Transmembrane_helices:TMhelix,Prints:PR00237	MODERATE	deletion
T-153	ENSCAFT00000012759	18	39198638	39198638	+	Missense_Mutation	SNP	C	T	novel	c.44C>T	p.T15I	ENSCAFT00000012759	‘1/2’	36	18	18	missense_variant	‘44/945’	‘44/945’	‘15/314’	‘T/I’	aCa/aTa	tolerated(0.05)	PANTHER:PTHR26452,PANTHER:PTHR26452:SF85,Superfamily:SSF81321	MODERATE	SNV
T-1247	ENSCAFT00000012792	18	39326831	39326832	+	Missense_Mutation	DNP	AA	CC	novel	c.170_171delinsCC	p.Q57P	ENSCAFT00000012792	‘1/1’	18	16	2	missense_variant	‘170-171/933’	‘170-171/933’	‘57/310’	‘Q/P’	cAA/cCC	deleterious(0)	PROSITE_profiles:PS50262,CDD:cd15225,PANTHER:PTHR26453,PANTHER:PTHR26453:SF192,Pfam:PF13853,Gene3D:1.20.1070.10,Superfamily:SSF81321	MODERATE	substitution
T-346	ENSCAFT00000012836	18	39516231	39516231	+	Missense_Mutation	SNP	A	C	novel	c.529T>G	p.F177V	ENSCAFT00000012836	‘1/1’	47	42	5	missense_variant	‘529/942’	‘529/942’	‘177/313’	‘F/V’	Ttc/Gtc	deleterious(0)	PROSITE_profiles:PS50262,CDD:cd15413,PANTHER:PTHR26452,PANTHER:PTHR26452:SF339,Pfam:PF13853,Gene3D:1.20.1070.10,Superfamily:SSF81321,Prints:PR00245	MODERATE	SNV
T-458	ENSCAFT00000013004	24	24535244	24535244	+	Missense_Mutation	SNP	G	C	novel	c.2284C>G	p.Q762E	ENSCAFT00000013004	‘18/44’	154	147	7	missense_variant	‘2910/6587’	‘2284/5961’	‘762/1986’	‘Q/E’	Cag/Gag	tolerated(0.89)	PANTHER:PTHR12546,PANTHER:PTHR12546:SF36	MODERATE	SNV
T-25	ENSCAFT00000013017	23	41828697	41828698	+	In_Frame_Ins	INS	-	CTGGTTCTGCTTTAATGCCAGGAA	novel	c.91_92insTTCCTGGCATTAAAGCAGAACCAG	p.P30_D31insVPGIKAEP	ENSCAFT00000013017	‘1/1’	47	40	7	inframe_insertion	‘91-92/468’	‘91-92/468’	‘31/155’	‘D/VPGIKAEPD’	gat/gTTCCTGGCATTAAAGCAGAACCAGat		Gene3D:3.10.110.10,Pfam:PF00179,PROSITE_profiles:PS50127,PANTHER:PTHR24068,PANTHER:PTHR24068:SF193,SMART:SM00212,Superfamily:SSF54495,CDD:cd00195	MODERATE	insertion
T-153	ENSCAFT00000013598	17	48712289	48712289	+	Missense_Mutation	SNP	G	A	novel	c.356G>A	p.R119Q	ENSCAFT00000013598	‘2/6’	42	29	13	missense_variant	‘356/1035’	‘356/990’	‘119/329’	‘R/Q’	cGg/cAg	tolerated(0.81)	Gene3D:3.40.50.720,Pfam:PF00106,PANTHER:PTHR24320,PANTHER:PTHR24320:SF180,Superfamily:SSF51735,CDD:cd05327	MODERATE	SNV
T-153	ENSCAFT00000013940	20	51302881	51302881	+	Missense_Mutation	SNP	T	C	novel	c.142T>C	p.Y48H	ENSCAFT00000013940	‘1/1’	19	16	3	missense_variant	‘142/750’	‘142/750’	‘48/249’	‘Y/H’	Tac/Cac	deleterious(0.01)	PANTHER:PTHR11502:SF16,PANTHER:PTHR11502,PIRSF:PIRSF002129,Pfam:PF01092,SMART:SM01405	MODERATE	SNV
T-153	ENSCAFT00000013940	20	51302883	51302889	+	Frame_Shift_Del	DEL	CGTGGTG	-	novel	c.146_152del	p.V49Efs*13	ENSCAFT00000013940	‘1/1’	20	17	3	frameshift_variant	‘144-150/750’	‘144-150/750’	‘48-50/249’	‘YVV/X’	taCGTGGTG/ta		PANTHER:PTHR11502:SF16,PANTHER:PTHR11502,PIRSF:PIRSF002129,Pfam:PF01092,SMART:SM01405	HIGH	deletion
T-346	ENSCAFT00000014959	21	41195831	41195831	+	Missense_Mutation	SNP	C	G	novel	c.971G>C	p.S324T	ENSCAFT00000014959	‘2/2’	136	105	31	missense_variant	‘1488/2089’	‘971/1029’	‘324/342’	‘S/T’	aGt/aCt	tolerated(0.39)	Gene3D:1.20.1070.10,PANTHER:PTHR11334,PANTHER:PTHR11334:SF29,MobiDB_lite:mobidb-lite,MobiDB_lite:mobidb-lite	MODERATE	SNV
T-843	ENSCAFT00000015260	38	488523	488523	+	Missense_Mutation	SNP	C	T	novel	c.356C>T	p.T119M	ENSCAFT00000015260	‘6/18’	110	106	4	missense_variant	‘616/3135’	‘356/2448’	‘119/815’	‘T/M’	aCg/aTg	deleterious(0.01)	PANTHER:PTHR15725,PANTHER:PTHR15725:SF13	MODERATE	SNV
T-856	ENSCAFT00000015289	22	16757984	16757985	+	In_Frame_Ins	INS	-	TCT	novel	c.42_44dup	p.E15dup	ENSCAFT00000015289	‘1/2’	11	9	2	inframe_insertion	‘44-45/552’	‘44-45/552’	‘15/183’	‘E/EE’	gag/gaAGAg		PROSITE_profiles:PS51257,PANTHER:PTHR43128:SF2,PANTHER:PTHR43128,Gene3D:3.40.50.720,Superfamily:SSF51735	MODERATE	insertion
T-1192	ENSCAFT00000015747	27	13230698	13230698	+	Nonsense_Mutation	SNP	G	A	novel	c.952C>T	p.R318*	ENSCAFT00000015747	‘8/27’	130	118	12	stop_gained	‘1070/3634’	‘952/3516’	‘318/1171’	‘R/*’	Cga/Tga		PANTHER:PTHR47246,Gene3D:2.10.25.10	HIGH	SNV
T-153	ENSCAFT00000016083	20	38048769	38048770	+	Frame_Shift_Ins	INS	-	C	novel	c.180dup	p.S61Qfs*27	ENSCAFT00000016083	‘1/1’	10	8	2	frameshift_variant	‘178-179/321’	‘178-179/321’	‘60/106’	‘T/TX’	acc/aCcc		PANTHER:PTHR15642,Pfam:PF09813	HIGH	insertion
T-153	ENSCAFT00000016083	20	38048772	38048772	+	Missense_Mutation	SNP	A	G	novel	c.181A>G	p.S61G	ENSCAFT00000016083	‘1/1’	10	8	2	missense_variant	‘181/321’	‘181/321’	‘61/106’	‘S/G’	Agc/Ggc	tolerated(1)	PANTHER:PTHR15642,Pfam:PF09813	MODERATE	SNV
T-843	ENSCAFT00000016561	7	306082	306083	+	Missense_Mutation	DNP	CA	TG	novel	c.804_805inv	p.T269A	ENSCAFT00000016561	‘3/4’	278	274	4	missense_variant	‘1202-1203/1949’	‘804-805/1551’	‘268-269/516’	‘CT/CA’	tgCAcc/tgTGcc		Gene3D:3.40.50.1440,Pfam:PF00091,Prints:PR01161,PANTHER:PTHR11588,PANTHER:PTHR11588:SF78,SMART:SM00864,Superfamily:SSF52490,CDD:cd02186	MODERATE	substitution
T-843	ENSCAFT00000016613	27	15122275	15122275	+	Missense_Mutation	SNP	T	C	novel	c.1137A>G	p.I379M	ENSCAFT00000016613	‘3/3’	202	171	31	missense_variant	‘1137/1425’	‘1137/1425’	‘379/474’	‘I/M’	atA/atG	tolerated(0.25)	Pfam:PF04922,PIRSF:PIRSF028810,PANTHER:PTHR12989,PANTHER:PTHR12989:SF11,Transmembrane_helices:TMhelix	MODERATE	SNV
T-149	ENSCAFT00000017186	8	796128	796128	+	Missense_Mutation	SNP	G	T	novel	c.707C>A	p.A236D	ENSCAFT00000017186	‘1/1’	143	136	7	missense_variant	‘707/939’	‘707/939’	‘236/312’	‘A/D’	gCt/gAt	deleterious(0)	PROSITE_profiles:PS50262,CDD:cd15226,PANTHER:PTHR26451:SF221,PANTHER:PTHR26451,Pfam:PF13853,Gene3D:1.20.1070.10,Superfamily:SSF81321,Prints:PR00245	MODERATE	SNV
T-856	ENSCAFT00000017186	8	796278	796279	+	Missense_Mutation	DNP	TG	CT	novel	c.556_557delinsAG	p.Q186R	ENSCAFT00000017186	‘1/1’	134	131	3	missense_variant	‘556-557/939’	‘556-557/939’	‘186/312’	‘Q/R’	CAg/AGg	tolerated(0.07)	PROSITE_profiles:PS50262,CDD:cd15226,PANTHER:PTHR26451:SF221,PANTHER:PTHR26451,Pfam:PF13853,Gene3D:1.20.1070.10,Superfamily:SSF81321,Prints:PR00245	MODERATE	substitution
T-856	ENSCAFT00000017360	35	24156113	24156114	+	In_Frame_Ins	INS	-	CAC	novel	c.456_457insGTG	p.A152_K153insV	ENSCAFT00000017360	‘1/2’	126	122	4	inframe_insertion	‘456-457/636’	‘456-457/636’	‘152-153/211’	‘-/V’	-/GTG		Low_complexity_(Seg):seg,PANTHER:PTHR11467,PANTHER:PTHR11467:SF46,MobiDB_lite:mobidb-lite	MODERATE	insertion
T-856	ENSCAFT00000017360	35	24156117	24156118	+	Missense_Mutation	DNP	GC	TT	novel	c.452_453delinsAA	p.S151K	ENSCAFT00000017360	‘1/2’	118	114	4	missense_variant	‘452-453/636’	‘452-453/636’	‘151/211’	‘S/K’	aGC/aAA	tolerated(0.76)	Low_complexity_(Seg):seg,PANTHER:PTHR11467,PANTHER:PTHR11467:SF46,MobiDB_lite:mobidb-lite	MODERATE	substitution
T-1192	ENSCAFT00000017637	8	2421302	2421303	+	In_Frame_Ins	INS	-	TGT	novel	c.288_290dup	p.Q97dup	ENSCAFT00000017637	‘4/4’	145	142	3	inframe_insertion	‘290-291/879’	‘290-291/879’	‘97/292’	‘Q/QQ’	cag/caACAg		Gene3D:3.40.50.10190,PROSITE_profiles:PS50172,PANTHER:PTHR24171,SMART:SM00292,Superfamily:SSF52113,CDD:cd17734	MODERATE	insertion
T-134	ENSCAFT00000017637	8	2421031	2421031	+	Missense_Mutation	SNP	C	A	novel	c.562G>T	p.D188Y	ENSCAFT00000017637	‘4/4’	47	43	4	missense_variant	‘562/879’	‘562/879’	‘188/292’	‘D/Y’	Gac/Tac	deleterious(0)	Gene3D:3.40.50.10190,PROSITE_profiles:PS50172,PANTHER:PTHR24171,SMART:SM00292,Superfamily:SSF52113,CDD:cd17720	MODERATE	SNV
T-153	ENSCAFT00000017637	8	2421302	2421303	+	In_Frame_Ins	INS	-	TGT	novel	c.288_290dup	p.Q97dup	ENSCAFT00000017637	‘4/4’	95	92	3	inframe_insertion	‘290-291/879’	‘290-291/879’	‘97/292’	‘Q/QQ’	cag/caACAg		Gene3D:3.40.50.10190,PROSITE_profiles:PS50172,PANTHER:PTHR24171,SMART:SM00292,Superfamily:SSF52113,CDD:cd17734	MODERATE	insertion
T-1087	ENSCAFT00000017872	5	10526551	10526552	+	Missense_Mutation	DNP	CC	GT	novel	c.276_277delinsAC	p.E93Q	ENSCAFT00000017872	‘1/1’	357	347	10	missense_variant	‘276-277/948’	‘276-277/948’	‘92-93/315’	‘KE/KQ’	aaGGag/aaACag		PROSITE_profiles:PS50262,CDD:cd15405,PANTHER:PTHR26452,PANTHER:PTHR26452:SF87,Pfam:PF13853,Gene3D:1.20.1070.10,Superfamily:SSF81321	MODERATE	substitution
T-149	ENSCAFT00000017872	5	10526327	10526327	+	Missense_Mutation	SNP	C	T	novel	c.501G>A	p.M167I	ENSCAFT00000017872	‘1/1’	145	137	8	missense_variant	‘501/948’	‘501/948’	‘167/315’	‘M/I’	atG/atA	tolerated_low_confidence(0.15)	PROSITE_profiles:PS50262,CDD:cd15405,PANTHER:PTHR26452,PANTHER:PTHR26452:SF87,Pfam:PF13853,Gene3D:1.20.1070.10,Superfamily:SSF81321	MODERATE	SNV
T-25	ENSCAFT00000017897	5	9993627	9993628	+	Frame_Shift_Ins	INS	-	C	novel	c.754_755insC	p.F252Sfs*10	ENSCAFT00000017897	‘1/1’	569	561	8	frameshift_variant	‘754-755/945’	‘754-755/945’	‘252/315’	‘F/SX’	ttt/tCtt		CDD:cd15406,Gene3D:1.20.1070.10,Pfam:PF13853,Superfamily:SSF81321,PROSITE_profiles:PS50262,PANTHER:PTHR26452:SF366,PANTHER:PTHR26452,Transmembrane_helices:TMhelix	HIGH	insertion
T-134	ENSCAFT00000018025	7	4947883	4947884	+	Frame_Shift_Ins	INS	-	TCCA	novel	c.478_479insTCCA	p.R160Lfs*?	ENSCAFT00000018025	‘1/1’	91	88	3	frameshift_variant	‘478-479/624’	‘478-479/624’	‘160/207’	‘R/LQX’	cga/cTCCAga		Low_complexity_(Seg):seg,MobiDB_lite:mobidb-lite	HIGH	insertion
T-25	ENSCAFT00000018117	5	10469164	10469164	+	Missense_Mutation	SNP	G	T	novel	c.39G>T	p.M13I	ENSCAFT00000018117	‘1/1’	394	381	13	missense_variant	‘39/936’	‘39/936’	‘13/311’	‘M/I’	atG/atT	tolerated(0.07)	PANTHER:PTHR26453,PANTHER:PTHR26453:SF7,Superfamily:SSF81321	MODERATE	SNV
T-346	ENSCAFT00000018117	5	10469164	10469164	+	Missense_Mutation	SNP	G	A	novel	c.39G>A	p.M13I	ENSCAFT00000018117	‘1/1’	396	383	13	missense_variant	‘39/936’	‘39/936’	‘13/311’	‘M/I’	atG/atA	tolerated(0.07)	PANTHER:PTHR26453,PANTHER:PTHR26453:SF7,Superfamily:SSF81321	MODERATE	SNV
T-74	ENSCAFT00000018117	5	10469168	10469168	+	Missense_Mutation	SNP	C	A	novel	c.43C>A	p.L15I	ENSCAFT00000018117	‘1/1’	176	170	6	missense_variant	‘43/936’	‘43/936’	‘15/311’	‘L/I’	Ctt/Att	tolerated(1)	PANTHER:PTHR26453,PANTHER:PTHR26453:SF7,Superfamily:SSF81321	MODERATE	SNV
T-856	ENSCAFT00000018701	38	22472220	22472220	+	Missense_Mutation	SNP	C	T	novel	c.914G>A	p.R305K	ENSCAFT00000018701	‘1/1’	68	65	3	missense_variant	‘914/924’	‘914/924’	‘305/307’	‘R/K’	aGa/aAa	tolerated(0.4)	PANTHER:PTHR24247,PANTHER:PTHR24247:SF103,Superfamily:SSF81321	MODERATE	SNV
T-153	ENSCAFT00000019207	24	43043115	43043115	+	Missense_Mutation	SNP	C	T	novel	c.1615G>A	p.E539K	ENSCAFT00000019207	‘11/20’	52	34	18	missense_variant	‘1615/3612’	‘1615/3231’	‘539/1076’	‘E/K’	Gag/Aag	tolerated(0.12)	PANTHER:PTHR10648:SF7,PANTHER:PTHR10648,Superfamily:SSF48371	MODERATE	SNV
T-1023	ENSCAFT00000019304	24	43590372	43590372	+	Nonsense_Mutation	SNP	C	T	novel	c.34C>T	p.R12*	ENSCAFT00000019304	‘1/1’	403	248	155	stop_gained	‘34/744’	‘34/744’	‘12/247’	‘R/*’	Cga/Tga		Pfam:PF06390,Low_complexity_(Seg):seg	HIGH	SNV
T-134	ENSCAFT00000019499	27	26036734	26036734	+	Missense_Mutation	SNP	G	C	novel	c.943G>C	p.A315P	ENSCAFT00000019499	‘1/1’	202	194	8	missense_variant	‘943/1761’	‘943/1761’	‘315/586’	‘A/P’	Gct/Cct	tolerated(1)	Gene3D:1.20.1740.10,Pfam:PF13520,PIRSF:PIRSF006060,PANTHER:PTHR43243,PANTHER:PTHR43243:SF12	MODERATE	SNV
T-856	ENSCAFT00000019772	32	38218131	38218132	+	Missense_Mutation	DNP	GC	TT	novel	c.54_55delinsAA	p.R19S	ENSCAFT00000019772	‘1/2’	906	901	5	missense_variant	‘108-109/659’	‘54-55/207’	‘18-19/68’	‘LR/LS’	ctGCgc/ctAAgc		PANTHER:PTHR37367,Pfam:PF17696,MobiDB_lite:mobidb-lite,MobiDB_lite:mobidb-lite	MODERATE	substitution
T-856	ENSCAFT00000019772	32	38218135	38218136	+	Missense_Mutation	DNP	TC	CT	novel	c.50_51delinsAG	p.R17Q	ENSCAFT00000019772	‘1/2’	921	916	5	missense_variant	‘104-105/659’	‘50-51/207’	‘17/68’	‘R/Q’	cGA/cAG	tolerated(0.09)	PANTHER:PTHR37367,Pfam:PF17696,MobiDB_lite:mobidb-lite,MobiDB_lite:mobidb-lite	MODERATE	substitution
T-25	ENSCAFT00000019838	21	27508012	27508013	+	Missense_Mutation	DNP	TG	CA	novel	c.660_661inv	p.V221M	ENSCAFT00000019838	‘1/1’	250	244	6	missense_variant	‘660-661/939’	‘660-661/939’	‘220-221/312’	‘YV/YM’	taTGtg/taCAtg		Gene3D:1.20.1070.10,Pfam:PF13853,Prints:PR00237,PROSITE_profiles:PS50262,PANTHER:PTHR26450,PANTHER:PTHR26450:SF355,Superfamily:SSF81321,Transmembrane_helices:TMhelix,CDD:cd15952	MODERATE	substitution
T-458	ENSCAFT00000019838	21	27507599	27507599	+	Nonsense_Mutation	SNP	C	T	novel	c.247C>T	p.R83*	ENSCAFT00000019838	‘1/1’	110	101	9	stop_gained	‘247/939’	‘247/939’	‘83/312’	‘R/*’	Cga/Tga		Gene3D:1.20.1070.10,Pfam:PF13853,Prints:PR00237,PROSITE_profiles:PS50262,PANTHER:PTHR26450,PANTHER:PTHR26450:SF355,Superfamily:SSF81321,Transmembrane_helices:TMhelix,CDD:cd15952	HIGH	SNV
T-74	ENSCAFT00000019967	8	9920198	9920198	+	Missense_Mutation	SNP	G	C	novel	c.370C>G	p.Q124E	ENSCAFT00000019967	‘1/1’	44	41	3	missense_variant	‘370/378’	‘370/378’	‘124/125’	‘Q/E’	Cag/Gag	tolerated(1)	Gene3D:3.10.440.10,PANTHER:PTHR10956,PANTHER:PTHR10956:SF4	MODERATE	SNV
T-1087	ENSCAFT00000020747	12	2901003	2901004	+	Frame_Shift_Ins	INS	-	TCGA	novel	c.288_289insTCGA	p.L97Sfs*75	ENSCAFT00000020747	‘2/2’	194	189	5	frameshift_variant	‘288-289/642’	‘288-289/642’	‘96-97/213’	‘-/SX’	-/TCGA		PANTHER:PTHR12884,PANTHER:PTHR12884:SF18	HIGH	insertion
T-1087	ENSCAFT00000021233	36	8333428	8333428	+	Missense_Mutation	SNP	A	G	novel	c.799A>G	p.S267G	ENSCAFT00000021233	‘1/1’	205	199	6	missense_variant	‘969/1346’	‘799/984’	‘267/327’	‘S/G’	Agc/Ggc	tolerated_low_confidence(1)	Gene3D:3.30.360.10,Pfam:PF02800,Prints:PR00078,PANTHER:PTHR10836,PANTHER:PTHR10836:SF86,Superfamily:SSF55347	MODERATE	SNV
T-29C	ENSCAFT00000021233	36	8333060	8333061	+	Missense_Mutation	DNP	AT	GC	novel	c.431_432delinsGC	p.Y144C	ENSCAFT00000021233	‘1/1’	164	156	8	missense_variant	‘601-602/1346’	‘431-432/984’	‘144/327’	‘Y/C’	tAT/tGC	tolerated_low_confidence(1)	Gene3D:3.30.360.10,Prints:PR00078,PANTHER:PTHR10836,PANTHER:PTHR10836:SF86,SMART:SM00846,Superfamily:SSF51735,Superfamily:SSF55347	MODERATE	substitution
T-399	ENSCAFT00000021233	36	8333060	8333061	+	Missense_Mutation	DNP	AT	GC	novel	c.431_432delinsGC	p.Y144C	ENSCAFT00000021233	‘1/1’	162	159	3	missense_variant	‘601-602/1346’	‘431-432/984’	‘144/327’	‘Y/C’	tAT/tGC	tolerated_low_confidence(1)	Gene3D:3.30.360.10,Prints:PR00078,PANTHER:PTHR10836,PANTHER:PTHR10836:SF86,SMART:SM00846,Superfamily:SSF51735,Superfamily:SSF55347	MODERATE	substitution
T-424	ENSCAFT00000021233	36	8333351	8333352	+	Missense_Mutation	DNP	CA	TG	novel	c.722_723inv	p.P241L	ENSCAFT00000021233	‘1/1’	125	121	4	missense_variant	‘892-893/1346’	‘722-723/984’	‘241/327’	‘P/L’	cCA/cTG	tolerated_low_confidence(1)	Gene3D:3.30.360.10,Pfam:PF02800,PANTHER:PTHR10836,PANTHER:PTHR10836:SF86,Superfamily:SSF55347	MODERATE	substitution
T-554	ENSCAFT00000021233	36	8332842	8332844	+	Missense_Mutation	TNP	TGG	CAA	novel	c.213_215delinsCAA	p.G72K	ENSCAFT00000021233	‘1/1’	68	64	4	missense_variant	‘383-385/1346’	‘213-215/984’	‘71-72/327’	‘SG/SK’	agTGGg/agCAAg		SMART:SM00846,MobiDB_lite:mobidb-lite,MobiDB_lite:mobidb-lite,Low_complexity_(Seg):seg	MODERATE	substitution
T-74	ENSCAFT00000021233	36	8333060	8333061	+	Missense_Mutation	DNP	AT	GC	novel	c.431_432delinsGC	p.Y144C	ENSCAFT00000021233	‘1/1’	165	157	8	missense_variant	‘601-602/1346’	‘431-432/984’	‘144/327’	‘Y/C’	tAT/tGC	tolerated_low_confidence(1)	Gene3D:3.30.360.10,Prints:PR00078,PANTHER:PTHR10836,PANTHER:PTHR10836:SF86,SMART:SM00846,Superfamily:SSF51735,Superfamily:SSF55347	MODERATE	substitution
T-74	ENSCAFT00000021233	36	8333428	8333428	+	Missense_Mutation	SNP	A	G	novel	c.799A>G	p.S267G	ENSCAFT00000021233	‘1/1’	211	205	6	missense_variant	‘969/1346’	‘799/984’	‘267/327’	‘S/G’	Agc/Ggc	tolerated_low_confidence(1)	Gene3D:3.30.360.10,Pfam:PF02800,Prints:PR00078,PANTHER:PTHR10836,PANTHER:PTHR10836:SF86,Superfamily:SSF55347	MODERATE	SNV
T-276	ENSCAFT00000021334	27	35353653	35353653	+	Frame_Shift_Del	DEL	G	-	novel	c.881del	p.C294Sfs*15	ENSCAFT00000021334	‘11/13’	77	51	26	frameshift_variant	‘1387/1712’	‘881/1206’	‘294/401’	‘C/X’	tGc/tc		Gene3D:3.10.100.10,PROSITE_profiles:PS50041,PANTHER:PTHR22800,PANTHER:PTHR22800:SF236,SMART:SM00034,Superfamily:SSF56436	HIGH	deletion
T-149	ENSCAFT00000021377	17	62901569	62901569	+	Missense_Mutation	SNP	G	A	novel	c.778C>T	p.R260W	ENSCAFT00000021377	‘10/10’	102	98	4	missense_variant	‘785/932’	‘778/861’	‘260/286’	‘R/W’	Cgg/Tgg	deleterious(0.02)	Pfam:PF01267,Prints:PR00191,PROSITE_patterns:PS00749,PANTHER:PTHR10653,PANTHER:PTHR10653:SF5,Superfamily:SSF90096	MODERATE	SNV
T-399	ENSCAFT00000021527	1	69728424	69728424	+	Missense_Mutation	SNP	C	T	novel	c.799C>T	p.H267Y	ENSCAFT00000021527	‘4/4’	396	345	51	missense_variant	‘799/4098’	‘799/4098’	‘267/1365’	‘H/Y’	Cac/Tac	tolerated(0.6)	PANTHER:PTHR21859,PANTHER:PTHR21859:SF48	MODERATE	SNV
T-554	ENSCAFT00000021527	1	69728424	69728424	+	Missense_Mutation	SNP	C	T	novel	c.799C>T	p.H267Y	ENSCAFT00000021527	‘4/4’	303	217	86	missense_variant	‘799/4098’	‘799/4098’	‘267/1365’	‘H/Y’	Cac/Tac	tolerated(0.6)	PANTHER:PTHR21859,PANTHER:PTHR21859:SF48	MODERATE	SNV
T-1166	ENSCAFT00000021554	X	22925998	22925998	+	Missense_Mutation	SNP	G	A	novel	c.328G>A	p.D110N	ENSCAFT00000021554	‘2/2’	158	150	8	missense_variant	‘328/510’	‘328/510’	‘110/169’	‘D/N’	Gac/Aac	tolerated(0.07)	PANTHER:PTHR15574,PANTHER:PTHR15574:SF42	MODERATE	SNV
T-149	ENSCAFT00000021619	3	31306924	31306925	+	Missense_Mutation	DNP	AA	CC	novel	c.112_113delinsCC	p.K38P	ENSCAFT00000021619	‘1/1’	156	144	12	missense_variant	‘112-113/675’	‘112-113/675’	‘38/224’	‘K/P’	AAa/CCa	deleterious_low_confidence(0)	PROSITE_profiles:PS50262,CDD:cd15912,PANTHER:PTHR26454,PANTHER:PTHR26454:SF47,Pfam:PF13853,Gene3D:1.20.1070.10,Superfamily:SSF81321	MODERATE	substitution
T-554	ENSCAFT00000021619	3	31306865	31306865	+	Missense_Mutation	SNP	G	T	novel	c.53G>T	p.G18V	ENSCAFT00000021619	‘1/1’	381	372	9	missense_variant	‘53/675’	‘53/675’	‘18/224’	‘G/V’	gGc/gTc	deleterious_low_confidence(0)	PROSITE_profiles:PS50262,CDD:cd15912,PANTHER:PTHR26454,PANTHER:PTHR26454:SF47,Pfam:PF13853,Gene3D:1.20.1070.10,Superfamily:SSF81321,Prints:PR00237,Transmembrane_helices:TMhelix	MODERATE	SNV
T-153	ENSCAFT00000021864	30	12002466	12002466	+	Frame_Shift_Del	DEL	C	-	novel	c.1054del	p.Q352Sfs*11	ENSCAFT00000021864	‘8/10’	23	17	6	frameshift_variant	‘1148/1679’	‘1052/1353’	‘351/450’	‘A/X’	gCc/gc		Gene3D:3.50.50.60,PANTHER:PTHR10632,PANTHER:PTHR10632:SF2,Superfamily:SSF51905	HIGH	deletion
T-1096	ENSCAFT00000021893	2	6174632	6174632	+	Missense_Mutation	SNP	C	T	novel	c.1241C>T	p.T414I	ENSCAFT00000021893	‘6/6’	214	183	31	missense_variant	‘1241/1290’	‘1241/1290’	‘414/429’	‘T/I’	aCa/aTa	deleterious(0)	Pfam:PF02460,PROSITE_profiles:PS50156,PANTHER:PTHR10796,PANTHER:PTHR10796:SF60,Superfamily:SSF82866,Transmembrane_helices:TMhelix	MODERATE	SNV
T-1023	ENSCAFT00000021899	7	20044416	20044417	+	In_Frame_Ins	INS	-	GGA	novel	c.221_223dup	p.G74dup	ENSCAFT00000021899	‘1/2’	31	26	5	inframe_insertion	‘219-220/321’	‘219-220/321’	‘73-74/106’	‘-/G’	-/GGA		PANTHER:PTHR18860:SF67,PANTHER:PTHR18860,Pfam:PF00244,Gene3D:1.20.190.20,SMART:SM00101,Superfamily:SSF48445	MODERATE	insertion
T-149	ENSCAFT00000021899	7	20044416	20044417	+	In_Frame_Ins	INS	-	GGA	novel	c.221_223dup	p.G74dup	ENSCAFT00000021899	‘1/2’	25	21	4	inframe_insertion	‘219-220/321’	‘219-220/321’	‘73-74/106’	‘-/G’	-/GGA		PANTHER:PTHR18860:SF67,PANTHER:PTHR18860,Pfam:PF00244,Gene3D:1.20.190.20,SMART:SM00101,Superfamily:SSF48445	MODERATE	insertion
T-856	ENSCAFT00000022062	8	5139268	5139269	+	Frame_Shift_Ins	INS	-	CGTT	novel	c.802_803insAACG	p.L268Qfs*9	ENSCAFT00000022062	‘2/2’	287	282	5	frameshift_variant	‘1413-1414/1708’	‘802-803/1047’	‘268/348’	‘L/QRX’	cta/cAACGta			HIGH	insertion
T-856	ENSCAFT00000022062	8	5139908	5139908	+	Missense_Mutation	SNP	T	C	novel	c.205A>G	p.S69G	ENSCAFT00000022062	‘1/2’	90	86	4	missense_variant	‘816/1708’	‘205/1047’	‘69/348’	‘S/G’	Agt/Ggt	tolerated_low_confidence(0.2)		MODERATE	SNV
T-399	ENSCAFT00000022080	8	17399749	17399749	+	Missense_Mutation	SNP	A	C	novel	c.715A>C	p.T239P	ENSCAFT00000022080	‘4/30’	224	185	39	missense_variant	‘1188/5057’	‘715/4203’	‘239/1400’	‘T/P’	Act/Cct	tolerated(0.36)	PANTHER:PTHR23158:SF38,PANTHER:PTHR23158	MODERATE	SNV
T-554	ENSCAFT00000022080	8	17399749	17399749	+	Missense_Mutation	SNP	A	C	novel	c.715A>C	p.T239P	ENSCAFT00000022080	‘4/30’	172	121	51	missense_variant	‘1188/5057’	‘715/4203’	‘239/1400’	‘T/P’	Act/Cct	tolerated(0.36)	PANTHER:PTHR23158:SF38,PANTHER:PTHR23158	MODERATE	SNV
T-856	ENSCAFT00000022255	2	6294117	6294117	+	Missense_Mutation	SNP	C	A	novel	c.2044G>T	p.D682Y	ENSCAFT00000022255	‘10/19’	223	217	6	missense_variant	‘2044/3665’	‘2044/3630’	‘682/1209’	‘D/Y’	Gat/Tat	tolerated(0.08)		MODERATE	SNV
T-856	ENSCAFT00000022255	2	6294123	6294123	+	Missense_Mutation	SNP	C	T	novel	c.2038G>A	p.V680I	ENSCAFT00000022255	‘10/19’	216	208	8	missense_variant	‘2038/3665’	‘2038/3630’	‘680/1209’	‘V/I’	Gta/Ata	tolerated(0.22)		MODERATE	SNV
T-1087	ENSCAFT00000022965	31	31364400	31364400	+	Missense_Mutation	SNP	T	G	novel	c.655T>G	p.S219A	ENSCAFT00000022965	‘4/6’	684	677	7	missense_variant	‘763/1545’	‘655/1380’	‘219/459’	‘S/A’	Tcc/Gcc	tolerated(1)	Gene3D:3.40.50.720,Pfam:PF00106,PANTHER:PTHR43963,PANTHER:PTHR43963:SF2,Superfamily:SSF51735,CDD:cd05324	MODERATE	SNV
T-25	ENSCAFT00000022965	31	31376210	31376211	+	Frame_Shift_Ins	INS	-	A	novel	c.1075dup	p.M359Nfs*26	ENSCAFT00000022965	‘6/6’	9	7	2	frameshift_variant	‘1182-1183/1545’	‘1074-1075/1380’	‘358-359/459’	‘-/X’	-/A		Gene3D:3.40.50.720,PANTHER:PTHR43963,PANTHER:PTHR43963:SF2,Superfamily:SSF51735,CDD:cd05324	HIGH	insertion
T-25	ENSCAFT00000022965	31	31376214	31376223	+	Frame_Shift_Del	DEL	AAACTAGTCA	-	novel	c.1078_1087del	p.K360Pfs*20	ENSCAFT00000022965	‘6/6’	10	8	2	frameshift_variant	‘1186-1195/1545’	‘1078-1087/1380’	‘360-363/459’	‘KLVT/X’	AAACTAGTCAcc/cc		Gene3D:3.40.50.720,PANTHER:PTHR43963,PANTHER:PTHR43963:SF2,Superfamily:SSF51735,CDD:cd05324	HIGH	deletion
T-29C	ENSCAFT00000022965	31	31364527	31364527	+	Missense_Mutation	SNP	A	C	novel	c.782A>C	p.N261T	ENSCAFT00000022965	‘4/6’	392	384	8	missense_variant	‘890/1545’	‘782/1380’	‘261/459’	‘N/T’	aAc/aCc	tolerated(0.07)	Gene3D:3.40.50.720,Pfam:PF00106,PANTHER:PTHR43963,PANTHER:PTHR43963:SF2,Superfamily:SSF51735,CDD:cd05324	MODERATE	SNV
T-29C	ENSCAFT00000022965	31	31364530	31364531	+	Frame_Shift_Ins	INS	-	CAAG	novel	c.785_786insCAAG	p.D263Kfs*2	ENSCAFT00000022965	‘4/6’	400	392	8	frameshift_variant	‘893-894/1545’	‘785-786/1380’	‘262/459’	‘F/FKX’	ttt/ttCAAGt		Gene3D:3.40.50.720,Pfam:PF00106,PANTHER:PTHR43963,PANTHER:PTHR43963:SF2,Superfamily:SSF51735,CDD:cd05324	HIGH	insertion
T-343	ENSCAFT00000023189	34	33077091	33077092	+	In_Frame_Ins	INS	-	AGCTGTGGGTCTGGACCG	novel	c.196_197insCGGTCCAGACCCACAGCT	p.G66delinsAVQTHSC	ENSCAFT00000023189	‘1/1’	144	141	3	protein_altering_variant	‘196-197/813’	‘196-197/813’	‘66/270’	‘G/AVQTHSC’	ggt/gCGGTCCAGACCCACAGCTgt		PANTHER:PTHR11502,PANTHER:PTHR11502:SF16,PIRSF:PIRSF002129,Pfam:PF01092,SMART:SM01405	MODERATE	insertion
T-1166	ENSCAFT00000023597	35	26144450	26144450	+	Missense_Mutation	SNP	C	T	novel	c.800C>T	p.A267V	ENSCAFT00000023597	‘1/1’	148	134	14	missense_variant	‘800/966’	‘800/966’	‘267/321’	‘A/V’	gCt/gTt	tolerated(0.55)	PROSITE_profiles:PS50262,CDD:cd15227,PANTHER:PTHR26452:SF42,PANTHER:PTHR26452,Gene3D:1.20.1070.10,Pfam:PF13853,Superfamily:SSF81321	MODERATE	SNV
T-153	ENSCAFT00000023632	11	52462034	52462035	+	Missense_Mutation	DNP	TG	CC	novel	c.627_628delinsGG	p.I210V	ENSCAFT00000023632	‘1/1’	132	129	3	missense_variant	‘627-628/960’	‘627-628/960’	‘209-210/319’	‘GI/GV’	ggCAtt/ggGGtt		PROSITE_profiles:PS50262,CDD:cd15430,PANTHER:PTHR26453,PANTHER:PTHR26453:SF160,Gene3D:1.20.1070.10,Pfam:PF13853,Superfamily:SSF81321,Prints:PR00237,Transmembrane_helices:TMhelix	MODERATE	substitution
T-907	ENSCAFT00000023765	7	27697283	27697283	+	Missense_Mutation	SNP	T	G	novel	c.244A>C	p.M82L	ENSCAFT00000023765	‘2/8’	327	316	11	missense_variant	‘263/1618’	‘244/1599’	‘82/532’	‘M/L’	Atg/Ctg	tolerated(0.47)	PANTHER:PTHR23023,PANTHER:PTHR23023:SF81,Pfam:PF00743,PIRSF:PIRSF000332,Gene3D:3.50.50.60,Superfamily:SSF51905,Prints:PR00370	MODERATE	SNV
T-153	ENSCAFT00000024996	2	80953862	80953863	+	Missense_Mutation	DNP	GA	AT	novel	c.244_245delinsAT	p.S82I	ENSCAFT00000024996	‘2/2’	53	50	3	missense_variant	‘244-245/291’	‘244-245/291’	‘82/96’	‘S/I’	TCc/ATc	tolerated(1)	PANTHER:PTHR23430:SF47,PANTHER:PTHR23430,Gene3D:1.10.20.10,Pfam:PF16211,SMART:SM00414,Prints:PR00620	MODERATE	substitution
T-992	ENSCAFT00000025248	X	42473307	42473307	+	Missense_Mutation	SNP	G	A	novel	c.334G>A	p.G112S	ENSCAFT00000025248	‘2/3’	43	9	34	missense_variant	‘345/1410’	‘334/1050’	‘112/349’	‘G/S’	Ggc/Agc	tolerated(0.53)	PANTHER:PTHR14289,SMART:SM00992,MobiDB_lite:mobidb-lite	MODERATE	SNV
T-1023	ENSCAFT00000025300	10	64086821	64086821	+	Missense_Mutation	SNP	A	C	novel	c.658T>G	p.C220G	ENSCAFT00000025300	‘2/4’	182	178	4	missense_variant	‘658/1002’	‘658/1002’	‘220/333’	‘C/G’	Tgc/Ggc	tolerated_low_confidence(1)	Gene3D:3.30.360.10,Gene3D:3.40.50.720,Pfam:PF02800,PIRSF:PIRSF000149,PANTHER:PTHR10836,PANTHER:PTHR10836:SF86,Superfamily:SSF55347	MODERATE	SNV
T-1023	ENSCAFT00000025764	20	47861908	47861909	+	Frame_Shift_Ins	INS	-	CACTT	novel	c.2615_2616insTCACT	p.T873Hfs*2	ENSCAFT00000025764	‘19/19’	211	202	9	frameshift_variant	‘2859-2860/2987’	‘2611-2612/2739’	‘871/912’	‘A/ALX’	gca/gCACTTca			HIGH	insertion
T-134	ENSCAFT00000025764	20	47861908	47861909	+	Frame_Shift_Ins	INS	-	CACTT	novel	c.2615_2616insTCACT	p.T873Hfs*2	ENSCAFT00000025764	‘19/19’	310	302	8	frameshift_variant	‘2859-2860/2987’	‘2611-2612/2739’	‘871/912’	‘A/ALX’	gca/gCACTTca			HIGH	insertion
T-153	ENSCAFT00000025764	20	47861908	47861909	+	Frame_Shift_Ins	INS	-	CACTT	novel	c.2615_2616insTCACT	p.T873Hfs*2	ENSCAFT00000025764	‘19/19’	52	49	3	frameshift_variant	‘2859-2860/2987’	‘2611-2612/2739’	‘871/912’	‘A/ALX’	gca/gCACTTca			HIGH	insertion
T-343	ENSCAFT00000025829	27	25814892	25814893	+	Missense_Mutation	DNP	GG	AA	novel	c.1444_1445delinsTT	p.P482F	ENSCAFT00000025829	‘1/1’	112	109	3	missense_variant	‘1444-1445/1821’	‘1444-1445/1821’	‘482/606’	‘P/F’	CCc/TTc	tolerated(0.15)	PANTHER:PTHR43243:SF12,PANTHER:PTHR43243,PIRSF:PIRSF006060	MODERATE	substitution
T-856	ENSCAFT00000025829	27	25815835	25815835	+	Missense_Mutation	SNP	A	C	novel	c.502T>G	p.F168V	ENSCAFT00000025829	‘1/1’	272	268	4	missense_variant	‘502/1821’	‘502/1821’	‘168/606’	‘F/V’	Ttt/Gtt	tolerated(0.09)	Low_complexity_(Seg):seg,PANTHER:PTHR43243:SF12,PANTHER:PTHR43243,Pfam:PF00324,Gene3D:1.20.1740.10,PIRSF:PIRSF006060,Transmembrane_helices:TMhelix	MODERATE	SNV
T-458	ENSCAFT00000025911	4	35875318	35875318	+	Missense_Mutation	SNP	G	T	novel	c.62G>T	p.G21V	ENSCAFT00000025911	‘2/9’	413	408	5	missense_variant	‘134/879’	‘62/807’	‘21/269’	‘G/V’	gGc/gTc	deleterious(0)	PROSITE_profiles:PS50106,CDD:cd00992,PANTHER:PTHR24214,PANTHER:PTHR24214:SF0,Gene3D:2.30.42.10,Pfam:PF00595,SMART:SM00228,Superfamily:SSF50156	MODERATE	SNV
T-856	ENSCAFT00000025939	2	83296215	83296216	+	Frame_Shift_Ins	INS	-	GCACT	novel	c.336_340dup	p.Y114Cfs*51	ENSCAFT00000025939	‘2/5’	35	32	3	frameshift_variant	‘335-336/906’	‘335-336/906’	‘112/301’	‘G/GHX’	ggg/ggGCACTg		PANTHER:PTHR11588,PANTHER:PTHR11588:SF64,Gene3D:3.40.50.1440,Pfam:PF00091,SMART:SM00864,Superfamily:SSF52490,Prints:PR01161	HIGH	insertion
T-1023	ENSCAFT00000026063	7	40485667	40485667	+	Missense_Mutation	SNP	G	C	novel	c.549C>G	p.D183E	ENSCAFT00000026063	‘5/8’	26	23	3	missense_variant	‘1336/2532’	‘549/1431’	‘183/476’	‘D/E’	gaC/gaG	tolerated(1)	Gene3D:2.60.40.10,PROSITE_profiles:PS50835,PANTHER:PTHR11481,PANTHER:PTHR11481:SF69,Superfamily:SSF48726	MODERATE	SNV
T-346	ENSCAFT00000026119	20	48405159	48405159	+	Missense_Mutation	SNP	C	T	novel	c.233C>T	p.A78V	ENSCAFT00000026119	‘3/4’	40	35	5	missense_variant	‘233/831’	‘233/606’	‘78/201’	‘A/V’	gCc/gTc	deleterious(0)	PANTHER:PTHR12040,PANTHER:PTHR12040:SF22,Gene3D:2.60.40.1490,Pfam:PF04729,Superfamily:SSF101546	MODERATE	SNV
T-134	ENSCAFT00000026376	8	44100130	44100131	+	In_Frame_Ins	INS	-	AGA	novel	c.42_44dup	p.E15dup	ENSCAFT00000026376	‘1/2’	40	36	4	inframe_insertion	‘38-39/585’	‘38-39/585’	‘13/194’	‘A/AE’	gca/gcAGAa		PROSITE_profiles:PS51257,PANTHER:PTHR43128,PANTHER:PTHR43128:SF2,Gene3D:3.40.50.720,Superfamily:SSF51735	MODERATE	insertion
T-856	ENSCAFT00000026377	8	44110887	44110888	+	Missense_Mutation	DNP	TT	AA	novel	c.1073_1074inv	p.K358I	ENSCAFT00000026377	‘1/1’	1925	1919	6	missense_variant	‘1073-1074/2199’	‘1073-1074/2199’	‘358/732’	‘K/I’	aAA/aTT	tolerated(0.39)	CDD:cd04269,Pfam:PF01421,Gene3D:3.40.390.10,Superfamily:SSF55486,PROSITE_profiles:PS50215,PANTHER:PTHR11905,PANTHER:PTHR11905:SF167	MODERATE	substitution
T-1087	ENSCAFT00000026772	X	55287131	55287131	+	Missense_Mutation	SNP	G	A	novel	c.1079C>T	p.T360I	ENSCAFT00000026772	‘5/15’	124	121	3	missense_variant	‘1079/2598’	‘1079/2598’	‘360/865’	‘T/I’	aCc/aTc	tolerated_low_confidence(1)	Gene3D:1.20.1740.10,Pfam:PF13520,PANTHER:PTHR43243,PANTHER:PTHR43243:SF20,TIGRFAM:TIGR00906,Transmembrane_helices:TMhelix	MODERATE	SNV
T-856	ENSCAFT00000027155	6	18290251	18290251	+	Missense_Mutation	SNP	A	C	novel	c.1787A>C	p.D596A	ENSCAFT00000027155	‘15/23’	68	63	5	missense_variant	‘1890/3177’	‘1787/2829’	‘596/942’	‘D/A’	gAc/gCc	tolerated(0.24)	HAMAP:MF_03002,Pfam:PF05470,PANTHER:PTHR13937,PANTHER:PTHR13937:SF0	MODERATE	SNV
T-1087	ENSCAFT00000027199	4	45023673	45023673	+	Missense_Mutation	SNP	A	T	novel	c.275T>A	p.L92H	ENSCAFT00000027199	‘2/2’	179	173	6	missense_variant	‘275/933’	‘275/933’	‘92/310’	‘L/H’	cTc/cAc	tolerated(1)	Gene3D:3.30.70.330,PANTHER:PTHR15241,PANTHER:PTHR15241:SF116,Superfamily:SSF54928	MODERATE	SNV
T-1087	ENSCAFT00000027199	4	45023676	45023676	+	Missense_Mutation	SNP	A	G	novel	c.272T>C	p.V91A	ENSCAFT00000027199	‘2/2’	186	182	4	missense_variant	‘272/933’	‘272/933’	‘91/310’	‘V/A’	gTc/gCc	tolerated(1)	PANTHER:PTHR15241,PANTHER:PTHR15241:SF116,Superfamily:SSF54928	MODERATE	SNV
T-149	ENSCAFT00000027199	4	45023048	45023048	+	Missense_Mutation	SNP	T	G	novel	c.900A>C	p.R300S	ENSCAFT00000027199	‘2/2’	17	14	3	missense_variant	‘900/933’	‘900/933’	‘300/310’	‘R/S’	agA/agC	tolerated_low_confidence(1)	MobiDB_lite:mobidb-lite,MobiDB_lite:mobidb-lite,Low_complexity_(Seg):seg	MODERATE	SNV
T-25	ENSCAFT00000027199	4	45023137	45023138	+	Missense_Mutation	DNP	GC	TT	novel	c.810_811delinsAA	p.H271N	ENSCAFT00000027199	‘2/2’	32	28	4	missense_variant	‘810-811/933’	‘810-811/933’	‘270-271/310’	‘GH/GN’	ggGCat/ggAAat		Pfam:PF11627,MobiDB_lite:mobidb-lite,Low_complexity_(Seg):seg	MODERATE	substitution
T-29C	ENSCAFT00000027199	4	45023048	45023048	+	Missense_Mutation	SNP	T	G	novel	c.900A>C	p.R300S	ENSCAFT00000027199	‘2/2’	34	30	4	missense_variant	‘900/933’	‘900/933’	‘300/310’	‘R/S’	agA/agC	tolerated_low_confidence(1)	MobiDB_lite:mobidb-lite,MobiDB_lite:mobidb-lite,Low_complexity_(Seg):seg	MODERATE	SNV
T-29C	ENSCAFT00000027199	4	45023137	45023138	+	Missense_Mutation	DNP	GC	TT	novel	c.810_811delinsAA	p.H271N	ENSCAFT00000027199	‘2/2’	29	25	4	missense_variant	‘810-811/933’	‘810-811/933’	‘270-271/310’	‘GH/GN’	ggGCat/ggAAat		Pfam:PF11627,MobiDB_lite:mobidb-lite,Low_complexity_(Seg):seg	MODERATE	substitution
T-424	ENSCAFT00000027199	4	45023047	45023048	+	Frame_Shift_Ins	INS	-	GC	novel	c.900_901insGC	p.S301Afs*?	ENSCAFT00000027199	‘2/2’	18	13	5	frameshift_variant	‘900-901/933’	‘900-901/933’	‘300-301/310’	‘-/X’	-/GC		MobiDB_lite:mobidb-lite,MobiDB_lite:mobidb-lite,Low_complexity_(Seg):seg	HIGH	insertion
T-424	ENSCAFT00000027199	4	45023048	45023049	+	Frame_Shift_Ins	INS	-	G	novel	c.899_900insC	p.R300Sfs*?	ENSCAFT00000027199	‘2/2’	17	12	5	frameshift_variant	‘899-900/933’	‘899-900/933’	‘300/310’	‘R/SX’	aga/agCa		MobiDB_lite:mobidb-lite,MobiDB_lite:mobidb-lite,Low_complexity_(Seg):seg	HIGH	insertion
T-29C	ENSCAFT00000027299	4	48960954	48960955	+	In_Frame_Ins	INS	-	CTT	novel	c.178_179insAAG	p.R60delinsKG	ENSCAFT00000027299	‘1/3’	21	19	2	protein_altering_variant	‘284-285/1157’	‘178-179/840’	‘60/279’	‘R/KG’	aga/aAAGga		CDD:cd05293,PANTHER:PTHR43128,PANTHER:PTHR43128:SF2,Pfam:PF00056,PIRSF:PIRSF000102,Gene3D:3.40.50.720,Superfamily:SSF51735,Prints:PR00086	MODERATE	insertion
T-856	ENSCAFT00000027299	4	48960954	48960955	+	In_Frame_Ins	INS	-	CTT	novel	c.178_179insAAG	p.R60delinsKG	ENSCAFT00000027299	‘1/3’	40	35	5	protein_altering_variant	‘284-285/1157’	‘178-179/840’	‘60/279’	‘R/KG’	aga/aAAGga		CDD:cd05293,PANTHER:PTHR43128,PANTHER:PTHR43128:SF2,Pfam:PF00056,PIRSF:PIRSF000102,Gene3D:3.40.50.720,Superfamily:SSF51735,Prints:PR00086	MODERATE	insertion
T-153	ENSCAFT00000027303	4	49156769	49156769	+	Missense_Mutation	SNP	T	C	novel	c.493A>G	p.K165E	ENSCAFT00000027303	‘2/3’	19	10	9	missense_variant	‘493/1029’	‘493/1029’	‘165/342’	‘K/E’	Aaa/Gaa	tolerated(0.13)	PANTHER:PTHR13135	MODERATE	SNV
T-1166	ENSCAFT00000027455	8	56850436	56850436	+	Missense_Mutation	SNP	C	A	novel	c.47G>T	p.R16M	ENSCAFT00000027455	‘2/4’	15	10	5	missense_variant	‘47/789’	‘47/789’	‘16/262’	‘R/M’	aGg/aTg	tolerated_low_confidence(0.14)	Gene3D:3.40.30.10	MODERATE	SNV
T-1192	ENSCAFT00000027455	8	56850436	56850436	+	Missense_Mutation	SNP	C	A	novel	c.47G>T	p.R16M	ENSCAFT00000027455	‘2/4’	19	16	3	missense_variant	‘47/789’	‘47/789’	‘16/262’	‘R/M’	aGg/aTg	tolerated_low_confidence(0.14)	Gene3D:3.40.30.10	MODERATE	SNV
T-346	ENSCAFT00000027455	8	56850436	56850436	+	Missense_Mutation	SNP	C	A	novel	c.47G>T	p.R16M	ENSCAFT00000027455	‘2/4’	20	17	3	missense_variant	‘47/789’	‘47/789’	‘16/262’	‘R/M’	aGg/aTg	tolerated_low_confidence(0.14)	Gene3D:3.40.30.10	MODERATE	SNV
T-74	ENSCAFT00000027455	8	56850436	56850436	+	Missense_Mutation	SNP	C	A	novel	c.47G>T	p.R16M	ENSCAFT00000027455	‘2/4’	18	14	4	missense_variant	‘47/789’	‘47/789’	‘16/262’	‘R/M’	aGg/aTg	tolerated_low_confidence(0.14)	Gene3D:3.40.30.10	MODERATE	SNV
T-1023	ENSCAFT00000028613	2	35595162	35595162	+	Missense_Mutation	SNP	T	G	novel	c.424T>G	p.C142G	ENSCAFT00000028613	‘2/2’	162	157	5	missense_variant	‘424/864’	‘424/864’	‘142/287’	‘C/G’	Tgc/Ggc	tolerated_low_confidence(1)	Gene3D:3.30.360.10,Gene3D:3.40.50.720,Pfam:PF02800,PIRSF:PIRSF000149,PANTHER:PTHR10836,PANTHER:PTHR10836:SF86,Superfamily:SSF55347	MODERATE	SNV
T-29C	ENSCAFT00000028613	2	35595184	35595185	+	Missense_Mutation	DNP	TA	AT	novel	c.446_447delinsAT	p.L149H	ENSCAFT00000028613	‘2/2’	159	155	4	missense_variant	‘446-447/864’	‘446-447/864’	‘149/287’	‘L/H’	cTA/cAT	tolerated_low_confidence(0.4)	Gene3D:3.30.360.10,Gene3D:3.40.50.720,Pfam:PF02800,PIRSF:PIRSF000149,PANTHER:PTHR10836,PANTHER:PTHR10836:SF86,Superfamily:SSF55347	MODERATE	substitution
T-399	ENSCAFT00000028906	6	27759066	27759066	+	Missense_Mutation	SNP	T	C	novel	c.2192A>G	p.E731G	ENSCAFT00000028906	‘20/31’	130	113	17	missense_variant,splice_region_variant	‘2206/3725’	‘2192/3504’	‘731/1167’	‘E/G’	gAa/gGa	deleterious(0.01)	PANTHER:PTHR23303,PANTHER:PTHR23303:SF14	MODERATE	SNV
T-554	ENSCAFT00000028906	6	27759066	27759066	+	Missense_Mutation	SNP	T	C	novel	c.2192A>G	p.E731G	ENSCAFT00000028906	‘20/31’	106	71	35	missense_variant,splice_region_variant	‘2206/3725’	‘2192/3504’	‘731/1167’	‘E/G’	gAa/gGa	deleterious(0.01)	PANTHER:PTHR23303,PANTHER:PTHR23303:SF14	MODERATE	SNV
T-1023	ENSCAFT00000029186	7	68103319	68103319	+	Missense_Mutation	SNP	C	T	novel	c.937G>A	p.V313I	ENSCAFT00000029186	‘1/2’	210	187	23	missense_variant	‘937/1032’	‘937/1032’	‘313/343’	‘V/I’	Gtc/Atc	tolerated(0.36)	Gene3D:3.30.40.10,PANTHER:PTHR12930,PANTHER:PTHR12930:SF2	MODERATE	SNV
T-29C	ENSCAFT00000029219	4	61068925	61068925	+	Nonsense_Mutation	SNP	C	A	novel	c.116C>A	p.S39*	ENSCAFT00000029219	‘2/2’	347	291	56	stop_gained	‘116/474’	‘116/474’	‘39/157’	‘S/*’	tCg/tAg		Low_complexity_(Seg):seg,PANTHER:PTHR23292,PANTHER:PTHR23292:SF2	HIGH	SNV
T-856	ENSCAFT00000029267	X	91885013	91885013	+	Missense_Mutation	SNP	T	C	novel	c.842A>G	p.K281R	ENSCAFT00000029267	‘1/1’	245	240	5	missense_variant	‘842/1047’	‘842/1047’	‘281/348’	‘K/R’	aAg/aGg	tolerated(0.12)	PROSITE_profiles:PS50089,CDD:cd16539,PANTHER:PTHR12930:SF2,PANTHER:PTHR12930,Pfam:PF13920,Gene3D:3.30.40.10,SMART:SM00184,Superfamily:SSF57850	MODERATE	SNV
T-343	ENSCAFT00000029335	8	73095068	73095068	+	Missense_Mutation	SNP	A	G	novel	c.1721A>G	p.Q574R	ENSCAFT00000029335	‘2/3’	195	190	5	missense_variant	‘1721/2202’	‘1721/2202’	‘574/733’	‘Q/R’	cAg/cGg	tolerated(1)	Pfam:PF08516,PANTHER:PTHR11905,PANTHER:PTHR11905:SF140,SMART:SM00608	MODERATE	SNV
T-29C	ENSCAFT00000029350	8	73595629	73595629	+	Missense_Mutation	SNP	T	A	novel	c.157A>T	p.S53C	ENSCAFT00000029350	‘1/2’	20	18	2	missense_variant	‘157/315’	‘157/315’	‘53/104’	‘S/C’	Agt/Tgt	tolerated_low_confidence(0.1)		MODERATE	SNV
T-1087	ENSCAFT00000029374	8	73088764	73088765	+	Missense_Mutation	DNP	TG	CA	novel	c.1626_1627inv	p.N543D	ENSCAFT00000029374	‘2/2’	103	100	3	missense_variant	‘1626-1627/2244’	‘1626-1627/2244’	‘542-543/747’	‘GN/GD’	ggCAat/ggTGat		Pfam:PF08516,SMART:SM00608,PANTHER:PTHR11905,PANTHER:PTHR11905:SF140	MODERATE	substitution
T-1023	ENSCAFT00000029444	X	92911346	92911346	+	Frame_Shift_Del	DEL	T	-	novel	c.185del	p.K62Rfs*8	ENSCAFT00000029444	‘1/1’	17	15	2	frameshift_variant	‘185/666’	‘185/666’	‘62/221’	‘K/X’	aAg/ag		PROSITE_profiles:PS51135,PANTHER:PTHR12306:SF10,PANTHER:PTHR12306,Gene3D:3.10.20.10,Pfam:PF02017,SMART:SM00266,Superfamily:SSF54277	HIGH	deletion
T-1023	ENSCAFT00000029444	X	92911349	92911349	+	Missense_Mutation	SNP	T	C	novel	c.182A>G	p.D61G	ENSCAFT00000029444	‘1/1’	17	15	2	missense_variant	‘182/666’	‘182/666’	‘61/221’	‘D/G’	gAc/gGc	tolerated(0.33)	PROSITE_profiles:PS51135,PANTHER:PTHR12306:SF10,PANTHER:PTHR12306,Gene3D:3.10.20.10,Pfam:PF02017,SMART:SM00266,Superfamily:SSF54277	MODERATE	SNV
T-1166	ENSCAFT00000029601	X	97400561	97400561	+	Missense_Mutation	SNP	C	G	novel	c.392G>C	p.R131P	ENSCAFT00000029601	‘2/2’	417	406	11	missense_variant	‘392/1389’	‘392/1389’	‘131/462’	‘R/P’	cGc/cCc	tolerated(0.24)	PANTHER:PTHR19860:SF8,PANTHER:PTHR19860,Gene3D:2.130.10.10,Superfamily:SSF50978	MODERATE	SNV
T-134	ENSCAFT00000029608	X	97959683	97959683	+	Missense_Mutation	SNP	C	A	novel	c.799C>A	p.P267T	ENSCAFT00000029608	‘1/2’	46	41	5	missense_variant	‘1003/2060’	‘799/1329’	‘267/442’	‘P/T’	Cct/Act	tolerated(0.29)	Gene3D:3.40.47.10,Pfam:PF00108,PIRSF:PIRSF000429,PANTHER:PTHR18919,PANTHER:PTHR18919:SF147,Superfamily:SSF53901,TIGRFAM:TIGR01930,CDD:cd00751	MODERATE	SNV
T-25	ENSCAFT00000029608	X	97960029	97960030	+	Missense_Mutation	DNP	TT	GG	novel	c.1097_1098delinsGG	p.F366W	ENSCAFT00000029608	‘2/2’	14	11	3	missense_variant	‘1301-1302/2060’	‘1097-1098/1329’	‘366/442’	‘F/W’	tTT/tGG	tolerated(0.06)	Gene3D:3.40.47.10,Pfam:PF02803,PIRSF:PIRSF000429,PANTHER:PTHR18919,PANTHER:PTHR18919:SF147,Superfamily:SSF53901,TIGRFAM:TIGR01930,CDD:cd00751	MODERATE	substitution
T-856	ENSCAFT00000029608	X	97959552	97959552	+	Missense_Mutation	SNP	C	T	novel	c.668C>T	p.A223V	ENSCAFT00000029608	‘1/2’	49	30	19	missense_variant	‘872/2060’	‘668/1329’	‘223/442’	‘A/V’	gCg/gTg	tolerated(0.28)	Gene3D:3.40.47.10,Pfam:PF00108,PIRSF:PIRSF000429,PANTHER:PTHR18919,PANTHER:PTHR18919:SF147,Superfamily:SSF53901,TIGRFAM:TIGR01930,CDD:cd00751	MODERATE	SNV
T-1192	ENSCAFT00000029722	9	42799066	42799066	+	Missense_Mutation	SNP	G	T	novel	c.1321C>A	p.L441M	ENSCAFT00000029722	‘4/24’	83	79	4	missense_variant	‘1321/3713’	‘1321/3588’	‘441/1195’	‘L/M’	Ctg/Atg	tolerated(0.21)	PANTHER:PTHR15347	MODERATE	SNV
T-856	ENSCAFT00000030223	X	111657750	111657751	+	Missense_Mutation	DNP	AT	GC	novel	c.355_356delinsGC	p.I119A	ENSCAFT00000030223	‘2/2’	149	142	7	missense_variant	‘355-356/966’	‘355-356/966’	‘119/321’	‘I/A’	ATc/GCc	deleterious(0.03)	PROSITE_profiles:PS50838,PANTHER:PTHR11736:SF135,PANTHER:PTHR11736,Pfam:PF01454,Gene3D:1.10.10.1200,SMART:SM01373	MODERATE	substitution
T-276	ENSCAFT00000030417	X	120031817	120031817	+	Missense_Mutation	SNP	C	G	novel	c.610G>C	p.E204Q	ENSCAFT00000030417	‘1/1’	16	13	3	missense_variant	‘610/1086’	‘610/1086’	‘204/361’	‘E/Q’	Gaa/Caa	tolerated(1)	PROSITE_profiles:PS50838,PANTHER:PTHR11736,PANTHER:PTHR11736:SF81,Gene3D:1.10.10.1200,SMART:SM01373	MODERATE	SNV
T-1023	ENSCAFT00000030451	X	121013419	121013419	+	Missense_Mutation	SNP	G	A	novel	c.1915C>T	p.R639W	ENSCAFT00000030451	‘1/1’	901	818	83	missense_variant	‘1915/1983’	‘1915/1983’	‘639/660’	‘R/W’	Cgg/Tgg	deleterious(0)	PANTHER:PTHR31333:SF2,PANTHER:PTHR31333	MODERATE	SNV
T-1087	ENSCAFT00000031354	6	40430701	40430702	+	Frame_Shift_Ins	INS	-	CA	novel	c.756_757insAC	p.E253Tfs*41	ENSCAFT00000031354	‘5/9’	245	239	6	frameshift_variant	‘755-756/1518’	‘755-756/1518’	‘252/505’	‘S/SX’	agc/agCAc		PROSITE_profiles:PS50853,CDD:cd00063,PANTHER:PTHR23037:SF29,PANTHER:PTHR23037,PROSITE_patterns:PS01355,Gene3D:2.60.40.10,Superfamily:SSF49265	HIGH	insertion
T-1087	ENSCAFT00000031893	5	74433209	74433210	+	In_Frame_Ins	INS	-	TGT	novel	c.278_280dup	p.N93dup	ENSCAFT00000031893	‘1/1’	93	87	6	inframe_insertion	‘280-281/468’	‘280-281/468’	‘94/155’	‘T/NT’	aca/aACAca		Gene3D:3.30.70.330,HAMAP:MF_01369_A,Pfam:PF00276,PANTHER:PTHR11620,PANTHER:PTHR11620:SF64,Superfamily:SSF54189	MODERATE	insertion
T-1246	ENSCAFT00000031893	5	74433209	74433210	+	In_Frame_Ins	INS	-	TGT	novel	c.278_280dup	p.N93dup	ENSCAFT00000031893	‘1/1’	100	93	7	inframe_insertion	‘280-281/468’	‘280-281/468’	‘94/155’	‘T/NT’	aca/aACAca		Gene3D:3.30.70.330,HAMAP:MF_01369_A,Pfam:PF00276,PANTHER:PTHR11620,PANTHER:PTHR11620:SF64,Superfamily:SSF54189	MODERATE	insertion
T-346	ENSCAFT00000031893	5	74433209	74433210	+	In_Frame_Ins	INS	-	TGT	novel	c.278_280dup	p.N93dup	ENSCAFT00000031893	‘1/1’	84	74	10	inframe_insertion	‘280-281/468’	‘280-281/468’	‘94/155’	‘T/NT’	aca/aACAca		Gene3D:3.30.70.330,HAMAP:MF_01369_A,Pfam:PF00276,PANTHER:PTHR11620,PANTHER:PTHR11620:SF64,Superfamily:SSF54189	MODERATE	insertion
T-424	ENSCAFT00000031893	5	74433209	74433210	+	In_Frame_Ins	INS	-	TGT	novel	c.278_280dup	p.N93dup	ENSCAFT00000031893	‘1/1’	71	63	8	inframe_insertion	‘280-281/468’	‘280-281/468’	‘94/155’	‘T/NT’	aca/aACAca		Gene3D:3.30.70.330,HAMAP:MF_01369_A,Pfam:PF00276,PANTHER:PTHR11620,PANTHER:PTHR11620:SF64,Superfamily:SSF54189	MODERATE	insertion
T-458	ENSCAFT00000031893	5	74433209	74433210	+	In_Frame_Ins	INS	-	TGT	novel	c.278_280dup	p.N93dup	ENSCAFT00000031893	‘1/1’	66	61	5	inframe_insertion	‘280-281/468’	‘280-281/468’	‘94/155’	‘T/NT’	aca/aACAca		Gene3D:3.30.70.330,HAMAP:MF_01369_A,Pfam:PF00276,PANTHER:PTHR11620,PANTHER:PTHR11620:SF64,Superfamily:SSF54189	MODERATE	insertion
T-346	ENSCAFT00000032479	6	70842821	70842822	+	Frame_Shift_Del	DEL	GC	-	novel	c.667_668del	p.A223Sfs*9	ENSCAFT00000032479	‘2/5’	165	162	3	frameshift_variant	‘667-668/1020’	‘667-668/1020’	‘223/339’	‘A/X’	GCa/a		Low_complexity_(Seg):seg,PANTHER:PTHR10652,PANTHER:PTHR10652:SF1,Pfam:PF01213,MobiDB_lite:mobidb-lite,MobiDB_lite:mobidb-lite	HIGH	deletion
T-458	ENSCAFT00000035138	X	117708914	117708914	+	Missense_Mutation	SNP	C	T	novel	c.133C>T	p.R45C	ENSCAFT00000035138	‘1/2’	947	905	42	missense_variant	‘219/1486’	‘133/828’	‘45/275’	‘R/C’	Cgc/Tgc	tolerated(0.05)	Low_complexity_(Seg):seg,MobiDB_lite:mobidb-lite	MODERATE	SNV
T-74	ENSCAFT00000035380	X	120647803	120647803	+	Missense_Mutation	SNP	C	G	novel	c.781C>G	p.L261V	ENSCAFT00000035380	‘1/2’	276	272	4	missense_variant	‘1728/2854’	‘781/1380’	‘261/459’	‘L/V’	Ctc/Gtc	tolerated(1)	Gene3D:1.10.10.1210,PROSITE_profiles:PS50838,PANTHER:PTHR11736,PANTHER:PTHR11736:SF81,SMART:SM01373,Low_complexity_(Seg):seg	MODERATE	SNV
T-153	ENSCAFT00000035401	17	57997074	57997074	+	Missense_Mutation	SNP	G	A	rs851665078	c.689G>A	p.R230K	ENSCAFT00000035401	‘1/1’	83	50	33	missense_variant	‘689/960’	‘689/960’	‘230/319’	‘R/K’	aGg/aAg	tolerated(0.65)	PROSITE_profiles:PS50262,CDD:cd15231,PANTHER:PTHR26452:SF204,PANTHER:PTHR26452,Pfam:PF13853,Gene3D:1.20.1070.10,Superfamily:SSF81321	MODERATE	SNV
T-1023	ENSCAFT00000035401	17	57996814	57996815	+	Frame_Shift_Ins	INS	-	TGTGT	novel	c.431_435dup	p.F146Vfs*5	ENSCAFT00000035401	‘1/1’	462	454	8	frameshift_variant	‘429-430/960’	‘429-430/960’	‘143-144/319’	‘-/CX’	-/TGTGT		PROSITE_profiles:PS50262,CDD:cd15231,PANTHER:PTHR26452:SF204,PANTHER:PTHR26452,Pfam:PF13853,Gene3D:1.20.1070.10,Superfamily:SSF81321,Prints:PR00245,Transmembrane_helices:TMhelix	HIGH	insertion
T-153	ENSCAFT00000035401	17	57996814	57996815	+	Frame_Shift_Ins	INS	-	TGTGT	novel	c.431_435dup	p.F146Vfs*5	ENSCAFT00000035401	‘1/1’	156	146	10	frameshift_variant	‘429-430/960’	‘429-430/960’	‘143-144/319’	‘-/CX’	-/TGTGT		PROSITE_profiles:PS50262,CDD:cd15231,PANTHER:PTHR26452:SF204,PANTHER:PTHR26452,Pfam:PF13853,Gene3D:1.20.1070.10,Superfamily:SSF81321,Prints:PR00245,Transmembrane_helices:TMhelix	HIGH	insertion
T-343	ENSCAFT00000035401	17	57996814	57996815	+	Frame_Shift_Ins	INS	-	TGTGT	novel	c.431_435dup	p.F146Vfs*5	ENSCAFT00000035401	‘1/1’	380	373	7	frameshift_variant	‘429-430/960’	‘429-430/960’	‘143-144/319’	‘-/CX’	-/TGTGT		PROSITE_profiles:PS50262,CDD:cd15231,PANTHER:PTHR26452:SF204,PANTHER:PTHR26452,Pfam:PF13853,Gene3D:1.20.1070.10,Superfamily:SSF81321,Prints:PR00245,Transmembrane_helices:TMhelix	HIGH	insertion
T-346	ENSCAFT00000035401	17	57996814	57996815	+	Frame_Shift_Ins	INS	-	TGTGT	novel	c.431_435dup	p.F146Vfs*5	ENSCAFT00000035401	‘1/1’	524	510	14	frameshift_variant	‘429-430/960’	‘429-430/960’	‘143-144/319’	‘-/CX’	-/TGTGT		PROSITE_profiles:PS50262,CDD:cd15231,PANTHER:PTHR26452:SF204,PANTHER:PTHR26452,Pfam:PF13853,Gene3D:1.20.1070.10,Superfamily:SSF81321,Prints:PR00245,Transmembrane_helices:TMhelix	HIGH	insertion
T-153	ENSCAFT00000035641	4	58249233	58249234	+	Frame_Shift_Ins	INS	-	G	novel	c.991dup	p.E331Gfs*45	ENSCAFT00000035641	‘1/1’	600	524	76	frameshift_variant	‘985-986/2649’	‘985-986/2649’	‘329/882’	‘R/RX’	cgg/cGgg		PANTHER:PTHR15566,PANTHER:PTHR15566:SF4,MobiDB_lite:mobidb-lite	HIGH	insertion
T-346	ENSCAFT00000035641	4	58249031	58249032	+	In_Frame_Ins	INS	-	CGA	novel	c.784_786dup	p.R262dup	ENSCAFT00000035641	‘1/1’	583	573	10	inframe_insertion	‘783-784/2649’	‘783-784/2649’	‘261-262/882’	‘-/R’	-/CGA		PANTHER:PTHR15566,PANTHER:PTHR15566:SF4,Pfam:PF15229	MODERATE	insertion
T-346	ENSCAFT00000035641	4	58249566	58249567	+	In_Frame_Ins	INS	-	AGC	novel	c.1319_1320insGCA	p.N440delinsKH	ENSCAFT00000035641	‘1/1’	1025	1016	4	protein_altering_variant	‘1318-1319/2649’	‘1318-1319/2649’	‘440/882’	‘N/KH’	aac/aAGCac			MODERATE	insertion
T-856	ENSCAFT00000035731	X	77456675	77456676	+	In_Frame_Ins	INS	-	GATTTCTTGCGCGCG	novel	c.249_250insGATTTCTTGCGCGCG	p.A83_M84insDFLRA	ENSCAFT00000035731	‘1/1’	262	253	9	inframe_insertion	‘249-250/1116’	‘249-250/1116’	‘83-84/371’	‘-/DFLRA’	-/GATTTCTTGCGCGCG		Pfam:PF14893,PANTHER:PTHR23095,PANTHER:PTHR23095:SF18	MODERATE	insertion
T-1247	ENSCAFT00000036205	X	117610446	117610446	+	Missense_Mutation	SNP	T	G	novel	c.577T>G	p.Y193D	ENSCAFT00000036205	‘2/2’	15	11	4	missense_variant	‘577/801’	‘577/801’	‘193/266’	‘Y/D’	Tac/Gac	deleterious(0.01)	PROSITE_profiles:PS50838,PANTHER:PTHR11736:SF81,PANTHER:PTHR11736,Pfam:PF01454,Gene3D:1.10.10.1210,SMART:SM01373	MODERATE	SNV
T-1096	ENSCAFT00000036384	X	30944057	30944057	+	Missense_Mutation	SNP	A	G	novel	c.2764A>G	p.T922A	ENSCAFT00000036384	‘16/63’	125	105	20	missense_variant	‘2996/9880’	‘2764/9315’	‘922/3104’	‘T/A’	Aca/Gca	tolerated(0.21)	PANTHER:PTHR45912,Gene3D:2.60.40.10	MODERATE	SNV
T-134	ENSCAFT00000036384	X	31342007	31342007	+	Missense_Mutation	SNP	A	G	novel	c.8627A>G	p.Y2876C	ENSCAFT00000036384	‘60/63’	83	57	26	missense_variant	‘8859/9880’	‘8627/9315’	‘2876/3104’	‘Y/C’	tAt/tGt	deleterious(0)	PANTHER:PTHR45912	MODERATE	SNV
T-74	ENSCAFT00000036384	X	30924238	30924238	+	Missense_Mutation	SNP	T	G	novel	c.1963T>G	p.S655A	ENSCAFT00000036384	‘12/63’	145	132	13	missense_variant	‘2195/9880’	‘1963/9315’	‘655/3104’	‘S/A’	Tca/Gca	tolerated(0.57)	PANTHER:PTHR45912	MODERATE	SNV
T-153	ENSCAFT00000036647	2	67903303	67903303	+	Missense_Mutation	SNP	G	A	novel	c.532G>A	p.A178T	ENSCAFT00000036647	‘2/10’	43	21	22	missense_variant	‘532/2019’	‘532/1872’	‘178/623’	‘A/T’	Gct/Act	deleterious_low_confidence(0)		MODERATE	SNV
T-856	ENSCAFT00000037237	14	2351932	2351933	+	Frame_Shift_Ins	INS	-	TTAC	novel	c.637_638insGTAA	p.I213Sfs*53	ENSCAFT00000037237	‘1/1’	129	125	4	frameshift_variant	‘708-709/1005’	‘637-638/933’	‘213/311’	‘I/SNX’	atc/aGTAAtc		Low_complexity_(Seg):seg,PROSITE_profiles:PS50262,CDD:cd15421,PANTHER:PTHR26453:SF204,PANTHER:PTHR26453,Gene3D:1.20.1070.10,Pfam:PF13853,Superfamily:SSF81321,Prints:PR00237,Transmembrane_helices:TMhelix	HIGH	insertion
T-856	ENSCAFT00000037237	14	2351935	2351938	+	Frame_Shift_Del	DEL	ATCA	-	novel	c.632_635del	p.V211Afs*16	ENSCAFT00000037237	‘1/1’	132	128	4	frameshift_variant	‘703-706/1005’	‘632-635/933’	‘211-212/311’	‘VI/X’	gTGATc/gc		Low_complexity_(Seg):seg,PROSITE_profiles:PS50262,CDD:cd15421,PANTHER:PTHR26453:SF204,PANTHER:PTHR26453,Gene3D:1.20.1070.10,Pfam:PF13853,Superfamily:SSF81321,Prints:PR00237,Transmembrane_helices:TMhelix	HIGH	deletion
T-153	ENSCAFT00000037388	18	37474922	37474922	+	Missense_Mutation	SNP	C	T	novel	c.689C>T	p.T230I	ENSCAFT00000037388	‘1/2’	5	3	2	missense_variant	‘689/942’	‘689/942’	‘230/313’	‘T/I’	aCa/aTa	tolerated(0.09)	CDD:cd15417,Pfam:PF13853,Gene3D:1.20.1070.10,Superfamily:SSF81321,PROSITE_profiles:PS50262,PANTHER:PTHR26452:SF789,PANTHER:PTHR26452	MODERATE	SNV
T-856	ENSCAFT00000037534	5	10480528	10480528	+	Missense_Mutation	SNP	T	G	novel	c.43A>C	p.I15L	ENSCAFT00000037534	‘1/1’	323	317	6	missense_variant	‘43/936’	‘43/936’	‘15/311’	‘I/L’	Att/Ctt	tolerated(0.81)	PANTHER:PTHR26453,PANTHER:PTHR26453:SF7,Superfamily:SSF81321	MODERATE	SNV
T-856	ENSCAFT00000037584	16	5726019	5726020	+	Frame_Shift_Ins	INS	-	GT	novel	c.664_665insAC	p.C222Yfs*36	ENSCAFT00000037584	‘1/1’	114	110	4	frameshift_variant	‘664-665/933’	‘664-665/933’	‘222/310’	‘C/YX’	tgt/tACgt		PROSITE_profiles:PS50262,CDD:cd15420,PANTHER:PTHR26453:SF11,PANTHER:PTHR26453,Gene3D:1.20.1070.10,Pfam:PF13853,Superfamily:SSF81321,Transmembrane_helices:TMhelix	HIGH	insertion
T-153	ENSCAFT00000037627	20	51395972	51395972	+	Missense_Mutation	SNP	A	G	novel	c.649A>G	p.I217V	ENSCAFT00000037627	‘2/2’	10	7	3	missense_variant	‘649/966’	‘649/966’	‘217/321’	‘I/V’	Atc/Gtc	tolerated(0.15)	CDD:cd15234,Gene3D:1.20.1070.10,Pfam:PF13853,Superfamily:SSF81321,PROSITE_profiles:PS50262,PANTHER:PTHR26451:SF173,PANTHER:PTHR26451,Transmembrane_helices:TMhelix,Prints:PR00237	MODERATE	SNV
T-843	ENSCAFT00000037709	3	38149409	38149409	+	Missense_Mutation	SNP	A	G	novel	c.101A>G	p.K34R	ENSCAFT00000037709	‘1/1’	23	19	4	missense_variant	‘101/486’	‘101/486’	‘34/161’	‘K/R’	aAa/aGa	tolerated(1)	PANTHER:PTHR10351:SF28,PANTHER:PTHR10351	MODERATE	SNV
T-1192	ENSCAFT00000037747	30	2541312	2541313	+	Missense_Mutation	DNP	AC	CA	novel	c.354_355delinsCA	p.L119I	ENSCAFT00000037747	‘1/1’	178	169	9	missense_variant	‘442-443/1394’	‘354-355/1002’	‘118-119/333’	‘IL/II’	atACtc/atCAtc		Gene3D:3.40.50.720,PIRSF:PIRSF000149,Prints:PR00078,PANTHER:PTHR10836,PANTHER:PTHR10836:SF86,SMART:SM00846,Superfamily:SSF51735,TIGRFAM:TIGR01534	MODERATE	substitution
T-346	ENSCAFT00000037747	30	2541070	2541070	+	Missense_Mutation	SNP	T	C	novel	c.112T>C	p.F38L	ENSCAFT00000037747	‘1/1’	127	122	5	missense_variant	‘200/1394’	‘112/1002’	‘38/333’	‘F/L’	Ttc/Ctc	tolerated_low_confidence(1)	Gene3D:3.40.50.720,Pfam:PF00044,PIRSF:PIRSF000149,PANTHER:PTHR10836,PANTHER:PTHR10836:SF86,SMART:SM00846,Superfamily:SSF51735,TIGRFAM:TIGR01534	MODERATE	SNV
T-153	ENSCAFT00000037980	11	52450338	52450338	+	Missense_Mutation	SNP	G	A	novel	c.26C>T	p.P9L	ENSCAFT00000037980	‘1/1’	468	456	12	missense_variant	‘26/960’	‘26/960’	‘9/319’	‘P/L’	cCt/cTt	tolerated(0.68)	PANTHER:PTHR26453:SF176,PANTHER:PTHR26453,Superfamily:SSF81321	MODERATE	SNV
T-1023	ENSCAFT00000038131	X	79604616	79604616	+	Missense_Mutation	SNP	C	A	novel	c.271C>A	p.L91I	ENSCAFT00000038131	‘2/3’	28	6	22	missense_variant	‘271/1131’	‘271/1131’	‘91/376’	‘L/I’	Ctt/Att	tolerated(0.06)	PANTHER:PTHR11875:SF53,PANTHER:PTHR11875,Pfam:PF00956,Superfamily:SSF143113,Coiled-coils_(Ncoils):Coil	MODERATE	SNV
T-343	ENSCAFT00000038437	21	26847923	26847923	+	Missense_Mutation	SNP	T	G	novel	c.694T>G	p.S232A	ENSCAFT00000038437	‘1/1’	147	142	5	missense_variant	‘694/909’	‘694/909’	‘232/303’	‘S/A’	Tct/Gct	deleterious(0)	CDD:cd15948,Pfam:PF13853,Gene3D:1.20.1070.10,Superfamily:SSF81321,PROSITE_profiles:PS50262,PANTHER:PTHR26450,PANTHER:PTHR26450:SF11	MODERATE	SNV
T-276	ENSCAFT00000038838	7	6622705	6622705	+	Missense_Mutation	SNP	G	A	novel	c.701G>A	p.C234Y	ENSCAFT00000038838	‘5/12’	77	52	25	missense_variant	‘806/1479’	‘701/1188’	‘234/395’	‘C/Y’	tGt/tAt	deleterious(0)	PROSITE_profiles:PS50923,CDD:cd00033,PANTHER:PTHR19325,PANTHER:PTHR19325:SF521,Gene3D:2.10.70.10,PIRSF:PIRSF037971,Pfam:PF00084,SMART:SM00032,Superfamily:SSF57535,Superfamily:SSF57535	MODERATE	SNV
T-153	ENSCAFT00000038854	28	2385176	2385177	+	Missense_Mutation	DNP	AG	GA	novel	c.555_556delinsTC	p.Y186H	ENSCAFT00000038854	‘1/1’	106	101	5	missense_variant	‘555-556/981’	‘555-556/981’	‘185-186/326’	‘PY/PH’	ccCTat/ccTCat		Gene3D:1.20.1070.10,Pfam:PF13853,PROSITE_profiles:PS50262,PANTHER:PTHR26454,PANTHER:PTHR26454:SF4,Superfamily:SSF81321,CDD:cd15912	MODERATE	substitution
T-74	ENSCAFT00000039095	14	2712336	2712337	+	Missense_Mutation	DNP	GA	AG	novel	c.760_761delinsCT	p.S254L	ENSCAFT00000039095	‘1/1’	225	220	5	missense_variant	‘760-761/948’	‘760-761/948’	‘254/316’	‘S/L’	TCc/CTc	tolerated(1)	Gene3D:1.20.1070.10,Pfam:PF13853,PROSITE_profiles:PS50262,PANTHER:PTHR26453,PANTHER:PTHR26453:SF161,Superfamily:SSF81321,Transmembrane_helices:TMhelix,CDD:cd15421	MODERATE	substitution
T-153	ENSCAFT00000039215	24	19527049	19527049	+	Missense_Mutation	SNP	A	T	novel	c.274A>T	p.T92S	ENSCAFT00000039215	‘2/6’	19	17	2	missense_variant	‘274/1227’	‘274/1227’	‘92/408’	‘T/S’	Aca/Tca	tolerated(1)	PROSITE_profiles:PS50835,PANTHER:PTHR19971:SF3,PANTHER:PTHR19971,Gene3D:2.60.40.10,Pfam:PF07686,SMART:SM00409,SMART:SM00406,Superfamily:SSF48726	MODERATE	SNV
T-1023	ENSCAFT00000039254	13	58932181	58932182	+	Frame_Shift_Ins	INS	-	G	novel	c.277_278insC	p.M93Tfs*8	ENSCAFT00000039254	‘1/6’	233	228	5	frameshift_variant	‘732-733/2225’	‘277-278/1593’	‘93/530’	‘M/TX’	atg/aCtg		CDD:cd03784,Gene3D:3.40.50.2000,Pfam:PF00201,Superfamily:SSF53756	HIGH	insertion
T-1023	ENSCAFT00000039254	13	58932187	58932187	+	Frame_Shift_Del	DEL	G	-	novel	c.272del	p.T91Ifs*22	ENSCAFT00000039254	‘1/6’	238	234	4	frameshift_variant	‘727/2225’	‘272/1593’	‘91/530’	‘T/X’	aCt/at		CDD:cd03784,Gene3D:3.40.50.2000,Pfam:PF00201,Superfamily:SSF53756	HIGH	deletion
T-1192	ENSCAFT00000039333	18	39741689	39741689	+	Missense_Mutation	SNP	G	A	novel	c.181C>T	p.R61W	ENSCAFT00000039333	‘2/2’	30	27	3	missense_variant	‘181/990’	‘181/990’	‘61/329’	‘R/W’	Cgg/Tgg	deleterious(0.02)	Gene3D:1.20.1070.10,Pfam:PF13853,PROSITE_profiles:PS50262,PANTHER:PTHR24247,PANTHER:PTHR24247:SF87,Superfamily:SSF81321,CDD:cd15409	MODERATE	SNV
T-153	ENSCAFT00000039333	18	39741071	39741071	+	Missense_Mutation	SNP	C	T	novel	c.799G>A	p.V267M	ENSCAFT00000039333	‘2/2’	7	4	3	missense_variant	‘799/990’	‘799/990’	‘267/329’	‘V/M’	Gtg/Atg	tolerated(0.17)	Gene3D:1.20.1070.10,Pfam:PF13853,PROSITE_profiles:PS50262,PANTHER:PTHR24247,PANTHER:PTHR24247:SF87,Superfamily:SSF81321,Transmembrane_helices:TMhelix,CDD:cd15409	MODERATE	SNV
T-153	ENSCAFT00000039442	35	23894409	23894409	+	Frame_Shift_Del	DEL	G	-	novel	c.682del	p.V228Sfs*20	ENSCAFT00000039442	‘3/7’	109	104	5	frameshift_variant	‘681/1407’	‘681/1407’	‘227/468’	‘P/X’	ccG/cc		Pfam:PF02460,PANTHER:PTHR10796,PANTHER:PTHR10796:SF60	HIGH	deletion
T-149	ENSCAFT00000039539	18	11424669	11424669	+	Missense_Mutation	SNP	C	A	novel	c.976C>A	p.L326M	ENSCAFT00000039539	‘7/8’	656	645	11	missense_variant	‘976/1166’	‘976/1071’	‘326/356’	‘L/M’	Ctg/Atg	deleterious(0.02)	PANTHER:PTHR19256,PANTHER:PTHR19256:SF41,Transmembrane_helices:TMhelix,Low_complexity_(Seg):seg	MODERATE	SNV
T-74	ENSCAFT00000039539	18	11424669	11424670	+	In_Frame_Ins	INS	-	TCCTCCTCCTCCTCCTCCTCCTCCTCCTCA	novel	c.977_978insCCTCCTCCTCCTCCTCCTCCTCCTCCTCAT	p.L326_K327insLLLLLLLLLM	ENSCAFT00000039539	‘7/8’	340	333	7	inframe_insertion	‘976-977/1166’	‘976-977/1071’	‘326/356’	‘L/LLLLLLLLLLM’	ctg/cTCCTCCTCCTCCTCCTCCTCCTCCTCCTCAtg		PANTHER:PTHR19256,PANTHER:PTHR19256:SF41,Transmembrane_helices:TMhelix,Low_complexity_(Seg):seg	MODERATE	insertion
T-843	ENSCAFT00000039539	18	11424655	11424656	+	In_Frame_Ins	INS	-	CCTCCTCCTCCTCCTCCT	novel	c.977_978insCCTCCTCCTCCTCCTCCT	p.L326_K327insLLLLLL	ENSCAFT00000039539	‘7/8’	929	913	16	inframe_insertion	‘962-963/1166’	‘962-963/1071’	‘321/356’	‘Y/YLLLLLL’	tac/taCCTCCTCCTCCTCCTCCTc		PANTHER:PTHR19256,PANTHER:PTHR19256:SF41,Transmembrane_helices:TMhelix,Low_complexity_(Seg):seg	MODERATE	insertion
T-1023	ENSCAFT00000039599	11	52504222	52504222	+	Missense_Mutation	SNP	A	G	novel	c.926A>G	p.K309R	ENSCAFT00000039599	‘1/2’	342	338	4	missense_variant	‘926/957’	‘926/957’	‘309/318’	‘K/R’	aAg/aGg	tolerated(0.4)	PANTHER:PTHR26453:SF160,PANTHER:PTHR26453,Pfam:PF13853,Gene3D:1.20.1070.10,Superfamily:SSF81321	MODERATE	SNV
T-1166	ENSCAFT00000039599	11	52503810	52503810	+	Missense_Mutation	SNP	G	A	novel	c.514G>A	p.D172N	ENSCAFT00000039599	‘1/2’	516	509	7	missense_variant	‘514/957’	‘514/957’	‘172/318’	‘D/N’	Gac/Aac	tolerated(1)	PROSITE_profiles:PS50262,CDD:cd15430,PANTHER:PTHR26453:SF160,PANTHER:PTHR26453,Pfam:PF13853,Gene3D:1.20.1070.10,Superfamily:SSF81321	MODERATE	SNV
T-134	ENSCAFT00000039599	11	52504218	52504218	+	Missense_Mutation	SNP	A	G	novel	c.922A>G	p.M308V	ENSCAFT00000039599	‘1/2’	513	506	7	missense_variant	‘922/957’	‘922/957’	‘308/318’	‘M/V’	Atg/Gtg	tolerated(1)	PANTHER:PTHR26453:SF160,PANTHER:PTHR26453,Pfam:PF13853,Gene3D:1.20.1070.10,Superfamily:SSF81321	MODERATE	SNV
T-346	ENSCAFT00000039599	11	52504218	52504218	+	Missense_Mutation	SNP	A	G	novel	c.922A>G	p.M308V	ENSCAFT00000039599	‘1/2’	329	323	6	missense_variant	‘922/957’	‘922/957’	‘308/318’	‘M/V’	Atg/Gtg	tolerated(1)	PANTHER:PTHR26453:SF160,PANTHER:PTHR26453,Pfam:PF13853,Gene3D:1.20.1070.10,Superfamily:SSF81321	MODERATE	SNV
T-458	ENSCAFT00000039599	11	52504218	52504218	+	Missense_Mutation	SNP	A	G	novel	c.922A>G	p.M308V	ENSCAFT00000039599	‘1/2’	212	207	5	missense_variant	‘922/957’	‘922/957’	‘308/318’	‘M/V’	Atg/Gtg	tolerated(1)	PANTHER:PTHR26453:SF160,PANTHER:PTHR26453,Pfam:PF13853,Gene3D:1.20.1070.10,Superfamily:SSF81321	MODERATE	SNV
T-458	ENSCAFT00000039599	11	52504222	52504222	+	Missense_Mutation	SNP	A	G	novel	c.926A>G	p.K309R	ENSCAFT00000039599	‘1/2’	215	211	4	missense_variant	‘926/957’	‘926/957’	‘309/318’	‘K/R’	aAg/aGg	tolerated(0.4)	PANTHER:PTHR26453:SF160,PANTHER:PTHR26453,Pfam:PF13853,Gene3D:1.20.1070.10,Superfamily:SSF81321	MODERATE	SNV
T-856	ENSCAFT00000039599	11	52504218	52504218	+	Missense_Mutation	SNP	A	G	novel	c.922A>G	p.M308V	ENSCAFT00000039599	‘1/2’	431	422	9	missense_variant	‘922/957’	‘922/957’	‘308/318’	‘M/V’	Atg/Gtg	tolerated(1)	PANTHER:PTHR26453:SF160,PANTHER:PTHR26453,Pfam:PF13853,Gene3D:1.20.1070.10,Superfamily:SSF81321	MODERATE	SNV
T-856	ENSCAFT00000039599	11	52504222	52504222	+	Missense_Mutation	SNP	A	G	novel	c.926A>G	p.K309R	ENSCAFT00000039599	‘1/2’	434	428	6	missense_variant	‘926/957’	‘926/957’	‘309/318’	‘K/R’	aAg/aGg	tolerated(0.4)	PANTHER:PTHR26453:SF160,PANTHER:PTHR26453,Pfam:PF13853,Gene3D:1.20.1070.10,Superfamily:SSF81321	MODERATE	SNV
T-1096	ENSCAFT00000039821	21	28325728	28325728	+	Missense_Mutation	SNP	C	T	novel	c.299C>T	p.P100L	ENSCAFT00000039821	‘1/1’	239	208	31	missense_variant	‘299/954’	‘299/954’	‘100/317’	‘P/L’	cCg/cTg	deleterious(0.03)	PROSITE_profiles:PS50262,CDD:cd15222,PANTHER:PTHR26450:SF125,PANTHER:PTHR26450,Gene3D:1.20.1070.10,Pfam:PF13853,Superfamily:SSF81321,Prints:PR00245	MODERATE	SNV
T-399	ENSCAFT00000039821	21	28325622	28325622	+	Missense_Mutation	SNP	T	A	novel	c.193T>A	p.Y65N	ENSCAFT00000039821	‘1/1’	318	247	71	missense_variant	‘193/954’	‘193/954’	‘65/317’	‘Y/N’	Tac/Aac	deleterious(0)	PROSITE_profiles:PS50262,CDD:cd15222,PANTHER:PTHR26450:SF125,PANTHER:PTHR26450,Gene3D:1.20.1070.10,Pfam:PF13853,Superfamily:SSF81321,Prints:PR00237,Transmembrane_helices:TMhelix	MODERATE	SNV
T-554	ENSCAFT00000039821	21	28325622	28325622	+	Missense_Mutation	SNP	T	A	novel	c.193T>A	p.Y65N	ENSCAFT00000039821	‘1/1’	318	218	100	missense_variant	‘193/954’	‘193/954’	‘65/317’	‘Y/N’	Tac/Aac	deleterious(0)	PROSITE_profiles:PS50262,CDD:cd15222,PANTHER:PTHR26450:SF125,PANTHER:PTHR26450,Gene3D:1.20.1070.10,Pfam:PF13853,Superfamily:SSF81321,Prints:PR00237,Transmembrane_helices:TMhelix	MODERATE	SNV
T-153	ENSCAFT00000039841	21	28060321	28060321	+	Missense_Mutation	SNP	C	A	novel	c.865C>A	p.L289I	ENSCAFT00000039841	‘1/1’	46	43	3	missense_variant	‘865/957’	‘865/957’	‘289/318’	‘L/I’	Ctt/Att	tolerated(0.06)	CDD:cd15222,Gene3D:1.20.1070.10,Pfam:PF13853,Superfamily:SSF81321,PROSITE_profiles:PS50262,PANTHER:PTHR26450,PANTHER:PTHR26450:SF124,Transmembrane_helices:TMhelix,Prints:PR00237	MODERATE	SNV
T-1087	ENSCAFT00000042977	18	40199259	40199261	+	Missense_Mutation	TNP	TTT	CAC	novel	c.486_488delinsCAC	p.F163T	ENSCAFT00000042977	‘1/1’	239	232	7	missense_variant	‘486-488/939’	‘486-488/939’	‘162-163/312’	‘IF/IT’	atTTTt/atCACt		Gene3D:1.20.1070.10,Pfam:PF13853,PROSITE_profiles:PS50262,PANTHER:PTHR26451,PANTHER:PTHR26451:SF143,Superfamily:SSF81321,Transmembrane_helices:TMhelix,CDD:cd15939,Low_complexity_(Seg):seg	MODERATE	substitution
T-346	ENSCAFT00000042995	27	26144790	26144790	+	Missense_Mutation	SNP	G	C	novel	c.711G>C	p.E237D	ENSCAFT00000042995	‘2/2’	87	81	6	missense_variant	‘711/1431’	‘711/1431’	‘237/476’	‘E/D’	gaG/gaC	tolerated(1)	Gene3D:1.20.1740.10,Pfam:PF13520,PIRSF:PIRSF006060,PANTHER:PTHR43243,PANTHER:PTHR43243:SF12	MODERATE	SNV
T-346	ENSCAFT00000043194	9	17341476	17341476	+	Missense_Mutation	SNP	C	T	novel	c.2390C>T	p.S797F	ENSCAFT00000043194	‘3/3’	2972	2966	6	missense_variant	‘2507/2805’	‘2390/2688’	‘797/895’	‘S/F’	tCc/tTc	tolerated(0.07)	PANTHER:PTHR23045,PANTHER:PTHR23045:SF9,Pfam:PF15779	MODERATE	SNV
T-74	ENSCAFT00000043284	X	119885025	119885026	+	Missense_Mutation	DNP	AC	GT	novel	c.680_681inv	p.Y227C	ENSCAFT00000043284	‘1/1’	171	168	3	missense_variant	‘680-681/1089’	‘680-681/1089’	‘227/362’	‘Y/C’	tAC/tGT	tolerated(0.15)	PROSITE_profiles:PS50838,PANTHER:PTHR11736,PANTHER:PTHR11736:SF81,Gene3D:1.10.10.1200,SMART:SM01373	MODERATE	substitution
T-74	ENSCAFT00000043284	X	119885029	119885030	+	Missense_Mutation	DNP	CA	TC	novel	c.684_685delinsTC	p.N229H	ENSCAFT00000043284	‘1/1’	169	166	3	missense_variant	‘684-685/1089’	‘684-685/1089’	‘228-229/362’	‘YN/YH’	taCAac/taTCac		PROSITE_profiles:PS50838,PANTHER:PTHR11736,PANTHER:PTHR11736:SF81,Gene3D:1.10.10.1200,SMART:SM01373	MODERATE	substitution
T-74	ENSCAFT00000043441	34	11610318	11610318	+	Missense_Mutation	SNP	A	C	novel	c.1278A>C	p.E426D	ENSCAFT00000043441	‘13/13’	124	116	8	missense_variant	‘1590/1596’	‘1278/1284’	‘426/427’	‘E/D’	gaA/gaC	tolerated_low_confidence(1)	MobiDB_lite:mobidb-lite	MODERATE	SNV
T-1166	ENSCAFT00000043443	1	100377975	100377975	+	Missense_Mutation	SNP	C	T	novel	c.1159C>T	p.H387Y	ENSCAFT00000043443	‘4/4’	233	228	5	missense_variant	‘1159/1665’	‘1159/1665’	‘387/554’	‘H/Y’	Cat/Tat	tolerated(1)	PROSITE_profiles:PS50157,PANTHER:PTHR24377:SF721,PANTHER:PTHR24377:SF721,PANTHER:PTHR24377,PANTHER:PTHR24377,Gene3D:3.30.160.60,Pfam:PF00096,SMART:SM00355,Superfamily:SSF57667	MODERATE	SNV
T-74	ENSCAFT00000043519	12	49629983	49629983	+	Missense_Mutation	SNP	C	T	novel	c.1073G>A	p.G358E	ENSCAFT00000043519	‘1/1’	216	210	6	missense_variant	‘1073/1932’	‘1073/1932’	‘358/643’	‘G/E’	gGa/gAa	tolerated(0.87)	PANTHER:PTHR34313	MODERATE	SNV
T-29C	ENSCAFT00000043523	1	77331829	77331829	+	Frame_Shift_Del	DEL	G	-	novel	c.2600del	p.A867Efs*38	ENSCAFT00000043523	‘4/4’	188	182	6	frameshift_variant	‘3470/5027’	‘2600/4113’	‘867/1370’	‘A/X’	gCa/ga		PANTHER:PTHR21859:SF12,PANTHER:PTHR21859,MobiDB_lite:mobidb-lite,MobiDB_lite:mobidb-lite	HIGH	deletion
T-458	ENSCAFT00000043523	1	77331829	77331829	+	Frame_Shift_Del	DEL	G	-	novel	c.2600del	p.A867Efs*38	ENSCAFT00000043523	‘4/4’	201	196	5	frameshift_variant	‘3470/5027’	‘2600/4113’	‘867/1370’	‘A/X’	gCa/ga		PANTHER:PTHR21859:SF12,PANTHER:PTHR21859,MobiDB_lite:mobidb-lite,MobiDB_lite:mobidb-lite	HIGH	deletion
T-74	ENSCAFT00000043523	1	77331829	77331829	+	Frame_Shift_Del	DEL	G	-	novel	c.2600del	p.A867Efs*38	ENSCAFT00000043523	‘4/4’	112	108	4	frameshift_variant	‘3470/5027’	‘2600/4113’	‘867/1370’	‘A/X’	gCa/ga		PANTHER:PTHR21859:SF12,PANTHER:PTHR21859,MobiDB_lite:mobidb-lite,MobiDB_lite:mobidb-lite	HIGH	deletion
T-74	ENSCAFT00000043523	1	77332693	77332693	+	Missense_Mutation	SNP	G	A	novel	c.1736C>T	p.P579L	ENSCAFT00000043523	‘4/4’	161	154	7	missense_variant	‘2606/5027’	‘1736/4113’	‘579/1370’	‘P/L’	cCt/cTt	tolerated(0.12)	PANTHER:PTHR21859:SF12,PANTHER:PTHR21859,Pfam:PF14650	MODERATE	SNV
T-843	ENSCAFT00000043523	1	77330723	77330723	+	Missense_Mutation	SNP	G	C	novel	c.3706C>G	p.Q1236E	ENSCAFT00000043523	‘4/4’	96	92	4	missense_variant	‘4576/5027’	‘3706/4113’	‘1236/1370’	‘Q/E’	Cag/Gag	tolerated(0.08)	Low_complexity_(Seg):seg,PANTHER:PTHR21859:SF12,PANTHER:PTHR21859	MODERATE	SNV
T-856	ENSCAFT00000043523	1	77330677	77330677	+	Missense_Mutation	SNP	G	C	novel	c.3752C>G	p.T1251S	ENSCAFT00000043523	‘4/4’	74	67	7	missense_variant	‘4622/5027’	‘3752/4113’	‘1251/1370’	‘T/S’	aCt/aGt	deleterious(0.04)	PANTHER:PTHR21859:SF12,PANTHER:PTHR21859	MODERATE	SNV
T-856	ENSCAFT00000043523	1	77330723	77330723	+	Missense_Mutation	SNP	G	C	novel	c.3706C>G	p.Q1236E	ENSCAFT00000043523	‘4/4’	153	143	10	missense_variant	‘4576/5027’	‘3706/4113’	‘1236/1370’	‘Q/E’	Cag/Gag	tolerated(0.08)	Low_complexity_(Seg):seg,PANTHER:PTHR21859:SF12,PANTHER:PTHR21859	MODERATE	SNV
T-1192	ENSCAFT00000043601	17	61096391	61096391	+	Missense_Mutation	SNP	A	G	novel	c.800T>C	p.V267A	ENSCAFT00000043601	‘2/3’	143	135	8	missense_variant	‘800/975’	‘800/975’	‘267/324’	‘V/A’	gTg/gCg	tolerated_low_confidence(0.13)	PANTHER:PTHR34855,MobiDB_lite:mobidb-lite,MobiDB_lite:mobidb-lite	MODERATE	SNV
T-856	ENSCAFT00000043752	35	24544467	24544467	+	Missense_Mutation	SNP	A	G	novel	c.385A>G	p.S129G	ENSCAFT00000043752	‘1/1’	91	87	4	missense_variant	‘385/393’	‘385/393’	‘129/130’	‘S/G’	Agc/Ggc	tolerated_low_confidence(0.62)	Gene3D:1.10.20.10	MODERATE	SNV
T-343	ENSCAFT00000044000	20	47268988	47268989	+	Missense_Mutation	DNP	TG	CA	novel	c.773_774inv	p.L258S	ENSCAFT00000044000	‘1/1’	58	54	4	missense_variant	‘773-774/969’	‘773-774/969’	‘258/322’	‘L/S’	tTG/tCA	tolerated_low_confidence(1)	PROSITE_profiles:PS50262,CDD:cd15234,PANTHER:PTHR26451:SF835,PANTHER:PTHR26451,Transmembrane_helices:TMhelix,Pfam:PF13853,Gene3D:1.20.1070.10,Superfamily:SSF81321	MODERATE	substitution
T-856	ENSCAFT00000044184	18	37214872	37214873	+	Missense_Mutation	DNP	AA	TG	novel	c.581_582delinsCA	p.V194A	ENSCAFT00000044184	‘1/1’	111	108	3	missense_variant	‘581-582/936’	‘581-582/936’	‘194/311’	‘V/A’	gTT/gCA	tolerated(0.38)	Gene3D:1.20.1070.10,Pfam:PF13853,PROSITE_profiles:PS50262,PANTHER:PTHR26451,PANTHER:PTHR26451:SF254,Superfamily:SSF81321,CDD:cd15936	MODERATE	substitution
T-856	ENSCAFT00000044184	18	37214875	37214875	+	Missense_Mutation	SNP	C	A	novel	c.579G>T	p.L193F	ENSCAFT00000044184	‘1/1’	111	107	4	missense_variant	‘579/936’	‘579/936’	‘193/311’	‘L/F’	ttG/ttT	tolerated(1)	Gene3D:1.20.1070.10,Pfam:PF13853,PROSITE_profiles:PS50262,PANTHER:PTHR26451,PANTHER:PTHR26451:SF254,Superfamily:SSF81321,CDD:cd15936	MODERATE	SNV
T-992	ENSCAFT00000044654	16	25518327	25518327	+	Missense_Mutation	SNP	G	C	novel	c.952G>C	p.G318R	ENSCAFT00000044654	‘11/19’	140	57	83	missense_variant	‘1018/2223’	‘952/2157’	‘318/718’	‘G/R’	Gga/Cga	deleterious(0)	CDD:cd04269,Pfam:PF01421,Gene3D:3.40.390.10,Superfamily:SSF55486,PROSITE_profiles:PS50215,PANTHER:PTHR11905:SF215,PANTHER:PTHR11905	MODERATE	SNV
T-153	ENSCAFT00000044662	18	11694405	11694405	+	Missense_Mutation	SNP	A	C	novel	c.28A>C	p.N10H	ENSCAFT00000044662	‘1/3’	83	25	58	missense_variant	‘28/480’	‘28/480’	‘10/159’	‘N/H’	Aat/Cat	tolerated(0.13)	PANTHER:PTHR19256,PANTHER:PTHR19256:SF29,Gene3D:2.60.40.10	MODERATE	SNV
T-343	ENSCAFT00000044712	18	55604085	55604085	+	Missense_Mutation	SNP	T	C	novel	c.352A>G	p.K118E	ENSCAFT00000044712	‘4/7’	66	55	11	missense_variant	‘352/824’	‘352/612’	‘118/203’	‘K/E’	Aag/Gag	deleterious(0.02)	PANTHER:PTHR23320,PANTHER:PTHR23320:SF121,Pfam:PF04103	MODERATE	SNV
T-458	ENSCAFT00000044712	18	55604085	55604085	+	Missense_Mutation	SNP	T	C	novel	c.352A>G	p.K118E	ENSCAFT00000044712	‘4/7’	59	54	5	missense_variant	‘352/824’	‘352/612’	‘118/203’	‘K/E’	Aag/Gag	deleterious(0.02)	PANTHER:PTHR23320,PANTHER:PTHR23320:SF121,Pfam:PF04103	MODERATE	SNV
T-276	ENSCAFT00000044879	11	51433197	51433197	+	Missense_Mutation	SNP	T	G	novel	c.566A>C	p.K189T	ENSCAFT00000044879	‘3/3’	266	261	5	missense_variant	‘566/3672’	‘566/3672’	‘189/1223’	‘K/T’	aAa/aCa	deleterious(0)	Pfam:PF14650,PANTHER:PTHR21859,PANTHER:PTHR21859:SF15	MODERATE	SNV
T-458	ENSCAFT00000045368	18	55808541	55808541	+	Nonsense_Mutation	SNP	C	A	novel	c.317C>A	p.S106*	ENSCAFT00000045368	‘5/7’	45	31	14	stop_gained	‘771/1111’	‘317/477’	‘106/158’	‘S/*’	tCa/tAa		PANTHER:PTHR23320,PANTHER:PTHR23320:SF121,Pfam:PF04103	HIGH	SNV
T-1023	ENSCAFT00000045914	6	37888684	37888684	+	Missense_Mutation	SNP	A	G	novel	c.3115T>C	p.W1039R	ENSCAFT00000045914	‘1/1’	201	196	5	missense_variant	‘3115/5718’	‘3115/5718’	‘1039/1905’	‘W/R’	Tgg/Cgg	tolerated(0.05)	PANTHER:PTHR18921:SF2,PANTHER:PTHR18921	MODERATE	SNV
T-25	ENSCAFT00000046062	20	51719392	51719393	+	Missense_Mutation	DNP	CT	TG	novel	c.213_214delinsTG	p.C72G	ENSCAFT00000046062	‘1/1’	200	195	5	missense_variant	‘213-214/942’	‘213-214/942’	‘71-72/313’	‘FC/FG’	ttCTgt/ttTGgt		PROSITE_profiles:PS50262,CDD:cd15918,PANTHER:PTHR26451,PANTHER:PTHR26451:SF209,Gene3D:1.20.1070.10,Pfam:PF13853,Superfamily:SSF81321,Prints:PR00237	MODERATE	substitution
T-346	ENSCAFT00000046073	6	9453572	9453572	+	Missense_Mutation	SNP	G	C	novel	c.304G>C	p.E102Q	ENSCAFT00000046073	‘2/5’	220	214	6	missense_variant	‘304/877’	‘304/771’	‘102/256’	‘E/Q’	Gag/Cag	tolerated(0.47)	PANTHER:PTHR15549:SF7,PANTHER:PTHR15549,Gene3D:2.60.40.10,Superfamily:SSF48726	MODERATE	SNV
T-346	ENSCAFT00000046073	6	9462411	9462411	+	Missense_Mutation	SNP	C	G	novel	c.530C>G	p.T177S	ENSCAFT00000046073	‘3/5’	201	197	4	missense_variant	‘530/877’	‘530/771’	‘177/256’	‘T/S’	aCc/aGc	tolerated(1)	PANTHER:PTHR15549:SF7,PANTHER:PTHR15549	MODERATE	SNV
T-153	ENSCAFT00000046125	X	30520887	30520888	+	In_Frame_Ins	INS	-	AGA	novel	c.770_772dup	p.E257_M258insK	ENSCAFT00000046125	‘3/3’	6	3	3	inframe_insertion	‘769-770/846’	‘769-770/846’	‘257/281’	‘E/EK’	gag/gAGAag		PANTHER:PTHR11540:SF51,PANTHER:PTHR11540,Pfam:PF02866,Gene3D:3.90.110.10,Superfamily:SSF56327	MODERATE	insertion
T-856	ENSCAFT00000046125	X	30520888	30520889	+	In_Frame_Ins	INS	-	GAT	novel	c.774_776dup	p.M258dup	ENSCAFT00000046125	‘3/3’	26	20	6	inframe_insertion	‘770-771/846’	‘770-771/846’	‘257/281’	‘E/EM’	gag/gaGATg		PANTHER:PTHR11540:SF51,PANTHER:PTHR11540,Pfam:PF02866,Gene3D:3.90.110.10,Superfamily:SSF56327	MODERATE	insertion
T-29C	ENSCAFT00000046261	31	4642252	4642252	+	Missense_Mutation	SNP	C	G	novel	c.412C>G	p.P138A	ENSCAFT00000046261	‘3/3’	108	90	18	missense_variant	‘412/609’	‘412/609’	‘138/202’	‘P/A’	Cca/Gca	tolerated(0.09)		MODERATE	SNV
T-276	ENSCAFT00000046548	31	37236491	37236491	+	Missense_Mutation	SNP	G	T	novel	c.1219C>A	p.P407T	ENSCAFT00000046548	‘13/16’	150	103	47	missense_variant	‘1240/1990’	‘1219/1650’	‘407/549’	‘P/T’	Ccc/Acc	tolerated(0.06)	PROSITE_profiles:PS51371,CDD:cd04608,PANTHER:PTHR10314:SF177,PANTHER:PTHR10314,Gene3D:3.10.580.10,TIGRFAM:TIGR01137,Pfam:PF00571,SMART:SM00116,Superfamily:SSF54631	MODERATE	SNV
T-134	ENSCAFT00000046719	5	74020013	74020013	+	Missense_Mutation	SNP	T	C	novel	c.150A>G	p.I50M	ENSCAFT00000046719	‘2/5’	788	682	106	missense_variant	‘150/837’	‘150/666’	‘50/221’	‘I/M’	atA/atG	deleterious(0.03)	PROSITE_profiles:PS50189,PANTHER:PTHR11844,PANTHER:PTHR11844:SF10,Gene3D:2.40.50.120,Pfam:PF00965,Gene3D:3.90.370.10,SMART:SM00206,Superfamily:SSF50242	MODERATE	SNV
T-149	ENSCAFT00000047197	18	39578249	39578249	+	Missense_Mutation	SNP	G	A	novel	c.820G>A	p.V274M	ENSCAFT00000047197	‘1/1’	56	50	6	missense_variant	‘820/939’	‘820/939’	‘274/312’	‘V/M’	Gtg/Atg	deleterious(0.01)	PROSITE_profiles:PS50262,CDD:cd15230,PANTHER:PTHR26452:SF418,PANTHER:PTHR26452,Pfam:PF13853,Gene3D:1.20.1070.10,Superfamily:SSF81321,Prints:PR00237	MODERATE	SNV
T-25	ENSCAFT00000047232	21	29040435	29040435	+	Missense_Mutation	SNP	C	A	novel	c.78G>T	p.Q26H	ENSCAFT00000047232	‘1/1’	134	130	4	missense_variant	‘78/942’	‘78/942’	‘26/313’	‘Q/H’	caG/caT	tolerated(1)	Gene3D:1.20.1070.10,Superfamily:SSF81321,PANTHER:PTHR26450:SF170,PANTHER:PTHR26450	MODERATE	SNV
T-1246	ENSCAFT00000047518	1	101336713	101336713	+	Missense_Mutation	SNP	G	T	novel	c.112C>A	p.P38T	ENSCAFT00000047518	‘1/1’	136	92	44	missense_variant	‘112/507’	‘112/507’	‘38/168’	‘P/T’	Ccc/Acc	tolerated(0.6)	PROSITE_profiles:PS50262,CDD:cd15431,PANTHER:PTHR26453:SF17,PANTHER:PTHR26453,Gene3D:1.20.1070.10,Pfam:PF13853,Superfamily:SSF81321,Prints:PR00245	MODERATE	SNV
T-134	ENSCAFT00000047696	20	47562545	47562546	+	Missense_Mutation	DNP	CA	TG	novel	c.585_586inv	p.D196N	ENSCAFT00000047696	‘1/1’	152	149	3	missense_variant	‘585-586/930’	‘585-586/930’	‘195-196/309’	‘ND/NN’	aaTGat/aaCAat		Gene3D:1.20.1070.10,Pfam:PF13853,PROSITE_profiles:PS50262,PANTHER:PTHR26451,PANTHER:PTHR26451:SF823,Superfamily:SSF81321,Transmembrane_helices:TMhelix,CDD:cd15234	MODERATE	substitution
T-856	ENSCAFT00000047696	20	47562428	47562428	+	Missense_Mutation	SNP	G	A	novel	c.703C>T	p.H235Y	ENSCAFT00000047696	‘1/1’	20	18	2	missense_variant	‘703/930’	‘703/930’	‘235/309’	‘H/Y’	Cat/Tat	tolerated_low_confidence(1)	Gene3D:1.20.1070.10,Pfam:PF13853,PROSITE_profiles:PS50262,PANTHER:PTHR26451,PANTHER:PTHR26451:SF823,Superfamily:SSF81321,CDD:cd15234	MODERATE	SNV
T-856	ENSCAFT00000047696	20	47562987	47562988	+	Missense_Mutation	DNP	GA	AG	novel	c.143_144delinsCT	p.V48A	ENSCAFT00000047696	‘1/1’	67	63	4	missense_variant	‘143-144/930’	‘143-144/930’	‘48/309’	‘V/A’	gTC/gCT	tolerated_low_confidence(1)	Gene3D:1.20.1070.10,Pfam:PF13853,Prints:PR00237,PROSITE_profiles:PS50262,PANTHER:PTHR26451,PANTHER:PTHR26451:SF823,Superfamily:SSF81321,Transmembrane_helices:TMhelix,CDD:cd15234	MODERATE	substitution
T-999	ENSCAFT00000047696	20	47562802	47562802	+	Missense_Mutation	SNP	A	G	novel	c.329T>C	p.L110S	ENSCAFT00000047696	‘1/1’	258	240	18	missense_variant	‘329/930’	‘329/930’	‘110/309’	‘L/S’	tTa/tCa	deleterious_low_confidence(0.02)	Gene3D:1.20.1070.10,Pfam:PF13853,Prints:PR00237,PROSITE_patterns:PS00237,PROSITE_profiles:PS50262,PANTHER:PTHR26451,PANTHER:PTHR26451:SF823,Superfamily:SSF81321,Transmembrane_helices:TMhelix,CDD:cd15234	MODERATE	SNV
T-343	ENSCAFT00000047906	9	10271614	10271614	+	Missense_Mutation	SNP	G	T	novel	c.86G>T	p.R29M	ENSCAFT00000047906	‘2/5’	185	106	79	missense_variant	‘287/781’	‘86/447’	‘29/148’	‘R/M’	aGg/aTg	tolerated(0.12)	PROSITE_profiles:PS51348,CDD:cd16897,PANTHER:PTHR11407,PANTHER:PTHR11407:SF9,Gene3D:1.10.530.10,Pfam:PF00062,SMART:SM00263,Superfamily:SSF53955,Prints:PR00135,Prints:PR00137	MODERATE	SNV
T-992	ENSCAFT00000047934	33	5093881	5093881	+	Missense_Mutation	SNP	C	G	novel	c.103C>G	p.L35V	ENSCAFT00000047934	‘1/1’	159	124	35	missense_variant	‘103/921’	‘103/921’	‘35/306’	‘L/V’	Ctc/Gtc	tolerated(0.11)	CDD:cd15409,PANTHER:PTHR26452,PANTHER:PTHR26452:SF777,Gene3D:1.20.1070.10,Pfam:PF13853,Superfamily:SSF81321,Prints:PR00237,Transmembrane_helices:TMhelix	MODERATE	SNV
T-149	ENSCAFT00000048114	X	101579788	101579788	+	Missense_Mutation	SNP	G	A	novel	c.13391C>T	p.S4464F	ENSCAFT00000048114	‘16/22’	938	929	9	missense_variant	‘13391/20516’	‘13391/20481’	‘4464/6826’	‘S/F’	tCc/tTc		PANTHER:PTHR21856,PANTHER:PTHR21856:SF4,Pfam:PF15783	MODERATE	SNV
T-149	ENSCAFT00000048114	X	101584483	101584483	+	Missense_Mutation	SNP	G	A	novel	c.9803C>T	p.T3268I	ENSCAFT00000048114	‘15/22’	1147	1131	16	missense_variant	‘9803/20516’	‘9803/20481’	‘3268/6826’	‘T/I’	aCa/aTa		PANTHER:PTHR21856,PANTHER:PTHR21856:SF4	MODERATE	SNV
T-25	ENSCAFT00000048114	X	101577094	101577095	+	Missense_Mutation	DNP	AC	GG	novel	c.16084_16085delinsCC	p.V5362P	ENSCAFT00000048114	‘16/22’	423	418	5	missense_variant	‘16084-16085/20516’	‘16084-16085/20481’	‘5362/6826’	‘V/P’	GTg/CCg		PANTHER:PTHR21856,PANTHER:PTHR21856:SF4,Pfam:PF15783	MODERATE	substitution
T-153	ENSCAFT00000048381	16	53982686	53982686	+	Missense_Mutation	SNP	C	T	novel	c.691C>T	p.H231Y	ENSCAFT00000048381	‘7/7’	54	48	6	missense_variant	‘1119/1397’	‘691/969’	‘231/322’	‘H/Y’	Cac/Tac	deleterious(0)	PROSITE_profiles:PS50157,PANTHER:PTHR23226:SF243,PANTHER:PTHR23226,PROSITE_patterns:PS00028,Pfam:PF00096,Gene3D:3.30.160.60,SMART:SM00355,Superfamily:SSF57667	MODERATE	SNV
T-153	ENSCAFT00000048478	35	24188580	24188580	+	Missense_Mutation	SNP	T	G	novel	c.371A>C	p.H124P	ENSCAFT00000048478	‘1/1’	17	7	10	missense_variant	‘371/393’	‘371/393’	‘124/130’	‘H/P’	cAc/cCc	tolerated_low_confidence(0.14)	PANTHER:PTHR23430:SF225,PANTHER:PTHR23430,Pfam:PF16211,Gene3D:1.10.20.10,Superfamily:SSF47113	MODERATE	SNV
T-1166	ENSCAFT00000048681	24	46649853	46649853	+	Missense_Mutation	SNP	C	T	novel	c.1546C>T	p.L516F	ENSCAFT00000048681	‘5/5’	94	85	9	missense_variant	‘1546/2194’	‘1546/1884’	‘516/627’	‘L/F’	Ctc/Ttc	deleterious_low_confidence(0)	PANTHER:PTHR14015,PANTHER:PTHR14015:SF1,Low_complexity_(Seg):seg	MODERATE	SNV
T-843	ENSCAFT00000048689	31	31320731	31320732	+	Frame_Shift_Ins	INS	-	TAGT	novel	c.440_441insAGTT	p.K148Vfs*2	ENSCAFT00000048689	‘3/4’	176	167	9	frameshift_variant	‘512-513/1011’	‘439-440/834’	‘147/277’	‘L/LVX’	ctt/cTAGTtt		Gene3D:3.40.50.720,Pfam:PF00106,PANTHER:PTHR43963,PANTHER:PTHR43963:SF2,Superfamily:SSF51735,CDD:cd05324	HIGH	insertion
T-399	ENSCAFT00000048728	17	39690395	39690395	+	Missense_Mutation	SNP	G	A	rs852507492	c.122C>T	p.P41L	ENSCAFT00000048728	‘2/4’	196	163	33	missense_variant	‘134/1579’	‘122/1254’	‘41/417’	‘P/L’	cCt/cTt	tolerated(0.73)	PANTHER:PTHR23211,MobiDB_lite:mobidb-lite,MobiDB_lite:mobidb-lite	MODERATE	SNV
T-399	ENSCAFT00000049132	25	49982894	49982895	+	In_Frame_Ins	INS	-	CGA	novel	c.625_627dup	p.S209dup	ENSCAFT00000049132	‘1/1’	46	43	3	inframe_insertion	‘627-628/939’	‘627-628/939’	‘209-210/312’	‘-/S’	-/TCG		PROSITE_profiles:PS50262,CDD:cd15224,PANTHER:PTHR26452:SF222,PANTHER:PTHR26452,Gene3D:1.20.1070.10,Pfam:PF13853,Superfamily:SSF81321,Prints:PR00237,Transmembrane_helices:TMhelix	MODERATE	insertion
T-25	ENSCAFT00000049236	11	52485214	52485215	+	Missense_Mutation	DNP	GC	CT	novel	c.778_779delinsAG	p.A260R	ENSCAFT00000049236	‘1/1’	255	251	4	missense_variant	‘778-779/954’	‘778-779/954’	‘260/317’	‘A/R’	GCa/AGa	tolerated(0.26)	PROSITE_profiles:PS50262,CDD:cd15430,PANTHER:PTHR26453,PANTHER:PTHR26453:SF98,Pfam:PF13853,Gene3D:1.20.1070.10,Superfamily:SSF81321,Transmembrane_helices:TMhelix	MODERATE	substitution
T-1192	ENSCAFT00000049314	20	53213720	53213720	+	Missense_Mutation	SNP	G	A	novel	c.514G>A	p.E172K	ENSCAFT00000049314	‘4/4’	189	180	9	missense_variant	‘565/1294’	‘514/912’	‘172/303’	‘E/K’	Gaa/Aaa	tolerated(0.43)	Pfam:PF16564,PANTHER:PTHR12396,PANTHER:PTHR12396:SF6	MODERATE	SNV
T-153	ENSCAFT00000049358	3	11421133	11421133	+	Missense_Mutation	SNP	G	A	novel	c.413C>T	p.A138V	ENSCAFT00000049358	‘2/3’	245	141	104	missense_variant	‘413/702’	‘413/702’	‘138/233’	‘A/V’	gCg/gTg	tolerated(0.55)	PANTHER:PTHR31428,PANTHER:PTHR31428:SF5,Pfam:PF06535	MODERATE	SNV
T-1166	ENSCAFT00000049370	38	23632907	23632907	+	Missense_Mutation	SNP	G	A	novel	c.706C>T	p.R236W	ENSCAFT00000049370	‘2/3’	115	110	5	missense_variant	‘706/1032’	‘706/1032’	‘236/343’	‘R/W’	Cgg/Tgg	deleterious(0)	Pfam:PF15558,PANTHER:PTHR33663,PANTHER:PTHR33663:SF3,MobiDB_lite:mobidb-lite,MobiDB_lite:mobidb-lite	MODERATE	SNV
T-153	ENSCAFT00000049520	36	5562455	5562455	+	Missense_Mutation	SNP	C	T	novel	c.448G>A	p.E150K	ENSCAFT00000049520	‘1/6’	87	47	40	missense_variant	‘866/1737’	‘448/1134’	‘150/377’	‘E/K’	Gag/Aag	tolerated(0.1)	PANTHER:PTHR22803,PANTHER:PTHR22803:SF128	MODERATE	SNV
T-458	ENSCAFT00000049520	36	5562455	5562455	+	Missense_Mutation	SNP	C	T	novel	c.448G>A	p.E150K	ENSCAFT00000049520	‘1/6’	375	365	10	missense_variant	‘866/1737’	‘448/1134’	‘150/377’	‘E/K’	Gag/Aag	tolerated(0.1)	PANTHER:PTHR22803,PANTHER:PTHR22803:SF128	MODERATE	SNV
T-856	ENSCAFT00000049945	6	26015615	26015615	+	Missense_Mutation	SNP	G	C	novel	c.883G>C	p.E295Q	ENSCAFT00000049945	‘5/11’	137	133	4	missense_variant	‘1080/2122’	‘883/1689’	‘295/562’	‘E/Q’	Gag/Cag	tolerated_low_confidence(0.26)	Gene3D:2.60.40.150,Pfam:PF00168,PANTHER:PTHR10024,PANTHER:PTHR10024:SF348,SMART:SM00239,Superfamily:SSF49562,CDD:cd08390	MODERATE	SNV
T-29C	ENSCAFT00000050022	20	47324319	47324319	+	Missense_Mutation	SNP	G	A	novel	c.67C>T	p.L23F	ENSCAFT00000050022	‘1/1’	35	32	3	missense_variant	‘67/969’	‘67/969’	‘23/322’	‘L/F’	Ctt/Ttt	deleterious_low_confidence(0.01)	Gene3D:1.20.1070.10,PANTHER:PTHR26451,PANTHER:PTHR26451:SF938,Superfamily:SSF81321	MODERATE	SNV
T-399	ENSCAFT00000050119	7	840113	840114	+	Frame_Shift_Ins	INS	-	C	novel	c.3805dup	p.A1269Gfs*80	ENSCAFT00000050119	‘21/27’	155	132	23	frameshift_variant	‘3805-3806/4865’	‘3805-3806/4719’	‘1269/1572’	‘A/GX’	gcc/gGcc		CDD:cd14618,Pfam:PF00102,Gene3D:3.90.190.10,SMART:SM00194,Superfamily:SSF52799,PROSITE_profiles:PS50055,PANTHER:PTHR19134,PANTHER:PTHR19134:SF331	HIGH	insertion
T-843	ENSCAFT00000050119	7	842711	842711	+	Missense_Mutation	SNP	C	T	novel	c.3373G>A	p.V1125M	ENSCAFT00000050119	‘16/27’	227	220	7	missense_variant	‘3373/4865’	‘3373/4719’	‘1125/1572’	‘V/M’	Gtg/Atg	deleterious(0)	CDD:cd14618,Pfam:PF00102,Gene3D:3.90.190.10,SMART:SM00194,Superfamily:SSF52799,PROSITE_profiles:PS50055,PANTHER:PTHR19134,PANTHER:PTHR19134:SF331	MODERATE	SNV
T-134	ENSCAFT00000050129	17	61193586	61193587	+	Missense_Mutation	DNP	CT	TA	novel	c.2190_2191delinsTA	p.G731S	ENSCAFT00000050129	‘5/6’	1112	1102	10	missense_variant	‘2211-2212/2568’	‘2190-2191/2547’	‘730-731/848’	‘SG/SS’	tcAGgt/tcTAgt		PANTHER:PTHR22571,PANTHER:PTHR22571:SF25,MobiDB_lite:mobidb-lite,MobiDB_lite:mobidb-lite,Low_complexity_(Seg):seg	MODERATE	substitution
T-343	ENSCAFT00000050129	17	61193402	61193402	+	Missense_Mutation	SNP	G	C	novel	c.2375C>G	p.A792G	ENSCAFT00000050129	‘5/6’	499	493	6	missense_variant	‘2396/2568’	‘2375/2547’	‘792/848’	‘A/G’	gCa/gGa	tolerated(1)	PANTHER:PTHR22571,PANTHER:PTHR22571:SF25,MobiDB_lite:mobidb-lite,MobiDB_lite:mobidb-lite	MODERATE	SNV
T-1166	ENSCAFT00000050136	1	102784729	102784729	+	Missense_Mutation	SNP	A	G	novel	c.1057T>C	p.S353P	ENSCAFT00000050136	‘5/12’	131	128	3	missense_variant	‘1057/2357’	‘1057/1851’	‘353/616’	‘S/P’	Tcc/Ccc	tolerated(1)	PANTHER:PTHR11738,PANTHER:PTHR11738:SF160,Pfam:PF13895,Gene3D:2.60.40.10,SMART:SM00409,SMART:SM00408,Superfamily:SSF48726	MODERATE	SNV
T-1166	ENSCAFT00000050178	31	38226940	38226940	+	Missense_Mutation	SNP	C	T	novel	c.1732C>T	p.R578C	ENSCAFT00000050178	‘12/33’	137	125	12	missense_variant	‘1732/5369’	‘1732/4491’	‘578/1496’	‘R/C’	Cgt/Tgt	deleterious(0)	PANTHER:PTHR13800:SF2,PANTHER:PTHR13800	MODERATE	SNV
T-149	ENSCAFT00000050178	31	38214080	38214080	+	Missense_Mutation	SNP	G	A	novel	c.284G>A	p.R95H	ENSCAFT00000050178	‘4/33’	38	35	3	missense_variant	‘284/5369’	‘284/4491’	‘95/1496’	‘R/H’	cGc/cAc	tolerated(0.1)	PANTHER:PTHR13800,PANTHER:PTHR13800:SF2	MODERATE	SNV
T-856	ENSCAFT00000050178	31	38246271	38246271	+	Missense_Mutation	SNP	G	C	novel	c.4162G>C	p.G1388R	ENSCAFT00000050178	‘31/33’	91	72	19	missense_variant	‘4162/5369’	‘4162/4491’	‘1388/1496’	‘G/R’	Gga/Cga	deleterious(0)	CDD:cd03670,Gene3D:3.90.79.10,Superfamily:SSF55811,PROSITE_profiles:PS51462,PANTHER:PTHR13800:SF2,PANTHER:PTHR13800	MODERATE	SNV
T-399	ENSCAFT00000051179	38	6083537	6083537	+	Missense_Mutation	SNP	G	T	novel	c.261G>T	p.K87N	ENSCAFT00000051179	‘1/4’	40	34	6	missense_variant	‘261/801’	‘261/801’	‘87/266’	‘K/N’	aaG/aaT	deleterious(0.01)	Gene3D:1.10.30.10,PROSITE_profiles:PS50118,PANTHER:PTHR45781,PANTHER:PTHR45781:SF2,Superfamily:SSF47095,MobiDB_lite:mobidb-lite,Low_complexity_(Seg):seg	MODERATE	SNV
T-554	ENSCAFT00000051179	38	6083537	6083537	+	Missense_Mutation	SNP	G	T	novel	c.261G>T	p.K87N	ENSCAFT00000051179	‘1/4’	29	15	14	missense_variant	‘261/801’	‘261/801’	‘87/266’	‘K/N’	aaG/aaT	deleterious(0.01)	Gene3D:1.10.30.10,PROSITE_profiles:PS50118,PANTHER:PTHR45781,PANTHER:PTHR45781:SF2,Superfamily:SSF47095,MobiDB_lite:mobidb-lite,Low_complexity_(Seg):seg	MODERATE	SNV
T-74	ENSCAFT00000059525	27	305183	305183	+	Missense_Mutation	SNP	A	T	novel	c.775T>A	p.F259I	ENSCAFT00000059525	‘1/1’	14	12	2	missense_variant	‘775/849’	‘775/849’	‘259/283’	‘F/I’	Ttt/Att	tolerated(0.22)	Gene3D:1.20.1070.10,Pfam:PF13853,PROSITE_profiles:PS50262,PANTHER:PTHR26452,PANTHER:PTHR26452:SF318,Superfamily:SSF81321,Transmembrane_helices:TMhelix,CDD:cd15419	MODERATE	SNV
T-74	ENSCAFT00000059525	27	305186	305187	+	Missense_Mutation	DNP	CA	TG	novel	c.771_772inv	p.V258I	ENSCAFT00000059525	‘1/1’	14	12	2	missense_variant	‘771-772/849’	‘771-772/849’	‘257-258/283’	‘AV/AI’	gcTGtc/gcCAtc		Gene3D:1.20.1070.10,Pfam:PF13853,PROSITE_profiles:PS50262,PANTHER:PTHR26452,PANTHER:PTHR26452:SF318,Superfamily:SSF81321,Transmembrane_helices:TMhelix,CDD:cd15419	MODERATE	substitution
T-856	ENSCAFT00000060201	18	39924870	39924870	+	Missense_Mutation	SNP	T	G	novel	c.778A>C	p.I260L	ENSCAFT00000060201	‘1/1’	28	20	8	missense_variant	‘778/963’	‘778/963’	‘260/321’	‘I/L’	Att/Ctt	tolerated(0.71)	Gene3D:1.20.1070.10,Pfam:PF13853,PROSITE_profiles:PS50262,PANTHER:PTHR26453,PANTHER:PTHR26453:SF331,Superfamily:SSF81321,Transmembrane_helices:TMhelix,CDD:cd15225	MODERATE	SNV
T-1272	ENSCAFT00000060278	27	24370106	24370106	+	Missense_Mutation	SNP	G	A	novel	c.80G>A	p.R27Q	ENSCAFT00000060278	‘2/2’	38	33	5	missense_variant	‘80/504’	‘80/504’	‘27/167’	‘R/Q’	cGg/cAg	tolerated(1)	PROSITE_profiles:PS50222,PANTHER:PTHR23049:SF57,PANTHER:PTHR23049,Gene3D:1.10.238.10,Superfamily:SSF47473	MODERATE	SNV
T-843	ENSCAFT00000060335	27	5928688	5928688	+	Missense_Mutation	SNP	A	G	novel	c.481T>C	p.F161L	ENSCAFT00000060335	‘1/1’	33	30	3	missense_variant	‘481/930’	‘481/930’	‘161/309’	‘F/L’	Ttc/Ctc	tolerated(1)	Gene3D:1.20.1070.10,Pfam:PF13853,PROSITE_profiles:PS50262,PANTHER:PTHR26451,PANTHER:PTHR26451:SF433,Superfamily:SSF81321,Transmembrane_helices:TMhelix,CDD:cd15229	MODERATE	SNV
T-153	ENSCAFT00000060715	18	49953558	49953558	+	Missense_Mutation	SNP	G	T	novel	c.146C>A	p.P49Q	ENSCAFT00000060715	‘1/5’	32	14	18	missense_variant	‘146/1234’	‘146/1167’	‘49/388’	‘P/Q’	cCg/cAg			MODERATE	SNV
T-1023	ENSCAFT00000061240	11	19527447	19527447	+	Missense_Mutation	SNP	C	T	novel	c.709G>A	p.G237S	ENSCAFT00000061240	‘4/4’	78	74	4	missense_variant	‘709/879’	‘709/879’	‘237/292’	‘G/S’	Ggc/Agc	tolerated(1)	CDD:cd12322,PANTHER:PTHR23147,PANTHER:PTHR23147:SF103,Gene3D:3.30.70.330	MODERATE	SNV
T-856	ENSCAFT00000061240	11	19527447	19527447	+	Missense_Mutation	SNP	C	T	novel	c.709G>A	p.G237S	ENSCAFT00000061240	‘4/4’	117	112	5	missense_variant	‘709/879’	‘709/879’	‘237/292’	‘G/S’	Ggc/Agc	tolerated(1)	CDD:cd12322,PANTHER:PTHR23147,PANTHER:PTHR23147:SF103,Gene3D:3.30.70.330	MODERATE	SNV
T-149	ENSCAFT00000062268	1	105730638	105730638	+	Missense_Mutation	SNP	G	T	novel	c.883C>A	p.P295T	ENSCAFT00000062268	‘1/5’	54	45	9	missense_variant	‘957/1537’	‘883/1314’	‘295/437’	‘P/T’	Cct/Act	deleterious(0)	PROSITE_profiles:PS50835,PANTHER:PTHR12035:SF104,PANTHER:PTHR12035,Gene3D:2.60.40.10,SMART:SM00409,Superfamily:SSF48726	MODERATE	SNV
T-149	ENSCAFT00000062749	21	27189223	27189223	+	Nonsense_Mutation	SNP	C	T	novel	c.430C>T	p.R144*	ENSCAFT00000062749	‘1/1’	25	22	3	stop_gained	‘430/1602’	‘430/1602’	‘144/533’	‘R/*’	Cga/Tga		Low_complexity_(Seg):seg,PROSITE_profiles:PS50235,PANTHER:PTHR24006:SF651,PANTHER:PTHR24006,Pfam:PF00443,Gene3D:3.90.70.10,Superfamily:SSF54001	HIGH	SNV
T-346	ENSCAFT00000062749	21	27189025	27189025	+	Missense_Mutation	SNP	G	T	novel	c.232G>T	p.V78L	ENSCAFT00000062749	‘1/1’	141	135	6	missense_variant	‘232/1602’	‘232/1602’	‘78/533’	‘V/L’	Gtg/Ttg	deleterious(0.05)	PANTHER:PTHR24006:SF651,PANTHER:PTHR24006,Gene3D:3.90.70.10,Superfamily:SSF54001	MODERATE	SNV
T-346	ENSCAFT00000062749	21	27189038	27189038	+	Missense_Mutation	SNP	T	C	novel	c.245T>C	p.L82P	ENSCAFT00000062749	‘1/1’	137	132	5	missense_variant	‘245/1602’	‘245/1602’	‘82/533’	‘L/P’	cTt/cCt	deleterious(0)	PROSITE_profiles:PS50235,PANTHER:PTHR24006:SF651,PANTHER:PTHR24006,PROSITE_patterns:PS00972,Pfam:PF00443,Gene3D:3.90.70.10,Superfamily:SSF54001	MODERATE	SNV
T-346	ENSCAFT00000062749	21	27190031	27190031	+	Missense_Mutation	SNP	C	A	novel	c.1238C>A	p.P413H	ENSCAFT00000062749	‘1/1’	102	89	13	missense_variant	‘1238/1602’	‘1238/1602’	‘413/533’	‘P/H’	cCc/cAc	tolerated(0.56)	PANTHER:PTHR24006:SF651,PANTHER:PTHR24006,MobiDB_lite:mobidb-lite	MODERATE	SNV
T-992	ENSCAFT00000062749	21	27188893	27188893	+	Missense_Mutation	SNP	G	A	novel	c.100G>A	p.G34R	ENSCAFT00000062749	‘1/1’	32	28	4	missense_variant	‘100/1602’	‘100/1602’	‘34/533’	‘G/R’	Gga/Aga	tolerated(0.9)	PANTHER:PTHR24006:SF651,PANTHER:PTHR24006,MobiDB_lite:mobidb-lite	MODERATE	SNV
T-992	ENSCAFT00000062749	21	27188909	27188909	+	Missense_Mutation	SNP	C	T	novel	c.116C>T	p.P39L	ENSCAFT00000062749	‘1/1’	33	29	4	missense_variant	‘116/1602’	‘116/1602’	‘39/533’	‘P/L’	cCt/cTt	deleterious(0.01)	PANTHER:PTHR24006:SF651,PANTHER:PTHR24006,MobiDB_lite:mobidb-lite	MODERATE	SNV
T-992	ENSCAFT00000062749	21	27189389	27189389	+	Missense_Mutation	SNP	G	A	novel	c.596G>A	p.G199E	ENSCAFT00000062749	‘1/1’	30	27	3	missense_variant	‘596/1602’	‘596/1602’	‘199/533’	‘G/E’	gGg/gAg	deleterious(0)	PROSITE_profiles:PS50235,PANTHER:PTHR24006:SF651,PANTHER:PTHR24006,Pfam:PF00443,Gene3D:3.90.70.10,Superfamily:SSF54001	MODERATE	SNV
T-992	ENSCAFT00000062749	21	27189973	27189973	+	Missense_Mutation	SNP	T	A	novel	c.1180T>A	p.S394T	ENSCAFT00000062749	‘1/1’	36	33	3	missense_variant	‘1180/1602’	‘1180/1602’	‘394/533’	‘S/T’	Tct/Act	tolerated(0.38)	PANTHER:PTHR24006:SF651,PANTHER:PTHR24006,MobiDB_lite:mobidb-lite	MODERATE	SNV
T-1247	ENSCAFT00000062895	21	29354371	29354371	+	Missense_Mutation	SNP	G	A	novel	c.304C>T	p.L102F	ENSCAFT00000062895	‘1/1’	21	18	3	missense_variant	‘304/945’	‘304/945’	‘102/314’	‘L/F’	Ctc/Ttc	tolerated(0.19)	PROSITE_profiles:PS50262,CDD:cd15223,PANTHER:PTHR26450:SF362,PANTHER:PTHR26450,Gene3D:1.20.1070.10,Pfam:PF13853,SMART:SM01381,Superfamily:SSF81321,Prints:PR00245,Transmembrane_helices:TMhelix	MODERATE	SNV
T-25	ENSCAFT00000062895	21	29353851	29353851	+	Missense_Mutation	SNP	A	T	novel	c.824T>A	p.I275N	ENSCAFT00000062895	‘1/1’	96	88	8	missense_variant	‘824/945’	‘824/945’	‘275/314’	‘I/N’	aTc/aAc	deleterious(0)	PROSITE_profiles:PS50262,CDD:cd15223,PANTHER:PTHR26450:SF362,PANTHER:PTHR26450,Gene3D:1.20.1070.10,Pfam:PF13853,SMART:SM01381,Superfamily:SSF81321	MODERATE	SNV
T-1023	ENSCAFT00000063743	36	9728012	9728012	+	Missense_Mutation	SNP	G	A	novel	c.562C>T	p.R188W	ENSCAFT00000063743	‘6/7’	291	195	96	missense_variant	‘707/1011’	‘562/678’	‘188/225’	‘R/W’	Cgg/Tgg	deleterious(0)	PROSITE_profiles:PS50003,CDD:cd01259,PANTHER:PTHR11243:SF22,PANTHER:PTHR11243,Gene3D:2.30.29.30,Superfamily:SSF50729	MODERATE	SNV
T-153	ENSCAFT00000063745	12	69769025	69769025	+	Missense_Mutation	SNP	C	T	rs851131779	c.374G>A	p.R125H	ENSCAFT00000063745	‘2/3’	7	4	3	missense_variant	‘374/699’	‘374/699’	‘125/232’	‘R/H’	cGc/cAc	deleterious_low_confidence(0.02)	PANTHER:PTHR13047,PANTHER:PTHR13047:SF0,Pfam:PF13869,Gene3D:3.90.79.10	MODERATE	SNV
T-1192	ENSCAFT00000065859	38	23456878	23456879	+	Missense_Mutation	DNP	CT	TG	novel	c.267_268delinsCA	p.D90N	ENSCAFT00000065859	‘1/5’	159	155	4	missense_variant	‘267-268/1571’	‘267-268/1119’	‘89-90/372’	‘GD/GN’	ggAGac/ggCAac		Gene3D:3.30.500.10,Pfam:PF16497,PANTHER:PTHR16675,PANTHER:PTHR16675:SF160,Superfamily:SSF54452	MODERATE	substitution
T-1192	ENSCAFT00000065859	38	23456883	23456884	+	Missense_Mutation	DNP	TG	GT	novel	c.262_263delinsAC	p.Q88T	ENSCAFT00000065859	‘1/5’	155	152	3	missense_variant	‘262-263/1571’	‘262-263/1119’	‘88/372’	‘Q/T’	CAg/ACg	deleterious(0)	Gene3D:3.30.500.10,Pfam:PF16497,PANTHER:PTHR16675,PANTHER:PTHR16675:SF160,Superfamily:SSF54452	MODERATE	substitution
T-134	ENSCAFT00000065859	38	23457069	23457070	+	In_Frame_Ins	INS	-	GAG	novel	c.74_76dup	p.P25dup	ENSCAFT00000065859	‘1/5’	149	138	11	inframe_insertion	‘76-77/1571’	‘76-77/1119’	‘26/372’	‘L/PL’	ctt/cCTCtt			MODERATE	insertion
T-134	ENSCAFT00000065882	15	52302764	52302764	+	Missense_Mutation	SNP	A	C	novel	c.782T>G	p.L261R	ENSCAFT00000065882	‘3/4’	26	14	12	missense_variant	‘782/1305’	‘782/1305’	‘261/434’	‘L/R’	cTt/cGt	tolerated(0.59)	MobiDB_lite:mobidb-lite,MobiDB_lite:mobidb-lite,Low_complexity_(Seg):seg	MODERATE	SNV
T-1246	ENSCAFT00000065909	24	32839699	32839699	+	Missense_Mutation	SNP	G	A	novel	c.58C>T	p.R20C	ENSCAFT00000065909	‘2/4’	24	21	3	missense_variant	‘58/1074’	‘58/1074’	‘20/357’	‘R/C’	Cgt/Tgt	tolerated_low_confidence(0.06)		MODERATE	SNV
T-346	ENSCAFT00000065911	13	63189289	63189290	+	Frame_Shift_Ins	INS	-	A	novel	c.447dup	p.K150*	ENSCAFT00000065911	‘1/2’	173	166	7	frameshift_variant	‘546-547/1380’	‘447-448/1209’	‘149-150/402’	‘-/X’	-/T		CDD:cd00609,PANTHER:PTHR11879:SF39,PANTHER:PTHR11879,Gene3D:3.90.1150.10,Pfam:PF00155,Gene3D:3.40.640.10,Superfamily:SSF53383	HIGH	insertion
T-1087	ENSCAFT00000066054	26	25976559	25976560	+	Missense_Mutation	DNP	AT	TA	novel	c.347_348delinsTA	p.Y116L	ENSCAFT00000066054	‘2/2’	221	217	4	missense_variant	‘632-633/1058’	‘347-348/441’	‘116/146’	‘Y/L’	tAT/tTA	tolerated_low_confidence(0.08)	PANTHER:PTHR23267:SF365,PANTHER:PTHR23267,Gene3D:2.60.40.10,Pfam:PF07686,SMART:SM00409,Superfamily:SSF48726	MODERATE	substitution
T-1023	ENSCAFT00000066216	31	25267488	25267488	+	Missense_Mutation	SNP	C	T	novel	c.85C>T	p.H29Y	ENSCAFT00000066216	‘2/2’	13	10	3	missense_variant	‘156/811’	‘85/525’	‘29/174’	‘H/Y’	Cac/Tac	tolerated(1)	Pfam:PF05287,PANTHER:PTHR19051,PANTHER:PTHR19051:SF16,Low_complexity_(Seg):seg	MODERATE	SNV
T-153	ENSCAFT00000066232	2	46761848	46761848	+	Missense_Mutation	SNP	T	A	novel	c.327A>T	p.E109D	ENSCAFT00000066232	‘1/2’	12	10	2	missense_variant	‘327/609’	‘327/609’	‘109/202’	‘E/D’	gaA/gaT	tolerated(0.06)	Gene3D:3.30.70.330,Pfam:PF00076,PROSITE_profiles:PS50102,PANTHER:PTHR23236,PANTHER:PTHR23236:SF43,SMART:SM00360,Superfamily:SSF54928,CDD:cd12402	MODERATE	SNV
T-153	ENSCAFT00000066232	2	46761852	46761852	+	Missense_Mutation	SNP	G	A	novel	c.323C>T	p.T108I	ENSCAFT00000066232	‘1/2’	12	10	2	missense_variant	‘323/609’	‘323/609’	‘108/202’	‘T/I’	aCa/aTa	tolerated(0.06)	Gene3D:3.30.70.330,Pfam:PF00076,PROSITE_profiles:PS50102,PANTHER:PTHR23236,PANTHER:PTHR23236:SF43,SMART:SM00360,Superfamily:SSF54928,CDD:cd12402	MODERATE	SNV
T-1023	ENSCAFT00000066389	24	11780212	11780212	+	Missense_Mutation	SNP	A	G	novel	c.23T>C	p.I8T	ENSCAFT00000066389	‘1/1’	84	80	4	missense_variant	‘23/1968’	‘23/1968’	‘8/655’	‘I/T’	aTc/aCc	tolerated_low_confidence(1)	PANTHER:PTHR23238,PANTHER:PTHR23238:SF3	MODERATE	SNV
T-1023	ENSCAFT00000066389	24	11780224	11780224	+	Missense_Mutation	SNP	A	G	novel	c.11T>C	p.M4T	ENSCAFT00000066389	‘1/1’	81	78	3	missense_variant	‘11/1968’	‘11/1968’	‘4/655’	‘M/T’	aTg/aCg	tolerated_low_confidence(1)	PANTHER:PTHR23238,PANTHER:PTHR23238:SF3	MODERATE	SNV
T-907	ENSCAFT00000066862	21	30107564	30107564	+	Missense_Mutation	SNP	G	A	novel	c.5C>T	p.A2V	ENSCAFT00000066862	‘1/1’	114	73	41	missense_variant	‘233/1065’	‘5/837’	‘2/279’	‘A/V’	gCg/gTg	tolerated(1)	Gene3D:3.30.1360.120,Pfam:PF01571,PIRSF:PIRSF006487,PANTHER:PTHR43757,PANTHER:PTHR43757:SF2,Superfamily:SSF103025	MODERATE	SNV
T-276	ENSCAFT00000067492	3	31455870	31455870	+	Missense_Mutation	SNP	G	C	novel	c.765C>G	p.I255M	ENSCAFT00000067492	‘1/1’	7	5	2	missense_variant	‘765/936’	‘765/936’	‘255/311’	‘I/M’	atC/atG	tolerated_low_confidence(0.18)	Gene3D:1.20.1070.10,Pfam:PF13853,PROSITE_profiles:PS50262,PANTHER:PTHR26454,PANTHER:PTHR26454:SF8,Superfamily:SSF81321,Transmembrane_helices:TMhelix,CDD:cd15912	MODERATE	SNV
T-29C	ENSCAFT00000068833	11	839137	839137	+	Nonsense_Mutation	SNP	G	T	novel	c.736G>T	p.E246*	ENSCAFT00000068833	‘2/3’	399	324	75	stop_gained	‘1383/2630’	‘736/1983’	‘246/660’	‘E/*’	Gag/Tag		PROSITE_profiles:PS51716,CDD:cd04104,PANTHER:PTHR32341,PANTHER:PTHR32341:SF13,Gene3D:3.40.50.300,Pfam:PF05049,Superfamily:SSF52540	HIGH	SNV
T-153	ENSCAFT00000069324	32	12419860	12419861	+	Missense_Mutation	DNP	AA	GC	novel	c.64_65delinsGC	p.N22A	ENSCAFT00000069324	‘1/2’	4	2	2	missense_variant	‘64-65/219’	‘64-65/219’	‘22/72’	‘N/A’	AAc/GCc	deleterious_low_confidence(0)	Gene3D:1.20.1260.10	MODERATE	substitution
T-458	ENSCAFT00000070077	1	100700852	100700852	+	Missense_Mutation	SNP	T	A	novel	c.369A>T	p.Q123H	ENSCAFT00000070077	‘4/4’	177	171	6	missense_variant	‘454/3314’	‘369/1752’	‘123/583’	‘Q/H’	caA/caT	deleterious(0.01)	PANTHER:PTHR24377:SF730,PANTHER:PTHR24377	MODERATE	SNV
T-153	ENSCAFT00000070080	8	74291253	74291254	+	Frame_Shift_Del	DEL	GC	-	novel	c.1725_1726del	p.Q575Hfs*4	ENSCAFT00000070080	‘1/1’	655	650	5	frameshift_variant	‘1953-1954/2479’	‘1725-1726/2028’	‘575-576/675’	‘QL/HX’	caGCtg/catg		PROSITE_profiles:PS50026,PANTHER:PTHR11905,PANTHER:PTHR11905:SF140	HIGH	deletion
T-343	ENSCAFT00000070080	8	74291275	74291285	+	Frame_Shift_Del	DEL	GTAGGTATTTT	-	novel	c.1694_1704del	p.Q565Lfs*11	ENSCAFT00000070080	‘1/1’	408	404	4	frameshift_variant	‘1922-1932/2479’	‘1694-1704/2028’	‘565-568/675’	‘QNTY/X’	cAAAATACCTAC/c		PANTHER:PTHR11905,PANTHER:PTHR11905:SF140,SMART:SM00608	HIGH	deletion
T-843	ENSCAFT00000070080	8	74292568	74292570	+	Missense_Mutation	TNP	CAT	GGG	novel	c.409_411delinsCCC	p.M137P	ENSCAFT00000070080	‘1/1’	280	274	6	missense_variant	‘637-639/2479’	‘409-411/2028’	‘137/675’	‘M/P’	ATG/CCC	tolerated(1)	PANTHER:PTHR11905,PANTHER:PTHR11905:SF140	MODERATE	substitution
T-843	ENSCAFT00000070080	8	74292573	74292575	+	Missense_Mutation	TNP	CTA	TGG	novel	c.404_406delinsCCA	p.V135_V136delinsAI	ENSCAFT00000070080	‘1/1’	281	275	6	missense_variant	‘632-634/2479’	‘404-406/2028’	‘135-136/675’	‘VV/AI’	gTAGtt/gCCAtt		PANTHER:PTHR11905,PANTHER:PTHR11905:SF140	MODERATE	substitution
T-153	ENSCAFT00000070619	14	26786567	26786571	+	Frame_Shift_Del	DEL	TCGGC	-	novel	c.184_188del	p.A62Pfs*66	ENSCAFT00000070619	‘2/3’	19	17	2	frameshift_variant	‘184-188/1017’	‘184-188/1017’	‘62-63/338’	‘AD/X’	GCCGAc/c			HIGH	deletion
T-25	ENSCAFT00000070770	14	11505802	11505802	+	Missense_Mutation	SNP	A	G	novel	c.772A>G	p.S258G	ENSCAFT00000070770	‘1/1’	13	11	2	missense_variant	‘772/1293’	‘772/1293’	‘258/430’	‘S/G’	Agt/Ggt	tolerated_low_confidence(1)	CDD:cd03693,PANTHER:PTHR23115:SF236,PANTHER:PTHR23115,Gene3D:2.40.30.10,TIGRFAM:TIGR00483,Superfamily:SSF50447,Superfamily:SSF52540	MODERATE	SNV
T-134	ENSCAFT00000071387	11	43837778	43837779	+	Missense_Mutation	DNP	AC	GG	novel	c.126_127delinsGG	p.H43D	ENSCAFT00000071387	‘2/2’	51	47	4	missense_variant	‘258-259/632’	‘126-127/390’	‘42-43/129’	‘EH/ED’	gaACac/gaGGac		PANTHER:PTHR10836:SF97,PANTHER:PTHR10836,Pfam:PF02800,Gene3D:3.30.360.10,Superfamily:SSF55347	MODERATE	substitution
T-74	ENSCAFT00000071387	11	43837778	43837779	+	Missense_Mutation	DNP	AC	GG	novel	c.126_127delinsGG	p.H43D	ENSCAFT00000071387	‘2/2’	42	39	3	missense_variant	‘258-259/632’	‘126-127/390’	‘42-43/129’	‘EH/ED’	gaACac/gaGGac		PANTHER:PTHR10836:SF97,PANTHER:PTHR10836,Pfam:PF02800,Gene3D:3.30.360.10,Superfamily:SSF55347	MODERATE	substitution
T-1166	ENSCAFT00000072479	14	11996000	11996000	+	Missense_Mutation	SNP	G	T	novel	c.7G>T	p.G3C	ENSCAFT00000072479	‘1/6’	156	149	7	missense_variant	‘135/479’	‘7/351’	‘3/117’	‘G/C’	Ggt/Tgt	deleterious(0.01)		MODERATE	SNV
T-149	ENSCAFT00000073446	21	50474918	50474918	+	Missense_Mutation	SNP	T	G	novel	c.82T>G	p.C28G	ENSCAFT00000073446	‘2/6’	38	34	4	missense_variant	‘622/1299’	‘82/759’	‘28/252’	‘C/G’	Tgt/Ggt	tolerated_low_confidence(0.11)	PANTHER:PTHR23320,PANTHER:PTHR23320:SF57	MODERATE	SNV
T-843	ENSCAFT00000074001	22	35431611	35431611	+	Missense_Mutation	SNP	C	T	novel	c.254C>T	p.T85M	ENSCAFT00000074001	‘2/2’	10	8	2	missense_variant	‘1153/2376’	‘254/777’	‘85/258’	‘T/M’	aCg/aTg	tolerated(0.13)		MODERATE	SNV
T-153	ENSCAFT00000074055	1	102974768	102974768	+	Missense_Mutation	SNP	A	G	novel	c.1485A>G	p.I495M	ENSCAFT00000074055	‘8/14’	210	205	5	missense_variant	‘1958/2429’	‘1485/1956’	‘495/651’	‘I/M’	atA/atG	tolerated(0.11)	Low_complexity_(Seg):seg,PANTHER:PTHR11738,PANTHER:PTHR11738:SF160	MODERATE	SNV
T-276	ENSCAFT00000074055	1	102973825	102973826	+	Frame_Shift_Ins	INS	-	CTTC	novel	c.1033_1036dup	p.P346Lfs*89	ENSCAFT00000074055	‘6/14’	155	151	4	frameshift_variant	‘1504-1505/2429’	‘1031-1032/1956’	‘344/651’	‘D/DFX’	gac/gaCTTCc		PANTHER:PTHR11738,PANTHER:PTHR11738:SF160,Gene3D:2.60.40.10,SMART:SM00408,SMART:SM00409,Superfamily:SSF48726	HIGH	insertion
T-458	ENSCAFT00000074055	1	102973825	102973826	+	Frame_Shift_Ins	INS	-	CTTC	novel	c.1033_1036dup	p.P346Lfs*89	ENSCAFT00000074055	‘6/14’	282	274	8	frameshift_variant	‘1504-1505/2429’	‘1031-1032/1956’	‘344/651’	‘D/DFX’	gac/gaCTTCc		PANTHER:PTHR11738,PANTHER:PTHR11738:SF160,Gene3D:2.60.40.10,SMART:SM00408,SMART:SM00409,Superfamily:SSF48726	HIGH	insertion
T-843	ENSCAFT00000074283	15	13997797	13997797	+	Missense_Mutation	SNP	G	A	novel	c.1019C>T	p.T340M	ENSCAFT00000074283	‘10/11’	129	85	44	missense_variant	‘1905/2331’	‘1019/1221’	‘340/406’	‘T/M’	aCg/aTg	deleterious(0)	PANTHER:PTHR45847:SF8,PANTHER:PTHR45847,Gene3D:3.90.1300.10,Pfam:PF01425,Superfamily:SSF75304	MODERATE	SNV
T-1087	ENSCAFT00000074546	4	72474266	72474267	+	In_Frame_Ins	INS	-	TTTGACTTGGTATTTGTTGAAGCA	novel	c.442_443insTGGTATTTGTTGAAGCATTTGACT	p.D147_Y148insLVFVEAFD	ENSCAFT00000074546	‘4/9’	347	340	7	inframe_insertion	‘530-531/1942’	‘435-436/1728’	‘145-146/575’	‘-/FDLVFVEA’	-/TTTGACTTGGTATTTGTTGAAGCA		Gene3D:3.40.50.2000,Pfam:PF00201,Superfamily:SSF53756,CDD:cd03784	MODERATE	insertion
T-856	ENSCAFT00000075712	9	49770253	49770253	+	Missense_Mutation	SNP	T	G	rs853103584	c.1558A>C	p.M520L	ENSCAFT00000075712	‘5/5’	518	506	12	missense_variant	‘1750/1884’	‘1558/1692’	‘520/563’	‘M/L’	Atg/Ctg	deleterious_low_confidence(0.02)	PANTHER:PTHR14369,Pfam:PF04935,MobiDB_lite:mobidb-lite	MODERATE	SNV
T-856	ENSCAFT00000075712	9	49770255	49770255	+	Missense_Mutation	SNP	T	C	novel	c.1556A>G	p.K519R	ENSCAFT00000075712	‘5/5’	522	510	12	missense_variant	‘1748/1884’	‘1556/1692’	‘519/563’	‘K/R’	aAg/aGg	tolerated_low_confidence(0.09)	PANTHER:PTHR14369,Pfam:PF04935,MobiDB_lite:mobidb-lite	MODERATE	SNV
T-29C	ENSCAFT00000075915	X	75694128	75694128	+	Missense_Mutation	SNP	T	C	novel	c.1465A>G	p.M489V	ENSCAFT00000075915	‘15/18’	104	101	3	missense_variant	‘1620/2230’	‘1465/1791’	‘489/596’	‘M/V’	Atg/Gtg	tolerated(1)	PROSITE_profiles:PS50177,PANTHER:PTHR10662:SF15,PANTHER:PTHR10662,Gene3D:3.10.450.50,Pfam:PF02136,Superfamily:SSF54427	MODERATE	SNV
T-74	ENSCAFT00000075915	X	75694527	75694528	+	Missense_Mutation	DNP	AA	GC	novel	c.1296_1297delinsGC	p.N432_S433delinsKP	ENSCAFT00000075915	‘13/18’	161	158	3	missense_variant	‘1451-1452/2230’	‘1296-1297/1791’	‘432-433/596’	‘NS/KP’	aaTTcc/aaGCcc		PROSITE_profiles:PS50177,PANTHER:PTHR10662:SF15,PANTHER:PTHR10662,Gene3D:3.10.450.50,Pfam:PF02136,Superfamily:SSF54427	MODERATE	substitution
T-74	ENSCAFT00000075915	X	75694536	75694536	+	Missense_Mutation	SNP	G	A	novel	c.1288C>T	p.P430S	ENSCAFT00000075915	‘13/18’	150	147	3	missense_variant	‘1443/2230’	‘1288/1791’	‘430/596’	‘P/S’	Ccc/Tcc	tolerated(0.07)	PROSITE_profiles:PS50177,PANTHER:PTHR10662:SF15,PANTHER:PTHR10662,Gene3D:3.10.450.50,Pfam:PF02136,Superfamily:SSF54427	MODERATE	SNV
T-843	ENSCAFT00000075915	X	75693337	75693338	+	Missense_Mutation	DNP	CA	TG	novel	c.1596_1597inv	p.D533N	ENSCAFT00000075915	‘17/18’	277	273	4	missense_variant	‘1751-1752/2230’	‘1596-1597/1791’	‘532-533/596’	‘SD/SN’	agTGat/agCAat		PROSITE_profiles:PS50177,PANTHER:PTHR10662:SF15,PANTHER:PTHR10662,Gene3D:3.10.450.50,Pfam:PF02136,Superfamily:SSF54427	MODERATE	substitution
T-843	ENSCAFT00000075915	X	75693342	75693342	+	Missense_Mutation	SNP	A	G	novel	c.1592T>C	p.V531A	ENSCAFT00000075915	‘17/18’	262	257	5	missense_variant	‘1747/2230’	‘1592/1791’	‘531/596’	‘V/A’	gTc/gCc	tolerated(1)	PROSITE_profiles:PS50177,PANTHER:PTHR10662:SF15,PANTHER:PTHR10662,Gene3D:3.10.450.50,Pfam:PF02136,Superfamily:SSF54427	MODERATE	SNV
T-856	ENSCAFT00000075915	X	75698958	75698958	+	Missense_Mutation	SNP	G	C	novel	c.384C>G	p.I128M	ENSCAFT00000075915	‘4/18’	233	229	4	missense_variant	‘539/2230’	‘384/1791’	‘128/596’	‘I/M’	atC/atG	tolerated(0.11)	PANTHER:PTHR10662:SF15,PANTHER:PTHR10662,Gene3D:3.30.70.330,Superfamily:SSF54928	MODERATE	SNV
T-1192	ENSCAFT00000076207	34	35336558	35336558	+	Missense_Mutation	SNP	A	G	novel	c.118A>G	p.K40E	ENSCAFT00000076207	‘1/2’	58	54	4	missense_variant	‘118/228’	‘118/228’	‘40/75’	‘K/E’	Aaa/Gaa	tolerated_low_confidence(1)	PANTHER:PTHR23115,PANTHER:PTHR23115:SF236,Gene3D:3.40.50.300,Pfam:PF00009,Superfamily:SSF52540	MODERATE	SNV
T-458	ENSCAFT00000076213	23	44049729	44049729	+	Missense_Mutation	SNP	C	T	novel	c.2264G>A	p.S755N	ENSCAFT00000076213	‘13/19’	89	85	4	missense_variant	‘2362/3408’	‘2264/3132’	‘755/1043’	‘S/N’	aGc/aAc	tolerated(1)	Gene3D:2.60.40.420,PIRSF:PIRSF000354,PANTHER:PTHR11709,PANTHER:PTHR11709:SF314,Superfamily:SSF49503	MODERATE	SNV
T-149	ENSCAFT00000076344	18	33139833	33139833	+	Nonsense_Mutation	SNP	C	T	novel	c.658C>T	p.R220*	ENSCAFT00000076344	‘2/2’	67	57	3	stop_gained	‘738/1362’	‘658/735’	‘220/244’	‘R/*’	Cga/Tga		Pfam:PF02800,PANTHER:PTHR10836,PANTHER:PTHR10836:SF86,Superfamily:SSF55347	HIGH	indel
T-856	ENSCAFT00000077140	31	31323173	31323175	+	Missense_Mutation	TNP	CAG	TGT	novel	c.345_347delinsTGT	p.R116V	ENSCAFT00000077140	‘4/6’	491	476	15	missense_variant	‘1172-1174/2138’	‘345-347/1098’	‘115-116/365’	‘AR/AV’	gcCAGg/gcTGTg		CDD:cd05324,PANTHER:PTHR43963:SF2,PANTHER:PTHR43963,Gene3D:3.40.50.720,Pfam:PF00106,Superfamily:SSF51735	MODERATE	substitution
T-134	ENSCAFT00000077762	18	41123910	41123911	+	Missense_Mutation	DNP	CA	TG	novel	c.302_303inv	p.M101T	ENSCAFT00000077762	‘1/1’	17	14	3	missense_variant	‘302-303/1065’	‘302-303/1065’	‘101/354’	‘M/T’	aTG/aCA	tolerated_low_confidence(0.41)	CDD:cd15939,Pfam:PF13853,Gene3D:1.20.1070.10,Superfamily:SSF81321,PROSITE_profiles:PS50262,PANTHER:PTHR26451:SF87,PANTHER:PTHR26451,Transmembrane_helices:TMhelix,Prints:PR00245	MODERATE	substitution
T-276	ENSCAFT00000077819	21	28725906	28725906	+	Missense_Mutation	SNP	C	A	novel	c.181C>A	p.P61T	ENSCAFT00000077819	‘1/1’	198	141	57	missense_variant	‘181/948’	‘181/948’	‘61/315’	‘P/T’	Ccc/Acc	deleterious(0)	PROSITE_profiles:PS50262,CDD:cd15221,PANTHER:PTHR26450:SF14,PANTHER:PTHR26450,Gene3D:1.20.1070.10,Pfam:PF13853,Superfamily:SSF81321	MODERATE	SNV
T-153	ENSCAFT00000078135	27	13491293	13491294	+	In_Frame_Ins	INS	-	CTT	novel	c.799_801dup	p.K267dup	ENSCAFT00000078135	‘2/2’	10	8	2	inframe_insertion	‘987-988/2188’	‘801-802/1053’	‘267-268/350’	‘-/K’	-/AAG		Low_complexity_(Seg):seg,PANTHER:PTHR43986,PANTHER:PTHR43986:SF4	MODERATE	insertion
T-424	ENSCAFT00000078548	16	41554717	41554718	+	Frame_Shift_Ins	INS	-	GG	novel	c.480_481insGG	p.T161Gfs*50	ENSCAFT00000078548	‘2/2’	34	29	5	frameshift_variant	‘480-481/803’	‘480-481/492’	‘160-161/163’	‘-/X’	-/GG			HIGH	insertion
T-1087	ENSCAFT00000078793	1	16311797	16311808	+	In_Frame_Del	DEL	GATCACCTAATG	-	novel	c.473_484del	p.S158_G161del	ENSCAFT00000078793	‘2/2’	14	12	2	inframe_deletion	‘470-481/546’	‘470-481/546’	‘157-161/181’	‘RSPNG/R’	cGATCACCTAATGga/cga		Gene3D:1.25.40.10,MobiDB_lite:mobidb-lite	MODERATE	deletion
T-346	ENSCAFT00000078793	1	16311797	16311808	+	In_Frame_Del	DEL	GATCACCTAATG	-	novel	c.473_484del	p.S158_G161del	ENSCAFT00000078793	‘2/2’	42	39	3	inframe_deletion	‘470-481/546’	‘470-481/546’	‘157-161/181’	‘RSPNG/R’	cGATCACCTAATGga/cga		Gene3D:1.25.40.10,MobiDB_lite:mobidb-lite	MODERATE	deletion
T-424	ENSCAFT00000078793	1	16311797	16311808	+	In_Frame_Del	DEL	GATCACCTAATG	-	novel	c.473_484del	p.S158_G161del	ENSCAFT00000078793	‘2/2’	21	17	4	inframe_deletion	‘470-481/546’	‘470-481/546’	‘157-161/181’	‘RSPNG/R’	cGATCACCTAATGga/cga		Gene3D:1.25.40.10,MobiDB_lite:mobidb-lite	MODERATE	deletion
T-74	ENSCAFT00000079120	9	38576376	38576376	+	Missense_Mutation	SNP	T	C	novel	c.139A>G	p.K47E	ENSCAFT00000079120	‘1/2’	31	25	6	missense_variant	‘139/195’	‘139/195’	‘47/64’	‘K/E’	Aaa/Gaa	tolerated(0.61)	Gene3D:2.60.260.20,PANTHER:PTHR43888,PANTHER:PTHR43888:SF8	MODERATE	SNV
T-74	ENSCAFT00000079120	9	38576462	38576462	+	Frame_Shift_Del	DEL	A	-	novel	c.53del	p.L18*	ENSCAFT00000079120	‘1/2’	36	30	6	frameshift_variant	‘53/195’	‘53/195’	‘18/64’	‘L/X’	tTa/ta		Gene3D:2.60.260.20,PANTHER:PTHR43888,PANTHER:PTHR43888:SF8,Superfamily:SSF49493	HIGH	deletion
T-856	ENSCAFT00000079345	21	25945194	25945194	+	Frame_Shift_Del	DEL	T	-	novel	c.308del	p.E103Gfs*13	ENSCAFT00000079345	‘3/5’	93	87	6	frameshift_variant	‘459/1115’	‘308/771’	‘103/256’	‘E/X’	gAg/gg		Pfam:PF03024,PANTHER:PTHR10517,PANTHER:PTHR10517:SF15	HIGH	deletion
T-856	ENSCAFT00000079345	21	25945196	25945202	+	Frame_Shift_Del	DEL	ATATAGG	-	novel	c.300_306del	p.C100Wfs*14	ENSCAFT00000079345	‘3/5’	94	88	6	frameshift_variant	‘451-457/1115’	‘300-306/771’	‘100-102/256’	‘CLY/X’	tgCCTATAT/tg		Pfam:PF03024,PANTHER:PTHR10517,PANTHER:PTHR10517:SF15	HIGH	deletion
T-29C	ENSCAFT00000080024	11	60644410	60644410	+	Missense_Mutation	SNP	C	G	novel	c.613C>G	p.L205V	ENSCAFT00000080024	‘1/1’	439	433	6	missense_variant	‘613/945’	‘613/945’	‘205/314’	‘L/V’	Ctt/Gtt	tolerated(0.58)	Low_complexity_(Seg):seg,CDD:cd15430,Gene3D:1.20.1070.10,Pfam:PF13853,Superfamily:SSF81321,PROSITE_profiles:PS50262,PANTHER:PTHR26453:SF0,PANTHER:PTHR26453,Transmembrane_helices:TMhelix,Prints:PR00237	MODERATE	SNV
T-25	ENSCAFT00000080520	31	8042	8043	+	Missense_Mutation	DNP	TG	CA	novel	c.96_97inv	p.V33M	ENSCAFT00000080520	‘1/1’	44	40	4	missense_variant	‘96-97/927’	‘96-97/927’	‘32-33/308’	‘YV/YM’	taTGtg/taCAtg		CDD:cd15912,PANTHER:PTHR26454:SF9,PANTHER:PTHR26454,Pfam:PF13853,Gene3D:1.20.1070.10,Superfamily:SSF81321,Prints:PR00237,Transmembrane_helices:TMhelix	MODERATE	substitution
T-25	ENSCAFT00000080520	31	8045	8046	+	Missense_Mutation	DNP	GA	AC	novel	c.99_100delinsAC	p.I34L	ENSCAFT00000080520	‘1/1’	43	40	3	missense_variant	‘99-100/927’	‘99-100/927’	‘33-34/308’	‘VI/VL’	gtGAta/gtACta		CDD:cd15912,PANTHER:PTHR26454:SF9,PANTHER:PTHR26454,Pfam:PF13853,Gene3D:1.20.1070.10,Superfamily:SSF81321,Prints:PR00237,Transmembrane_helices:TMhelix	MODERATE	substitution
T-1087	ENSCAFT00000081674	27	26100554	26100554	+	Missense_Mutation	SNP	T	C	novel	c.1709T>C	p.I570T	ENSCAFT00000081674	‘1/1’	342	338	4	missense_variant	‘1709/1761’	‘1709/1761’	‘570/586’	‘I/T’	aTt/aCt	tolerated(0.05)	Pfam:PF13906,PIRSF:PIRSF006060,PANTHER:PTHR43243,PANTHER:PTHR43243:SF12,Transmembrane_helices:TMhelix	MODERATE	SNV
T-424	ENSCAFT00000081674	27	26100529	26100529	+	Missense_Mutation	SNP	T	G	novel	c.1684T>G	p.S562A	ENSCAFT00000081674	‘1/1’	211	207	4	missense_variant	‘1684/1761’	‘1684/1761’	‘562/586’	‘S/A’	Tct/Gct	tolerated(1)	Pfam:PF13906,PIRSF:PIRSF006060,PANTHER:PTHR43243,PANTHER:PTHR43243:SF12,Transmembrane_helices:TMhelix	MODERATE	SNV
T-856	ENSCAFT00000083087	1	102999714	102999714	+	Missense_Mutation	SNP	C	A	novel	c.1245G>T	p.L415F	ENSCAFT00000083087	‘7/12’	185	178	7	missense_variant	‘1366/2162’	‘1245/1659’	‘415/552’	‘L/F’	ttG/ttT	deleterious(0)	Low_complexity_(Seg):seg,Gene3D:2.60.40.10,SMART:SM00409,Superfamily:SSF48726,PROSITE_profiles:PS50835,PANTHER:PTHR11738,PANTHER:PTHR11738:SF88	MODERATE	SNV
T-424	ENSCAFT00000083448	20	47578744	47578745	+	Missense_Mutation	DNP	GT	CC	novel	c.746_747delinsCC	p.C249S	ENSCAFT00000083448	‘1/1’	37	33	4	missense_variant	‘746-747/930’	‘746-747/930’	‘249/310’	‘C/S’	tGT/tCC	tolerated_low_confidence(1)	Gene3D:1.20.1070.10,Pfam:PF13853,PROSITE_profiles:PS50262,PANTHER:PTHR26451,PANTHER:PTHR26451:SF879,Superfamily:SSF81321,Transmembrane_helices:TMhelix,CDD:cd15234	MODERATE	substitution
T-346	ENSCAFT00000083503	7	69211290	69211290	+	Missense_Mutation	SNP	A	G	novel	c.346A>G	p.I116V	ENSCAFT00000083503	‘1/2’	86	80	6	missense_variant	‘346/1221’	‘346/1221’	‘116/406’	‘I/V’	Atc/Gtc	tolerated_low_confidence(1)	Gene3D:3.40.50.1440,Pfam:PF00091,Prints:PR01161,Prints:PR01163,PANTHER:PTHR11588,PANTHER:PTHR11588:SF340,SMART:SM00864,Superfamily:SSF52490,CDD:cd02187	MODERATE	SNV
T-346	ENSCAFT00000083503	7	69211306	69211306	+	Missense_Mutation	SNP	A	G	novel	c.362A>G	p.Q121R	ENSCAFT00000083503	‘1/2’	89	85	4	missense_variant	‘362/1221’	‘362/1221’	‘121/406’	‘Q/R’	cAg/cGg	tolerated_low_confidence(1)	Gene3D:3.40.50.1440,Pfam:PF00091,Prints:PR01161,Prints:PR01163,PANTHER:PTHR11588,PANTHER:PTHR11588:SF340,SMART:SM00864,Superfamily:SSF52490,CDD:cd02187	MODERATE	SNV
T-153	ENSCAFT00000083692	6	43297357	43297357	+	Missense_Mutation	SNP	C	T	novel	c.328C>T	p.R110C	ENSCAFT00000083692	‘1/9’	48	34	14	missense_variant	‘547/2028’	‘328/1563’	‘110/520’	‘R/C’	Cgc/Tgc	deleterious(0.01)		MODERATE	SNV
T-149	ENSCAFT00000083992	17	37828394	37828395	+	Missense_Mutation	DNP	GG	AC	novel	c.189_190delinsGT	p.P64S	ENSCAFT00000083992	‘1/1’	16	14	2	missense_variant	‘189-190/321’	‘189-190/321’	‘63-64/106’	‘VP/VS’	gtCCca/gtGTca			MODERATE	substitution
T-1023	ENSCAFT00000084820	9	40596169	40596169	+	Missense_Mutation	SNP	G	A	novel	c.1357C>T	p.P453S	ENSCAFT00000084820	‘13/13’	207	201	6	missense_variant	‘1357/1731’	‘1357/1488’	‘453/495’	‘P/S’	Cca/Tca	tolerated_low_confidence(0.26)	PANTHER:PTHR23215,PANTHER:PTHR23215:SF1,Low_complexity_(Seg):seg	MODERATE	SNV
T-424	ENSCAFT00000084820	9	40596169	40596169	+	Missense_Mutation	SNP	G	A	novel	c.1357C>T	p.P453S	ENSCAFT00000084820	‘13/13’	246	240	6	missense_variant	‘1357/1731’	‘1357/1488’	‘453/495’	‘P/S’	Cca/Tca	tolerated_low_confidence(0.26)	PANTHER:PTHR23215,PANTHER:PTHR23215:SF1,Low_complexity_(Seg):seg	MODERATE	SNV
T-856	ENSCAFT00000084820	9	40596169	40596169	+	Missense_Mutation	SNP	G	A	novel	c.1357C>T	p.P453S	ENSCAFT00000084820	‘13/13’	339	331	8	missense_variant	‘1357/1731’	‘1357/1488’	‘453/495’	‘P/S’	Cca/Tca	tolerated_low_confidence(0.26)	PANTHER:PTHR23215,PANTHER:PTHR23215:SF1,Low_complexity_(Seg):seg	MODERATE	SNV
T-74	ENSCAFT00000085111	27	25781091	25781091	+	Missense_Mutation	SNP	A	G	novel	c.997A>G	p.T333A	ENSCAFT00000085111	‘3/4’	260	255	5	missense_variant	‘997/1890’	‘997/1890’	‘333/629’	‘T/A’	Acc/Gcc	tolerated(0.92)	PANTHER:PTHR43243,PANTHER:PTHR43243:SF13,Transmembrane_helices:TMhelix,Gene3D:1.20.1740.10,PIRSF:PIRSF006060,Pfam:PF13520	MODERATE	SNV
T-74	ENSCAFT00000085111	27	25781094	25781094	+	Missense_Mutation	SNP	T	C	novel	c.1000T>C	p.S334P	ENSCAFT00000085111	‘3/4’	259	254	5	missense_variant	‘1000/1890’	‘1000/1890’	‘334/629’	‘S/P’	Tct/Cct	tolerated(1)	PANTHER:PTHR43243,PANTHER:PTHR43243:SF13,Transmembrane_helices:TMhelix,Gene3D:1.20.1740.10,PIRSF:PIRSF006060,Pfam:PF13520	MODERATE	SNV
T-153	ENSCAFT00000085400	26	29039448	29039448	+	Missense_Mutation	SNP	G	A	novel	c.1930C>T	p.R644C	ENSCAFT00000085400	‘15/15’	17	8	9	missense_variant	‘2033/2460’	‘1930/1962’	‘644/653’	‘R/C’	Cgc/Tgc	tolerated(0.18)	Gene3D:3.20.20.220,PANTHER:PTHR13914,PANTHER:PTHR13914:SF22,Superfamily:SSF51730	MODERATE	SNV
T-153	ENSCAFT00000085497	27	26002243	26002244	+	In_Frame_Ins	INS	-	TCTACT	novel	c.1920_1925dup	p.Y641_F642dup	ENSCAFT00000085497	‘3/3’	16	13	3	inframe_insertion	‘2529-2530/3049’	‘1918-1919/1959’	‘640/652’	‘I/IYF’	atc/aTCTACTtc		Pfam:PF13906,PIRSF:PIRSF006060,PANTHER:PTHR43243,PANTHER:PTHR43243:SF12,Transmembrane_helices:TMhelix	MODERATE	insertion
T-74	ENSCAFT00000085497	27	25940806	25940806	+	Missense_Mutation	SNP	T	C	novel	c.161T>C	p.V54A	ENSCAFT00000085497	‘2/3’	78	72	6	missense_variant	‘772/3049’	‘161/1959’	‘54/652’	‘V/A’	gTt/gCt	tolerated(1)	Gene3D:1.20.1740.10,Pfam:PF13520,PIRSF:PIRSF006060,PANTHER:PTHR43243,PANTHER:PTHR43243:SF12,Transmembrane_helices:TMhelix	MODERATE	SNV
T-134	ENSCAFT00000086051	38	2509046	2509046	+	Translation_Start_Site	SNP	A	T	novel	c.1A>T	p.M1?	ENSCAFT00000086051	‘1/23’	206	95	111	start_lost	‘544/3811’	‘1/3237’	‘1/1078’	‘M/L’	Atg/Ttg	deleterious(0.02)	PANTHER:PTHR14166,PANTHER:PTHR14166:SF6	HIGH	SNV
T-29C	ENSCAFT00000086051	38	2697135	2697135	+	Missense_Mutation	SNP	C	T	novel	c.1468C>T	p.R490W	ENSCAFT00000086051	‘12/23’	246	237	9	missense_variant	‘2011/3811’	‘1468/3237’	‘490/1078’	‘R/W’	Cgg/Tgg	deleterious(0.01)	Gene3D:1.10.555.10,PANTHER:PTHR14166,PANTHER:PTHR14166:SF6	MODERATE	SNV
T-1166	ENSCAFT00000086185	4	35679741	35679742	+	Missense_Mutation	DNP	AC	GT	novel	c.98_99inv	p.D33G	ENSCAFT00000086185	‘1/5’	33	30	3	missense_variant	‘98-99/909’	‘98-99/909’	‘33/302’	‘D/G’	gAC/gGT	deleterious_low_confidence(0)	PANTHER:PTHR11588,PANTHER:PTHR11588:SF64,Pfam:PF00091,Gene3D:3.40.50.1440,Superfamily:SSF52490,Prints:PR01162	MODERATE	substitution
T-1087	ENSCAFT00000086281	18	39594761	39594762	+	Missense_Mutation	DNP	CC	TG	novel	c.908_909delinsCA	p.R303T	ENSCAFT00000086281	‘1/1’	13	11	2	missense_variant	‘908-909/942’	‘908-909/942’	‘303/313’	‘R/T’	aGG/aCA	deleterious_low_confidence(0.01)	Gene3D:1.20.1070.10,Pfam:PF13853,PANTHER:PTHR26452,PANTHER:PTHR26452:SF797,Superfamily:SSF81321,CDD:cd15413	MODERATE	substitution
T-1087	ENSCAFT00000086348	19	19926597	19926598	+	Missense_Mutation	DNP	GG	CA	novel	c.2694_2695delinsCA	p.E899K	ENSCAFT00000086348	‘26/30’	883	878	5	missense_variant	‘3338-3339/4720’	‘2694-2695/3216’	‘898-899/1071’	‘SE/SK’	tcGGaa/tcCAaa		PROSITE_profiles:PS50238,PANTHER:PTHR23179,PANTHER:PTHR23179:SF25,Gene3D:1.10.555.10,Pfam:PF00620,SMART:SM00324,Superfamily:SSF48350	MODERATE	substitution
T-554	ENSCAFT00000086348	19	19906634	19906634	+	Missense_Mutation	SNP	C	G	novel	c.1148C>G	p.P383R	ENSCAFT00000086348	‘15/30’	54	49	5	missense_variant	‘1792/4720’	‘1148/3216’	‘383/1071’	‘P/R’	cCa/cGa	deleterious(0)	PROSITE_profiles:PS50238,CDD:cd04402,PANTHER:PTHR23179,PANTHER:PTHR23179:SF25,Gene3D:1.10.555.10,Pfam:PF00620,SMART:SM00324,Superfamily:SSF48350	MODERATE	SNV
T-856	ENSCAFT00000086348	19	19926597	19926598	+	Missense_Mutation	DNP	GG	CA	novel	c.2694_2695delinsCA	p.E899K	ENSCAFT00000086348	‘26/30’	1109	1103	6	missense_variant	‘3338-3339/4720’	‘2694-2695/3216’	‘898-899/1071’	‘SE/SK’	tcGGaa/tcCAaa		PROSITE_profiles:PS50238,PANTHER:PTHR23179,PANTHER:PTHR23179:SF25,Gene3D:1.10.555.10,Pfam:PF00620,SMART:SM00324,Superfamily:SSF48350	MODERATE	substitution
T-843	ENSCAFT00000087258	15	18240686	18240686	+	Missense_Mutation	SNP	A	C	novel	c.839T>G	p.L280R	ENSCAFT00000087258	‘7/7’	52	49	3	missense_variant	‘1067/1176’	‘839/948’	‘280/315’	‘L/R’	cTa/cGa	tolerated(0.48)	PIRSF:PIRSF037992,PANTHER:PTHR13968,PANTHER:PTHR13968:SF3,MobiDB_lite:mobidb-lite,MobiDB_lite:mobidb-lite,Low_complexity_(Seg):seg	MODERATE	SNV
T-1087	ENSCAFT00000087414	20	47187068	47187068	+	Missense_Mutation	SNP	G	A	novel	c.422C>T	p.T141M	ENSCAFT00000087414	‘2/2’	105	100	5	missense_variant	‘422/993’	‘422/993’	‘141/330’	‘T/M’	aCg/aTg	tolerated_low_confidence(0.46)	Gene3D:1.20.1070.10,Pfam:PF13853,Prints:PR00245,PROSITE_profiles:PS50262,PANTHER:PTHR26451,PANTHER:PTHR26451:SF815,Superfamily:SSF81321,Transmembrane_helices:TMhelix,CDD:cd15234	MODERATE	SNV
T-424	ENSCAFT00000087414	20	47187387	47187388	+	Missense_Mutation	DNP	CA	TG	novel	c.102_103inv	p.V35I	ENSCAFT00000087414	‘2/2’	31	27	4	missense_variant	‘102-103/993’	‘102-103/993’	‘34-35/330’	‘LV/LI’	ctTGta/ctCAta		Gene3D:1.20.1070.10,Prints:PR00237,PANTHER:PTHR26451,PANTHER:PTHR26451:SF815,Superfamily:SSF81321,Transmembrane_helices:TMhelix,CDD:cd15234	MODERATE	substitution
T-856	ENSCAFT00000087414	20	47187120	47187121	+	Missense_Mutation	DNP	TT	CC	novel	c.369_370delinsGG	p.T124A	ENSCAFT00000087414	‘2/2’	72	68	4	missense_variant	‘369-370/993’	‘369-370/993’	‘123-124/330’	‘LT/LA’	ctAAct/ctGGct		Gene3D:1.20.1070.10,Pfam:PF13853,Prints:PR00237,PROSITE_patterns:PS00237,PROSITE_profiles:PS50262,PANTHER:PTHR26451,PANTHER:PTHR26451:SF815,Superfamily:SSF81321,Transmembrane_helices:TMhelix,CDD:cd15234	MODERATE	substitution
T-1096	ENSCAFT00000089231	31	25152138	25152138	+	Missense_Mutation	SNP	A	G	novel	c.725T>C	p.V242A	ENSCAFT00000089231	‘2/2’	225	183	42	missense_variant	‘888/1721’	‘725/1296’	‘242/431’	‘V/A’	gTt/gCt	deleterious(0.01)	Pfam:PF05287,PANTHER:PTHR19051,PANTHER:PTHR19051:SF22	MODERATE	SNV
T-1192	ENSCAFT00000089231	31	25151623	25151623	+	Missense_Mutation	SNP	G	T	novel	c.1240C>A	p.P414T	ENSCAFT00000089231	‘2/2’	311	278	33	missense_variant	‘1403/1721’	‘1240/1296’	‘414/431’	‘P/T’	Cca/Aca	deleterious(0)	Pfam:PF05287,PANTHER:PTHR19051,PANTHER:PTHR19051:SF22	MODERATE	SNV
T-424	ENSCAFT00000089688	17	64001667	64001667	+	Missense_Mutation	SNP	T	C	novel	c.743A>G	p.N248S	ENSCAFT00000089688	‘7/7’	175	171	4	missense_variant	‘1317/1321’	‘743/747’	‘248/248’	‘N/S’	aAt/aGt	tolerated(0.7)	PANTHER:PTHR31508	MODERATE	SNV
T-134	ENSCAFT00000090138	8	44153907	44153908	+	Missense_Mutation	DNP	GC	CG	novel	c.825_826delinsCG	p.W275_R276delinsCG	ENSCAFT00000090138	‘2/3’	166	162	4	missense_variant	‘1276-1277/1516’	‘825-826/1065’	‘275-276/354’	‘WR/CG’	tgGCgt/tgCGgt		Low_complexity_(Seg):seg	MODERATE	substitution
T-1087	ENSCAFT00000090201	1	113591763	113591763	+	Missense_Mutation	SNP	G	A	novel	c.274G>A	p.E92K	ENSCAFT00000090201	‘2/20’	29	25	4	missense_variant	‘274/7701’	‘274/7701’	‘92/2566’	‘E/K’	Gag/Aag	tolerated(0.85)	PROSITE_profiles:PS51233,PANTHER:PTHR11339,PANTHER:PTHR11339:SF244,Pfam:PF00094,SMART:SM00216	MODERATE	SNV
T-29C	ENSCAFT00000090634	17	37754209	37754210	+	Missense_Mutation	DNP	CA	TC	novel	c.125_126delinsGA	p.L42R	ENSCAFT00000090634	‘1/1’	14	12	2	missense_variant	‘125-126/321’	‘125-126/321’	‘42/106’	‘L/R’	cTG/cGA	tolerated(0.85)		MODERATE	substitution
T-856	ENSCAFT00000092145	13	57334735	57334735	+	Missense_Mutation	SNP	T	C	novel	c.220A>G	p.K74E	ENSCAFT00000092145	‘1/2’	205	193	12	missense_variant	‘220/372’	‘220/372’	‘74/123’	‘K/E’	Aaa/Gaa	deleterious(0.01)	Gene3D:1.10.10.10,Pfam:PF02319,PANTHER:PTHR12081,PANTHER:PTHR12081:SF42,SMART:SM01372,Superfamily:SSF46785	MODERATE	SNV
T-458	ENSCAFT00000092218	6	38398723	38398723	+	Missense_Mutation	SNP	C	G	novel	c.505C>G	p.L169V	ENSCAFT00000092218	‘4/7’	416	301	115	missense_variant	‘505/1377’	‘505/1377’	‘169/458’	‘L/V’	Ctc/Gtc	deleterious_low_confidence(0.02)	Gene3D:2.40.10.10,Gene3D:2.40.10.10,Pfam:PF00089,PROSITE_profiles:PS50240,PANTHER:PTHR24253,PANTHER:PTHR24253:SF94,SMART:SM00020,Superfamily:SSF50494,CDD:cd00190	MODERATE	SNV
T-458	ENSCAFT00000092453	10	55954941	55954941	+	Missense_Mutation	SNP	C	T	novel	c.91G>A	p.D31N	ENSCAFT00000092453	‘1/2’	233	227	6	missense_variant	‘91/873’	‘91/873’	‘31/290’	‘D/N’	Gac/Aac	deleterious_low_confidence(0.02)	MobiDB_lite:mobidb-lite	MODERATE	SNV
T-346	ENSCAFT00000092830	20	47728627	47728629	+	In_Frame_Del	DEL	TTG	-	novel	c.589_591del	p.L197del	ENSCAFT00000092830	‘1/1’	39	36	3	inframe_deletion	‘589-591/933’	‘589-591/933’	‘197/310’	‘L/-’	TTG/-		Gene3D:1.20.1070.10,Pfam:PF13853,PROSITE_profiles:PS50262,PANTHER:PTHR26451,PANTHER:PTHR26451:SF815,Superfamily:SSF81321,Transmembrane_helices:TMhelix,CDD:cd15234	MODERATE	deletion
T-399	EP400	26	938984	938984	+	Missense_Mutation	SNP	G	A	novel	c.926C>T	p.T309M	ENSCAFT00000068790	‘3/54’	164	146	18	missense_variant	‘1274/12216’	‘926/9228’	‘309/3075’	‘T/M’	aCg/aTg	deleterious_low_confidence(0)	Pfam:PF15790,PANTHER:PTHR46459,Low_complexity_(Seg):seg	MODERATE	SNV
T-554	EP400	26	938984	938984	+	Missense_Mutation	SNP	G	A	novel	c.926C>T	p.T309M	ENSCAFT00000068790	‘3/54’	132	92	40	missense_variant	‘1274/12216’	‘926/9228’	‘309/3075’	‘T/M’	aCg/aTg	deleterious_low_confidence(0)	Pfam:PF15790,PANTHER:PTHR46459,Low_complexity_(Seg):seg	MODERATE	SNV
T-843	EPHA1	16	6295952	6295952	+	Missense_Mutation	SNP	C	A	novel	c.734C>A	p.P245H	ENSCAFT00000005788	‘4/18’	69	65	4	missense_variant	‘734/3221’	‘734/2931’	‘245/976’	‘P/H’	cCc/cAc	deleterious(0)	Gene3D:2.60.40.1770,PIRSF:PIRSF000666,PANTHER:PTHR24416:SF28,PANTHER:PTHR24416	MODERATE	SNV
T-149	EPHA5	13	56329619	56329619	+	Missense_Mutation	SNP	C	T	novel	c.650G>A	p.S217N	ENSCAFT00000004350	‘3/18’	103	97	6	missense_variant	‘650/2937’	‘650/2937’	‘217/978’	‘S/N’	aGt/aAt	tolerated(0.76)	PIRSF:PIRSF000666,Gene3D:2.60.40.1770,PANTHER:PTHR24416,PANTHER:PTHR24416:SF17,PROSITE_patterns:PS00791	MODERATE	SNV
T-153	EPHA5	13	56329817	56329817	+	Missense_Mutation	SNP	T	C	novel	c.452A>G	p.Y151C	ENSCAFT00000004350	‘3/18’	86	38	48	missense_variant	‘452/2937’	‘452/2937’	‘151/978’	‘Y/C’	tAt/tGt	deleterious(0)	PIRSF:PIRSF000666,Gene3D:2.60.120.260,Pfam:PF01404,SMART:SM00615,Superfamily:SSF49785,PROSITE_profiles:PS51550,PANTHER:PTHR24416,PANTHER:PTHR24416:SF17	MODERATE	SNV
T-346	EPHA7	12	52152757	52152757	+	Nonsense_Mutation	SNP	C	A	novel	c.1879G>T	p.E627*	ENSCAFT00000005480	‘10/17’	227	176	51	stop_gained	‘2161/3532’	‘1879/2997’	‘627/998’	‘E/*’	Gag/Tag		Gene3D:3.30.200.20,Pfam:PF14575,PIRSF:PIRSF000666,PANTHER:PTHR24416,PANTHER:PTHR24416:SF377,Superfamily:SSF56112	HIGH	SNV
T-554	EPHB4	6	8939456	8939456	+	Missense_Mutation	SNP	T	G	novel	c.2201T>G	p.M734R	ENSCAFT00000063196	‘14/18’	80	72	8	missense_variant	‘2755/3518’	‘2201/2964’	‘734/987’	‘M/R’	aTg/aGg	deleterious(0.02)	CDD:cd05065,PIRSF:PIRSF000666,Pfam:PF07714,Gene3D:1.10.510.10,SMART:SM00219,Superfamily:SSF56112,PROSITE_profiles:PS50011,PANTHER:PTHR24416,PANTHER:PTHR24416:SF296,Prints:PR00109	MODERATE	SNV
T-1247	EPOP	9	23549990	23549991	+	Missense_Mutation	DNP	TT	GG	novel	c.376_377delinsGG	p.F126G	ENSCAFT00000026292	‘1/1’	89	83	6	missense_variant	‘376-377/1140’	‘376-377/1140’	‘126/379’	‘F/G’	TTc/GGc	deleterious_low_confidence(0.01)	PANTHER:PTHR23187,PANTHER:PTHR23187:SF1,MobiDB_lite:mobidb-lite	MODERATE	substitution
T-343	EPS8L1	1	102525431	102525431	+	Missense_Mutation	SNP	G	A	novel	c.271C>T	p.R91W	ENSCAFT00000086629	‘3/18’	262	255	7	missense_variant	‘271/2229’	‘271/2229’	‘91/742’	‘R/W’	Cgg/Tgg	deleterious(0)	CDD:cd01210,Pfam:PF08416,Gene3D:2.30.29.30,SMART:SM00462,Superfamily:SSF50729,PANTHER:PTHR12287,PANTHER:PTHR12287:SF19	MODERATE	SNV
T-458	EPS8L1	1	102525431	102525431	+	Missense_Mutation	SNP	G	A	novel	c.271C>T	p.R91W	ENSCAFT00000086629	‘3/18’	315	309	6	missense_variant	‘271/2229’	‘271/2229’	‘91/742’	‘R/W’	Cgg/Tgg	deleterious(0)	CDD:cd01210,Pfam:PF08416,Gene3D:2.30.29.30,SMART:SM00462,Superfamily:SSF50729,PANTHER:PTHR12287,PANTHER:PTHR12287:SF19	MODERATE	SNV
T-276	ERCC4	6	29197179	29197179	+	Missense_Mutation	SNP	C	T	novel	c.2219G>A	p.R740H	ENSCAFT00000029890	‘11/11’	209	197	12	missense_variant	‘2219/2977’	‘2219/2709’	‘740/902’	‘R/H’	cGc/cAc	deleterious(0)	Gene3D:3.40.50.10130,Pfam:PF02732,PANTHER:PTHR10150,SMART:SM00891,Superfamily:SSF52980,TIGRFAM:TIGR00596	MODERATE	SNV
T-153	ERICH4	1	112564435	112564435	+	Nonsense_Mutation	SNP	G	A	novel	c.64C>T	p.Q22*	ENSCAFT00000045200	‘1/2’	32	28	4	stop_gained	‘64/887’	‘64/411’	‘22/136’	‘Q/*’	Cag/Tag		Pfam:PF15039,PANTHER:PTHR36879,Low_complexity_(Seg):seg	HIGH	SNV
T-343	ERICH4	1	112564435	112564435	+	Nonsense_Mutation	SNP	G	A	novel	c.64C>T	p.Q22*	ENSCAFT00000045200	‘1/2’	151	144	7	stop_gained	‘64/887’	‘64/411’	‘22/136’	‘Q/*’	Cag/Tag		Pfam:PF15039,PANTHER:PTHR36879,Low_complexity_(Seg):seg	HIGH	SNV
T-458	ERICH4	1	112564435	112564435	+	Nonsense_Mutation	SNP	G	A	novel	c.64C>T	p.Q22*	ENSCAFT00000045200	‘1/2’	158	151	7	stop_gained	‘64/887’	‘64/411’	‘22/136’	‘Q/*’	Cag/Tag		Pfam:PF15039,PANTHER:PTHR36879,Low_complexity_(Seg):seg	HIGH	SNV
T-343	ETFBKMT	27	17107217	17107217	+	Missense_Mutation	SNP	C	A	novel	c.125G>T	p.R42L	ENSCAFT00000016972	‘3/5’	76	70	6	missense_variant	‘889/1713’	‘125/801’	‘42/266’	‘R/L’	cGa/cTa	tolerated(0.34)		MODERATE	SNV
T-276	ETNK1	27	24624569	24624569	+	Missense_Mutation	SNP	A	G	novel	c.224T>C	p.V75A	ENSCAFT00000018510	‘3/10’	473	291	182	missense_variant	‘224/1442’	‘224/1368’	‘75/455’	‘V/A’	gTc/gCc	tolerated_low_confidence(0.13)	Transmembrane_helices:TMhelix,Low_complexity_(Seg):seg	MODERATE	SNV
T-1023	ETNPPL	32	29092972	29092972	+	Missense_Mutation	SNP	C	G	novel	c.9G>C	p.E3D	ENSCAFT00000048808	‘1/13’	330	313	17	missense_variant	‘130/1938’	‘9/1407’	‘3/468’	‘E/D’	gaG/gaC	deleterious(0.02)	Gene3D:3.90.1150.10,PANTHER:PTHR45688,PANTHER:PTHR45688:SF1	MODERATE	SNV
T-276	ETV4	9	19725771	19725771	+	Missense_Mutation	SNP	A	C	novel	c.398A>C	p.K133T	ENSCAFT00000046505	‘7/14’	74	65	9	missense_variant	‘732/1917’	‘398/1557’	‘133/518’	‘K/T’	aAg/aCg	tolerated(0.11)	PANTHER:PTHR11849:SF181,PANTHER:PTHR11849,Pfam:PF04621	MODERATE	SNV
T-458	EVA1B	15	5939027	5939031	+	Frame_Shift_Del	DEL	CCACA	-	novel	c.388_392del	p.T130Rfs*32	ENSCAFT00000047948	‘1/2’	18	16	2	frameshift_variant	‘386-390/2614’	‘386-390/1614’	‘129-130/537’	‘PT/X’	cCCACA/c		MobiDB_lite:mobidb-lite,MobiDB_lite:mobidb-lite,Low_complexity_(Seg):seg	HIGH	deletion
T-424	EVC	3	70959761	70959761	+	Missense_Mutation	SNP	A	T	novel	c.834A>T	p.K278N	ENSCAFT00000024942	‘7/21’	124	81	43	missense_variant	‘865/3091’	‘834/3060’	‘278/1019’	‘K/N’	aaA/aaT	deleterious(0.01)	PANTHER:PTHR16795,PANTHER:PTHR16795:SF13,Coiled-coils_(Ncoils):Coil	MODERATE	SNV
T-907	EVC2	3	70810287	70810287	+	Nonsense_Mutation	SNP	C	A	novel	c.3802G>T	p.E1268*	ENSCAFT00000024922	‘22/22’	147	119	28	stop_gained	‘4218/4457’	‘3802/4041’	‘1268/1346’	‘E/*’	Gag/Tag		PANTHER:PTHR16795,PANTHER:PTHR16795:SF14	HIGH	SNV
T-554	EVX1	14	40421888	40421888	+	Missense_Mutation	SNP	G	A	novel	c.1060G>A	p.A354T	ENSCAFT00000004757	‘3/3’	189	184	5	missense_variant	‘1060/2654’	‘1060/1221’	‘354/406’	‘A/T’	Gcc/Acc	tolerated(0.19)	PANTHER:PTHR46294,PANTHER:PTHR46294:SF2,Low_complexity_(Seg):seg	MODERATE	SNV
T-1023	EXPH5	5	24072354	24072354	+	Missense_Mutation	SNP	C	A	novel	c.3613C>A	p.P1205T	ENSCAFT00000022768	‘6/7’	308	163	145	missense_variant	‘3636/6020’	‘3613/5997’	‘1205/1998’	‘P/T’	Cct/Act	deleterious(0.03)	PANTHER:PTHR21469	MODERATE	SNV
T-1087	EXTL2	6	49247115	49247124	+	Frame_Shift_Del	DEL	TAGCCGGGGC	-	novel	c.96_105del	p.A33*	ENSCAFT00000031833	‘3/5’	419	415	4	frameshift_variant	‘355-364/1253’	‘95-104/993’	‘32-35/330’	‘VAGA/X’	gTAGCCGGGGCt/gt		Transmembrane_helices:TMhelix,Low_complexity_(Seg):seg	HIGH	deletion
T-856	EXTL2	6	49247312	49247312	+	Missense_Mutation	SNP	G	A	novel	c.292G>A	p.V98M	ENSCAFT00000031833	‘3/5’	577	569	8	missense_variant	‘552/1253’	‘292/993’	‘98/330’	‘V/M’	Gtg/Atg	deleterious(0)	Gene3D:3.90.550.10,Pfam:PF09258,PANTHER:PTHR11062,PANTHER:PTHR11062:SF252,Superfamily:SSF53448	MODERATE	SNV
T-153	F10	22	60596934	60596934	+	Missense_Mutation	SNP	G	A	novel	c.2060G>A	p.R687K	ENSCAFT00000084090	‘15/15’	61	31	30	missense_variant	‘2737/2827’	‘2060/2115’	‘687/704’	‘R/K’	aGg/aAg	tolerated(0.78)	PIRSF:PIRSF001155,PROSITE_profiles:PS50240,PANTHER:PTHR24278,PANTHER:PTHR24278:SF28,Superfamily:SSF50494,CDD:cd00190	MODERATE	SNV
T-149	F11	16	44501438	44501438	+	Missense_Mutation	SNP	C	T	novel	c.2033G>A	p.C678Y	ENSCAFT00000011851	‘15/31’	291	283	8	missense_variant	‘2033/4455’	‘2033/4260’	‘678/1419’	‘C/Y’	tGt/tAt	deleterious_low_confidence(0)	Gene3D:3.50.4.10,Pfam:PF14295,PROSITE_patterns:PS00495,PROSITE_profiles:PS50948,PANTHER:PTHR24253,PANTHER:PTHR24253:SF64,SMART:SM00223,CDD:cd01100	MODERATE	SNV
T-346	F2RL3	20	45739549	45739562	+	Frame_Shift_Del	DEL	GCCAGCCAGGCCAG	-	novel	c.619_632del	p.L207Gfs*215	ENSCAFT00000024730	‘2/2’	234	230	4	frameshift_variant	‘619-632/1594’	‘619-632/1173’	‘207-211/390’	‘LAWLA/X’	CTGGCCTGGCTGGCg/g		Gene3D:1.20.1070.10,Pfam:PF00001,Prints:PR00237,PROSITE_profiles:PS50262,PANTHER:PTHR24232,PANTHER:PTHR24232:SF22,Superfamily:SSF81321,Transmembrane_helices:TMhelix,CDD:cd15372,Low_complexity_(Seg):seg	HIGH	deletion
T-153	FAM111B	18	37613215	37613215	+	Missense_Mutation	SNP	C	T	novel	c.1034G>A	p.R345K	ENSCAFT00000012244	‘5/5’	64	27	37	missense_variant	‘1206/2377’	‘1034/2205’	‘345/734’	‘R/K’	aGg/aAg	tolerated(1)	PANTHER:PTHR14389,PANTHER:PTHR14389:SF4	MODERATE	SNV
T-1166	FAM135B	13	33419171	33419171	+	Missense_Mutation	SNP	T	C	novel	c.1390A>G	p.M464V	ENSCAFT00000001815	‘12/19’	180	171	9	missense_variant	‘1409/4195’	‘1390/4176’	‘464/1391’	‘M/V’	Atg/Gtg	tolerated(0.43)	PANTHER:PTHR12482,PANTHER:PTHR12482:SF3	MODERATE	SNV
T-74	FAM166C	17	20630271	20630271	+	Missense_Mutation	SNP	T	G	novel	c.256T>G	p.S86A	ENSCAFT00000047720	‘2/4’	186	144	42	missense_variant	‘610/1023’	‘256/606’	‘86/201’	‘S/A’	Tcc/Gcc	tolerated(1)	PANTHER:PTHR34924	MODERATE	SNV
T-134	FAM169A	2	57323057	57323057	+	Missense_Mutation	SNP	C	T	novel	c.1618G>A	p.D540N	ENSCAFT00000013203	‘12/12’	244	182	62	missense_variant	‘1618/2073’	‘1618/2013’	‘540/670’	‘D/N’	Gac/Aac	tolerated(0.11)	PANTHER:PTHR22442,PANTHER:PTHR22442:SF3,MobiDB_lite:mobidb-lite,MobiDB_lite:mobidb-lite	MODERATE	SNV
T-458	FAM169A	2	57324031	57324031	+	Missense_Mutation	SNP	T	G	novel	c.1366A>C	p.M456L	ENSCAFT00000013203	‘11/12’	59	56	3	missense_variant	‘1366/2073’	‘1366/2013’	‘456/670’	‘M/L’	Atg/Ctg	tolerated(1)	PANTHER:PTHR22442,PANTHER:PTHR22442:SF3,MobiDB_lite:mobidb-lite	MODERATE	SNV
T-458	FAM171A1	2	21502568	21502568	+	Missense_Mutation	SNP	G	A	novel	c.908G>A	p.R303H	ENSCAFT00000007527	‘7/7’	273	267	6	missense_variant	‘910/2591’	‘908/2589’	‘303/862’	‘R/H’	cGt/cAt	deleterious(0)	Pfam:PF10577,PANTHER:PTHR31626,PANTHER:PTHR31626:SF1	MODERATE	SNV
T-458	FAM3C	14	59435203	59435203	+	Missense_Mutation	SNP	C	T	novel	c.146G>A	p.R49H	ENSCAFT00000005627	‘3/9’	88	83	5	missense_variant,splice_region_variant	‘189/966’	‘146/684’	‘49/227’	‘R/H’	cGt/cAt	tolerated(0.18)	PANTHER:PTHR14592,PANTHER:PTHR14592:SF10	MODERATE	SNV
T-992	FAM83H	13	37327267	37327267	+	Missense_Mutation	SNP	C	T	novel	c.2428G>A	p.D810N	ENSCAFT00000049368	‘5/5’	284	276	8	missense_variant	‘2428/4147’	‘2428/4119’	‘810/1372’	‘D/N’	Gac/Aac	deleterious(0)	PANTHER:PTHR16181:SF8,PANTHER:PTHR16181	MODERATE	SNV
T-999	FANCD2	20	8270732	8270733	+	Frame_Shift_Ins	INS	-	CA	novel	c.1716_1717dup	p.G573Vfs*23	ENSCAFT00000048978	‘19/46’	112	107	5	frameshift_variant	‘2449-2450/5145’	‘1717-1718/4413’	‘573/1471’	‘G/VX’	ggt/gTGgt		CDD:cd11721,PANTHER:PTHR32086,Pfam:PF14631	HIGH	insertion
T-458	FASTKD3	34	6101786	6101786	+	Missense_Mutation	SNP	G	A	novel	c.751G>A	p.E251K	ENSCAFT00000016087	‘2/7’	196	191	5	missense_variant	‘1415/2829’	‘751/1986’	‘251/661’	‘E/K’	Gaa/Aaa	tolerated(0.89)	PANTHER:PTHR21228,PANTHER:PTHR21228:SF9	MODERATE	SNV
T-458	FAT2	4	57763515	57763515	+	Missense_Mutation	SNP	G	C	novel	c.20G>C	p.G7A	ENSCAFT00000028363	‘2/24’	175	166	9	missense_variant	‘587/13786’	‘20/13065’	‘7/4354’	‘G/A’	gGc/gCc	tolerated(0.43)	Cleavage_site_(Signalp):SignalP-noTM	MODERATE	SNV
T-346	FAT3	21	8210216	8210216	+	Missense_Mutation	SNP	C	T	novel	c.3034G>A	p.A1012T	ENSCAFT00000093203	‘1/28’	1808	1793	15	missense_variant	‘3051/15031’	‘3034/13839’	‘1012/4612’	‘A/T’	Gcc/Acc	deleterious(0)	Gene3D:2.60.40.60,Pfam:PF00028,Prints:PR00205,PROSITE_profiles:PS50268,PANTHER:PTHR24026,PANTHER:PTHR24026:SF49,SMART:SM00112,Superfamily:SSF49313,CDD:cd11304	MODERATE	SNV
T-29C	FAT4	19	15330809	15330809	+	Missense_Mutation	SNP	T	C	novel	c.1237A>G	p.K413E	ENSCAFT00000006363	‘1/17’	639	573	66	missense_variant	‘1237/14949’	‘1237/14949’	‘413/4982’	‘K/E’	Aaa/Gaa	tolerated(0.67)	Gene3D:2.60.40.60,Pfam:PF00028,PROSITE_profiles:PS50268,PANTHER:PTHR24025,PANTHER:PTHR24025:SF19,SMART:SM00112,Superfamily:SSF49313,CDD:cd11304	MODERATE	SNV
T-992	FAT4	19	15331670	15331670	+	Missense_Mutation	SNP	G	A	novel	c.376C>T	p.R126W	ENSCAFT00000006363	‘1/17’	766	592	174	missense_variant	‘376/14949’	‘376/14949’	‘126/4982’	‘R/W’	Cgg/Tgg	deleterious(0.03)	Gene3D:2.60.40.60,PROSITE_patterns:PS00232,PROSITE_profiles:PS50268,PANTHER:PTHR24025,PANTHER:PTHR24025:SF19,SMART:SM00112,Superfamily:SSF49313,CDD:cd11304	MODERATE	SNV
T-346	FBN2	11	17329013	17329013	+	Missense_Mutation	SNP	T	G	novel	c.7297A>C	p.K2433Q	ENSCAFT00000001089	‘58/66’	268	249	19	missense_variant	‘7297/10279’	‘7297/8733’	‘2433/2910’	‘K/Q’	Aaa/Caa	tolerated(0.11)	Gene3D:3.90.290.10,Pfam:PF00683,PIRSF:PIRSF036312,PROSITE_profiles:PS51364,PANTHER:PTHR24039,PANTHER:PTHR24039:SF26,Superfamily:SSF57581	MODERATE	SNV
T-1192	FBXL17	3	3622018	3622018	+	Missense_Mutation	SNP	T	C	novel	c.115T>C	p.C39R	ENSCAFT00000066204	‘2/9’	43	40	3	missense_variant	‘322/1131’	‘115/924’	‘39/308’	‘C/R’	Tgt/Cgt	deleterious(0.01)	PANTHER:PTHR13382:SF6,PANTHER:PTHR13382,Gene3D:3.80.10.10,SMART:SM00367,Superfamily:SSF52047	MODERATE	SNV
T-1192	FBXL17	3	3622020	3622020	+	Missense_Mutation	SNP	T	G	novel	c.117T>G	p.C39W	ENSCAFT00000066204	‘2/9’	43	40	3	missense_variant	‘324/1131’	‘117/924’	‘39/308’	‘C/W’	tgT/tgG	deleterious(0)	PANTHER:PTHR13382:SF6,PANTHER:PTHR13382,Gene3D:3.80.10.10,SMART:SM00367,Superfamily:SSF52047	MODERATE	SNV
T-907	FBXL4	12	57151384	57151384	+	Missense_Mutation	SNP	G	A	novel	c.1514C>T	p.P505L	ENSCAFT00000005576	‘8/9’	599	547	52	missense_variant	‘1830/2182’	‘1514/1866’	‘505/621’	‘P/L’	cCg/cTg	tolerated(0.32)	Gene3D:3.80.10.10,PANTHER:PTHR13318,PANTHER:PTHR13318:SF25,SMART:SM00367,Superfamily:SSF52047	MODERATE	SNV
T-149	FBXO11	10	49863430	49863430	+	Missense_Mutation	SNP	T	G	novel	c.339A>C	p.K113N	ENSCAFT00000004211	‘4/23’	60	52	8	missense_variant	‘339/3072’	‘339/2649’	‘113/882’	‘K/N’	aaA/aaC	tolerated_low_confidence(0.15)	Gene3D:1.20.1280.50,Pfam:PF12937,PROSITE_profiles:PS50181,PANTHER:PTHR22990,PANTHER:PTHR22990:SF20,Superfamily:SSF81383	MODERATE	SNV
T-424	FBXO27	1	114121050	114121050	+	Missense_Mutation	SNP	G	A	novel	c.413G>A	p.G138E	ENSCAFT00000072530	‘1/4’	80	76	4	missense_variant	‘413/1250’	‘413/1104’	‘138/367’	‘G/E’	gGg/gAg	tolerated_low_confidence(0.13)	Low_complexity_(Seg):seg,MobiDB_lite:mobidb-lite	MODERATE	SNV
T-1087	FBXO34	8	31189875	31189876	+	Missense_Mutation	DNP	CT	AG	novel	c.1600_1601inv	p.L534S	ENSCAFT00000023871	‘2/2’	294	290	4	missense_variant	‘1600-1601/2301’	‘1600-1601/2301’	‘534/766’	‘L/S’	CTt/AGt	deleterious(0.02)	Low_complexity_(Seg):seg,PANTHER:PTHR16271:SF11,PANTHER:PTHR16271	MODERATE	substitution
T-153	FBXO34	8	31188741	31188742	+	Missense_Mutation	DNP	GG	AA	novel	c.466_467delinsAA	p.G156K	ENSCAFT00000023871	‘2/2’	129	126	3	missense_variant	‘466-467/2301’	‘466-467/2301’	‘156/766’	‘G/K’	GGg/AAg	deleterious(0.01)	PANTHER:PTHR16271:SF11,PANTHER:PTHR16271	MODERATE	substitution
T-25	FBXO34	8	31190478	31190497	+	Frame_Shift_Del	DEL	CTGGGGCTTCATGACAATCA	-	novel	c.2208_2227del	p.L737Pfs*7	ENSCAFT00000023871	‘2/2’	270	265	5	frameshift_variant	‘2203-2222/2301’	‘2203-2222/2301’	‘735-741/766’	‘LGLHDNH/X’	CTGGGGCTTCATGACAATCAc/c		PANTHER:PTHR16271:SF11,PANTHER:PTHR16271	HIGH	deletion
T-992	FBXO40	33	24893380	24893380	+	Missense_Mutation	SNP	C	A	novel	c.990C>A	p.H330Q	ENSCAFT00000047513	‘3/4’	499	407	92	missense_variant	‘1271/2536’	‘990/1998’	‘330/665’	‘H/Q’	caC/caA	tolerated(0.07)	PANTHER:PTHR15933,PANTHER:PTHR15933:SF1	MODERATE	SNV
T-856	FCRL1	7	40543547	40543548	+	In_Frame_Ins	INS	-	GGA	novel	c.833_835dup	p.G278dup	ENSCAFT00000026072	‘6/12’	711	697	14	inframe_insertion	‘888-889/1780’	‘828-829/1350’	‘276-277/449’	‘-/G’	-/GGA		Low_complexity_(Seg):seg,PROSITE_profiles:PS50835,CDD:cd00096,PANTHER:PTHR11481,PANTHER:PTHR11481:SF92,Gene3D:2.60.40.10,Pfam:PF13895,SMART:SM00408,SMART:SM00409,Superfamily:SSF48726	MODERATE	insertion
T-153	FCRL5	7	40709212	40709212	+	Missense_Mutation	SNP	T	C	novel	c.1651T>C	p.S551P	ENSCAFT00000026086	‘7/14’	71	65	6	missense_variant	‘1651/2919’	‘1651/2919’	‘551/972’	‘S/P’	Tca/Cca	deleterious(0.03)	PROSITE_profiles:PS50835,PANTHER:PTHR11481,PANTHER:PTHR11481:SF68,Gene3D:2.60.40.10,Pfam:PF13895,SMART:SM00409,Superfamily:SSF48726	MODERATE	SNV
T-843	FCRL5	7	40709212	40709212	+	Missense_Mutation	SNP	T	C	novel	c.1651T>C	p.S551P	ENSCAFT00000026086	‘7/14’	223	212	11	missense_variant	‘1651/2919’	‘1651/2919’	‘551/972’	‘S/P’	Tca/Cca	deleterious(0.03)	PROSITE_profiles:PS50835,PANTHER:PTHR11481,PANTHER:PTHR11481:SF68,Gene3D:2.60.40.10,Pfam:PF13895,SMART:SM00409,Superfamily:SSF48726	MODERATE	SNV
T-856	FCRL5	7	40709212	40709212	+	Missense_Mutation	SNP	T	C	novel	c.1651T>C	p.S551P	ENSCAFT00000026086	‘7/14’	240	232	8	missense_variant	‘1651/2919’	‘1651/2919’	‘551/972’	‘S/P’	Tca/Cca	deleterious(0.03)	PROSITE_profiles:PS50835,PANTHER:PTHR11481,PANTHER:PTHR11481:SF68,Gene3D:2.60.40.10,Pfam:PF13895,SMART:SM00409,Superfamily:SSF48726	MODERATE	SNV
T-276	FERMT1	24	15766948	15766948	+	Missense_Mutation	SNP	A	C	novel	c.1086A>C	p.E362D	ENSCAFT00000009583	‘9/16’	266	240	26	missense_variant	‘1285/2287’	‘1086/2088’	‘362/695’	‘E/D’	gaA/gaC	tolerated(1)	Pfam:PF00373,PANTHER:PTHR16160,PANTHER:PTHR16160:SF12,SMART:SM00295,Superfamily:SSF47031	MODERATE	SNV
T-458	FGFR1	16	27078146	27078146	+	Missense_Mutation	SNP	G	A	novel	c.2456G>A	p.C819Y	ENSCAFT00000009709	‘18/18’	235	228	7	missense_variant	‘2456/2571’	‘2456/2562’	‘819/853’	‘C/Y’	tGc/tAc	deleterious(0)	PIRSF:PIRSF000628,PANTHER:PTHR24416:SF131,PANTHER:PTHR24416,MobiDB_lite:mobidb-lite	MODERATE	SNV
T-149	FGFR1OP2	27	20679521	20679522	+	Missense_Mutation	DNP	GC	CT	novel	c.419_420delinsAG	p.S140K	ENSCAFT00000046942	‘4/6’	85	81	4	missense_variant	‘448-449/808’	‘419-420/762’	‘140/253’	‘S/K’	aGC/aAG	tolerated_low_confidence(0.3)	PANTHER:PTHR12186,PANTHER:PTHR12186:SF3	MODERATE	substitution
T-458	FGFR1OP2	27	20679521	20679522	+	Missense_Mutation	DNP	GC	CT	novel	c.419_420delinsAG	p.S140K	ENSCAFT00000046942	‘4/6’	80	77	3	missense_variant	‘448-449/808’	‘419-420/762’	‘140/253’	‘S/K’	aGC/aAG	tolerated_low_confidence(0.3)	PANTHER:PTHR12186,PANTHER:PTHR12186:SF3	MODERATE	substitution
T-149	FGR	2	72690084	72690084	+	Missense_Mutation	SNP	G	C	novel	c.1483G>C	p.D495H	ENSCAFT00000019186	‘13/13’	88	82	6	missense_variant	‘1483/1650’	‘1483/1581’	‘495/526’	‘D/H’	Gac/Cac	deleterious(0.02)	Gene3D:1.10.510.10,Pfam:PF07714,PIRSF:PIRSF000615,Prints:PR00109,PROSITE_profiles:PS50011,PANTHER:PTHR24418,PANTHER:PTHR24418:SF224,SMART:SM00219,Superfamily:SSF56112	MODERATE	SNV
T-1087	FHOD1	5	82139881	82139881	+	Missense_Mutation	SNP	G	A	novel	c.1105G>A	p.G369R	ENSCAFT00000044352	‘10/24’	145	139	6	missense_variant	‘1105/3848’	‘1105/3597’	‘369/1198’	‘G/R’	Ggg/Agg	tolerated(0.29)	PROSITE_profiles:PS51232,PANTHER:PTHR45920,PANTHER:PTHR45920:SF2,MobiDB_lite:mobidb-lite	MODERATE	SNV
T-1023	FHOD3	7	53545447	53545447	+	Nonsense_Mutation	SNP	C	A	novel	c.1864G>T	p.E622*	ENSCAFT00000044593	‘14/25’	157	83	74	stop_gained	‘2800/5261’	‘1864/4212’	‘622/1403’	‘E/*’	Gag/Tag		PANTHER:PTHR45920,PANTHER:PTHR45920:SF3,MobiDB_lite:mobidb-lite,MobiDB_lite:mobidb-lite	HIGH	SNV
T-1096	FICD	26	18351286	18351286	+	Missense_Mutation	SNP	T	C	novel	c.625A>G	p.K209E	ENSCAFT00000018081	‘3/4’	229	196	33	missense_variant	‘625/2415’	‘625/1812’	‘209/603’	‘K/E’	Aag/Gag	deleterious_low_confidence(0.01)		MODERATE	SNV
T-1087	FLACC1	37	10421342	10421342	+	Missense_Mutation	SNP	T	G	novel	c.460A>C	p.K154Q	ENSCAFT00000019360	‘5/15’	217	181	36	missense_variant	‘460/1314’	‘460/1314’	‘154/437’	‘K/Q’	Aaa/Caa	deleterious(0.02)	PANTHER:PTHR21707	MODERATE	SNV
T-554	FLCN	5	42181447	42181447	+	Missense_Mutation	SNP	C	A	novel	c.605C>A	p.A202D	ENSCAFT00000029334	‘3/13’	165	160	5	missense_variant	‘605/3332’	‘605/2247’	‘202/748’	‘A/D’	gCt/gAt	tolerated(0.1)	PANTHER:PTHR31441,MobiDB_lite:mobidb-lite	MODERATE	SNV
T-1087	FLI1	5	5843324	5843324	+	Missense_Mutation	SNP	C	T	novel	c.1109G>A	p.G370D	ENSCAFT00000072527	‘10/10’	361	355	6	missense_variant	‘1109/1410’	‘1109/1410’	‘370/469’	‘G/D’	gGc/gAc	deleterious(0)	Pfam:PF00178,Gene3D:1.10.10.10,SMART:SM00413,Superfamily:SSF46785,PROSITE_profiles:PS50061,PANTHER:PTHR11849,PANTHER:PTHR11849:SF161,Prints:PR00454	MODERATE	SNV
T-992	FLNA	X	122069453	122069453	+	Missense_Mutation	SNP	A	T	novel	c.2402A>T	p.Q801L	ENSCAFT00000031071	‘16/48’	381	292	89	missense_variant,splice_region_variant	‘2517/8118’	‘2402/7941’	‘801/2646’	‘Q/L’	cAg/cTg	tolerated(0.13)	PROSITE_profiles:PS50194,PANTHER:PTHR38537,PANTHER:PTHR38537:SF6,Gene3D:2.60.40.10,Pfam:PF00630,SMART:SM00557,Superfamily:SSF81296	MODERATE	SNV
T-399	FLOT1	12	519833	519833	+	Missense_Mutation	SNP	C	A	novel	c.1205G>T	p.S402I	ENSCAFT00000084753	‘12/13’	241	223	18	missense_variant	‘1331/1416’	‘1205/1290’	‘402/429’	‘S/I’	aGc/aTc	tolerated(0.09)	PANTHER:PTHR13806:SF33,PANTHER:PTHR13806	MODERATE	SNV
T-554	FLOT1	12	519833	519833	+	Missense_Mutation	SNP	C	A	novel	c.1205G>T	p.S402I	ENSCAFT00000084753	‘12/13’	196	163	33	missense_variant	‘1331/1416’	‘1205/1290’	‘402/429’	‘S/I’	aGc/aTc	tolerated(0.09)	PANTHER:PTHR13806:SF33,PANTHER:PTHR13806	MODERATE	SNV
T-1192	FLRT3	24	8365136	8365168	+	In_Frame_Del	DEL	GGGGGATGGCGATTAAGGACCTTAATGCAGAGT	-	novel	c.1022_1054del	p.R341_E351del	ENSCAFT00000008959	‘1/1’	428	422	6	inframe_deletion	‘1022-1054/1950’	‘1022-1054/1950’	‘341-352/649’	‘RGMAIKDLNAEL/L’	cGGGGGATGGCGATTAAGGACCTTAATGCAGAGTta/cta		PANTHER:PTHR45712,PANTHER:PTHR45712:SF12,Gene3D:3.80.10.10,SMART:SM00082,Superfamily:SSF52058	MODERATE	deletion
T-153	FLRT3	24	8365125	8365126	+	Missense_Mutation	DNP	TG	CA	novel	c.1011_1012inv	p.E338K	ENSCAFT00000008959	‘1/1’	846	841	5	missense_variant	‘1011-1012/1950’	‘1011-1012/1950’	‘337-338/649’	‘PE/PK’	ccTGaa/ccCAaa		PANTHER:PTHR45712,PANTHER:PTHR45712:SF12,Gene3D:3.80.10.10,SMART:SM00082,Superfamily:SSF52058	MODERATE	substitution
T-458	FLRT3	24	8365125	8365126	+	Missense_Mutation	DNP	TG	CA	novel	c.1011_1012inv	p.E338K	ENSCAFT00000008959	‘1/1’	317	313	4	missense_variant	‘1011-1012/1950’	‘1011-1012/1950’	‘337-338/649’	‘PE/PK’	ccTGaa/ccCAaa		PANTHER:PTHR45712,PANTHER:PTHR45712:SF12,Gene3D:3.80.10.10,SMART:SM00082,Superfamily:SSF52058	MODERATE	substitution
T-458	FLRT3	24	8365136	8365168	+	In_Frame_Del	DEL	GGGGGATGGCGATTAAGGACCTTAATGCAGAGT	-	novel	c.1022_1054del	p.R341_E351del	ENSCAFT00000008959	‘1/1’	328	318	10	inframe_deletion	‘1022-1054/1950’	‘1022-1054/1950’	‘341-352/649’	‘RGMAIKDLNAEL/L’	cGGGGGATGGCGATTAAGGACCTTAATGCAGAGTta/cta		PANTHER:PTHR45712,PANTHER:PTHR45712:SF12,Gene3D:3.80.10.10,SMART:SM00082,Superfamily:SSF52058	MODERATE	deletion
T-153	FMNL1	9	18323935	18323961	+	In_Frame_Del	DEL	CAGGGCGTCATTGCCGCTCGGAGTTGC	-	novel	c.1552_1578del	p.A518_L526del	ENSCAFT00000049170	‘15/27’	142	139	3	inframe_deletion	‘2300-2326/4495’	‘1552-1578/3366’	‘518-526/1121’	‘ATPSGNDAL/-’	GCAACTCCGAGCGGCAATGACGCCCTG/-		Prints:PR01217,PANTHER:PTHR45857,PANTHER:PTHR45857:SF2,SMART:SM01139	MODERATE	deletion
T-1247	FMR1NB	X	116308874	116308874	+	Missense_Mutation	SNP	G	A	novel	c.259G>A	p.A87T	ENSCAFT00000030316	‘1/5’	191	181	10	missense_variant	‘259/886’	‘259/825’	‘87/274’	‘A/T’	Gcg/Acg	tolerated(0.48)	PANTHER:PTHR37360,Transmembrane_helices:TMhelix	MODERATE	SNV
T-992	FNDC1	1	48565892	48565892	+	Missense_Mutation	SNP	G	A	novel	c.4121G>A	p.S1374N	ENSCAFT00000093326	‘12/24’	127	46	81	missense_variant	‘4510/6311’	‘4121/5922’	‘1374/1973’	‘S/N’	aGt/aAt	tolerated(0.74)	PANTHER:PTHR23197:SF8,PANTHER:PTHR23197	MODERATE	SNV
T-1272	FRAS1	32	2923570	2923570	+	Missense_Mutation	SNP	T	G	novel	c.7572T>G	p.H2524Q	ENSCAFT00000047713	‘53/74’	257	247	10	missense_variant	‘7992/13499’	‘7572/12036’	‘2524/4011’	‘H/Q’	caT/caG	tolerated(1)	Pfam:PF16184,PROSITE_profiles:PS51854,PANTHER:PTHR45739,PANTHER:PTHR45739:SF1	MODERATE	SNV
T-343	FREM1	11	35267422	35267422	+	Missense_Mutation	SNP	G	T	novel	c.2532C>A	p.D844E	ENSCAFT00000002397	‘13/36’	49	13	36	missense_variant	‘2798/7196’	‘2532/6552’	‘844/2183’	‘D/E’	gaC/gaA	tolerated(0.11)	Pfam:PF16184,PROSITE_profiles:PS51854,PANTHER:PTHR45739,PANTHER:PTHR45739:SF7	MODERATE	SNV
T-992	FREM1	11	35280354	35280354	+	Missense_Mutation	SNP	G	T	novel	c.1694C>A	p.T565K	ENSCAFT00000002397	‘8/36’	193	92	101	missense_variant	‘1960/7196’	‘1694/6552’	‘565/2183’	‘T/K’	aCg/aAg	deleterious(0)	Pfam:PF16184,PROSITE_profiles:PS51854,PANTHER:PTHR45739,PANTHER:PTHR45739:SF7	MODERATE	SNV
T-276	FSD1	20	55337784	55337784	+	Missense_Mutation	SNP	T	G	novel	c.767A>C	p.E256A	ENSCAFT00000030327	‘8/13’	50	41	9	missense_variant	‘853/1741’	‘767/1491’	‘256/496’	‘E/A’	gAg/gCg	deleterious(0.01)	PROSITE_profiles:PS50853,CDD:cd00063,PANTHER:PTHR24099:SF4,PANTHER:PTHR24099,Gene3D:2.60.40.10,Pfam:PF00041,Superfamily:SSF49265	MODERATE	SNV
T-1166	FSIP2	36	28234549	28234549	+	Missense_Mutation	SNP	C	G	novel	c.1653C>G	p.I551M	ENSCAFT00000045208	‘16/23’	415	375	40	missense_variant	‘1867/21069’	‘1653/20811’	‘551/6936’	‘I/M’	atC/atG		Low_complexity_(Seg):seg,PANTHER:PTHR21856:SF9,PANTHER:PTHR21856	MODERATE	SNV
T-153	FSIP2	36	28240938	28240938	+	Missense_Mutation	SNP	G	T	novel	c.8042G>T	p.S2681I	ENSCAFT00000045208	‘16/23’	1163	622	541	missense_variant	‘8256/21069’	‘8042/20811’	‘2681/6936’	‘S/I’	aGc/aTc		PANTHER:PTHR21856:SF9,PANTHER:PTHR21856	MODERATE	SNV
T-153	FSIP2	36	28252668	28252668	+	Missense_Mutation	SNP	G	T	novel	c.18067G>T	p.V6023F	ENSCAFT00000045208	‘17/23’	1275	1074	201	missense_variant	‘18281/21069’	‘18067/20811’	‘6023/6936’	‘V/F’	Gtt/Ttt		PANTHER:PTHR21856:SF9,PANTHER:PTHR21856,Pfam:PF15783	MODERATE	SNV
T-29C	FSIP2	36	28248797	28248798	+	Missense_Mutation	DNP	GA	AC	novel	c.14196_14197delinsAC	p.M4733L	ENSCAFT00000045208	‘17/23’	457	449	8	missense_variant	‘14410-14411/21069’	‘14196-14197/20811’	‘4732-4733/6936’	‘EM/EL’	gaGAtg/gaACtg		PANTHER:PTHR21856:SF9,PANTHER:PTHR21856,Pfam:PF15783	MODERATE	substitution
T-458	FSIP2	36	28240248	28240248	+	Missense_Mutation	SNP	G	A	novel	c.7352G>A	p.R2451Q	ENSCAFT00000045208	‘16/23’	251	243	8	missense_variant	‘7566/21069’	‘7352/20811’	‘2451/6936’	‘R/Q’	cGg/cAg		PANTHER:PTHR21856:SF9,PANTHER:PTHR21856	MODERATE	SNV
T-907	FSIP2	36	28234567	28234567	+	Frame_Shift_Del	DEL	A	-	novel	c.1672del	p.S558Vfs*36	ENSCAFT00000045208	‘16/23’	516	509	7	frameshift_variant	‘1885/21069’	‘1671/20811’	‘557/6936’	‘S/X’	tcA/tc		Low_complexity_(Seg):seg,PANTHER:PTHR21856:SF9,PANTHER:PTHR21856	HIGH	deletion
T-346	FSTL3	20	57880845	57880845	+	Missense_Mutation	SNP	C	T	novel	c.343G>A	p.G115S	ENSCAFT00000035683	‘3/5’	89	79	10	missense_variant	‘343/795’	‘343/795’	‘115/264’	‘G/S’	Ggc/Agc	tolerated(0.16)	PROSITE_profiles:PS51465,PANTHER:PTHR13866:SF20,PANTHER:PTHR13866,Gene3D:3.30.60.30,Pfam:PF09289,SMART:SM00274,Superfamily:SSF100895	MODERATE	SNV
T-346	FTL	1	107419406	107419406	+	Missense_Mutation	SNP	A	C	novel	c.143T>G	p.V48G	ENSCAFT00000006220	‘2/4’	196	190	6	missense_variant	‘349/899’	‘143/528’	‘48/175’	‘V/G’	gTg/gGg	tolerated(0.06)	PROSITE_profiles:PS50905,CDD:cd00904,PANTHER:PTHR11431,PANTHER:PTHR11431:SF47,Pfam:PF00210,Gene3D:1.20.1260.10,Superfamily:SSF47240	MODERATE	SNV
T-458	FTL	1	107419406	107419406	+	Missense_Mutation	SNP	A	C	novel	c.143T>G	p.V48G	ENSCAFT00000006220	‘2/4’	203	196	7	missense_variant	‘349/899’	‘143/528’	‘48/175’	‘V/G’	gTg/gGg	tolerated(0.06)	PROSITE_profiles:PS50905,CDD:cd00904,PANTHER:PTHR11431,PANTHER:PTHR11431:SF47,Pfam:PF00210,Gene3D:1.20.1260.10,Superfamily:SSF47240	MODERATE	SNV
T-843	FTL	1	107419406	107419406	+	Missense_Mutation	SNP	A	C	novel	c.143T>G	p.V48G	ENSCAFT00000006220	‘2/4’	141	135	6	missense_variant	‘349/899’	‘143/528’	‘48/175’	‘V/G’	gTg/gGg	tolerated(0.06)	PROSITE_profiles:PS50905,CDD:cd00904,PANTHER:PTHR11431,PANTHER:PTHR11431:SF47,Pfam:PF00210,Gene3D:1.20.1260.10,Superfamily:SSF47240	MODERATE	SNV
T-153	FUT4	21	6389140	6389140	+	Missense_Mutation	SNP	A	G	novel	c.1654T>C	p.Y552H	ENSCAFT00000039010	‘1/1’	162	95	67	missense_variant	‘1654/1773’	‘1654/1773’	‘552/590’	‘Y/H’	Tac/Cac	deleterious_low_confidence(0)	Gene3D:3.40.50.11660,Pfam:PF00852,PANTHER:PTHR11929,PANTHER:PTHR11929:SF132,Superfamily:SSF53756	MODERATE	SNV
T-149	FXR1	34	14191018	14191018	+	Missense_Mutation	SNP	A	C	novel	c.1851A>C	p.E617D	ENSCAFT00000060021	‘18/18’	140	134	6	missense_variant	‘1907/2259’	‘1851/1947’	‘617/648’	‘E/D’	gaA/gaC	tolerated_low_confidence(0.45)	PANTHER:PTHR10603:SF6,PANTHER:PTHR10603,Pfam:PF16097,MobiDB_lite:mobidb-lite	MODERATE	SNV
T-1023	FZD1	14	17048785	17048786	+	Missense_Mutation	DNP	GC	CA	novel	c.1404_1405delinsCA	p.L469M	ENSCAFT00000003022	‘1/1’	1039	1034	5	missense_variant	‘1404-1405/1956’	‘1404-1405/1956’	‘468-469/651’	‘AL/AM’	gcGCtg/gcCAtg		PROSITE_profiles:PS50261,CDD:cd15247,PANTHER:PTHR11309:SF81,PANTHER:PTHR11309,Pfam:PF01534,Gene3D:1.20.1070.10,SMART:SM01330,Prints:PR00489,Transmembrane_helices:TMhelix	MODERATE	substitution
T-346	FZD2	9	18889976	18889988	+	Frame_Shift_Del	DEL	CCGGGCCGCCCGG	-	novel	c.538_550del	p.P180Afs*117	ENSCAFT00000022432	‘1/2’	339	330	9	frameshift_variant	‘538-550/1734’	‘538-550/1602’	‘180-184/533’	‘PGGPG/X’	CCGGGCGGCCCGGgc/gc		Low_complexity_(Seg):seg	HIGH	deletion
T-1023	FZD5	37	16124499	16124500	+	Missense_Mutation	DNP	CA	AG	novel	c.1068_1069delinsCT	p.A357S	ENSCAFT00000021490	‘1/1’	570	566	4	missense_variant	‘1068-1069/1770’	‘1068-1069/1770’	‘356-357/589’	‘YA/YS’	taTGcg/taCTcg		Gene3D:1.20.1070.10,Pfam:PF01534,PROSITE_profiles:PS50261,PANTHER:PTHR11309,PANTHER:PTHR11309:SF136,SMART:SM01330,CDD:cd15249	MODERATE	substitution
T-1023	FZD5	37	16124502	16124502	+	Missense_Mutation	SNP	A	T	novel	c.1066T>A	p.Y356N	ENSCAFT00000021490	‘1/1’	583	579	4	missense_variant	‘1066/1770’	‘1066/1770’	‘356/589’	‘Y/N’	Tat/Aat	tolerated(0.45)	Gene3D:1.20.1070.10,Pfam:PF01534,PROSITE_profiles:PS50261,PANTHER:PTHR11309,PANTHER:PTHR11309:SF136,SMART:SM01330,CDD:cd15249	MODERATE	SNV
T-856	FZD8	2	1320898	1320900	+	In_Frame_Del	DEL	AGC	-	novel	c.1201_1203del	p.Q401del	ENSCAFT00000005902	‘4/4’	368	359	9	inframe_deletion	‘1196-1198/1719’	‘1196-1198/1719’	‘399-400/572’	‘KQ/K’	aAGCag/aag		CDD:cd15250,Pfam:PF01534,Gene3D:1.20.1070.10,SMART:SM01330,PROSITE_profiles:PS50261,PANTHER:PTHR11309:SF90,PANTHER:PTHR11309	MODERATE	deletion
T-1096	GABRG1	13	42221427	42221427	+	Nonsense_Mutation	SNP	C	A	novel	c.604G>T	p.E202*	ENSCAFT00000002978	‘5/9’	70	58	12	stop_gained	‘1040/2028’	‘604/1407’	‘202/468’	‘E/*’	Gaa/Taa		CDD:cd19000,PANTHER:PTHR18945:SF93,PANTHER:PTHR18945,PROSITE_patterns:PS00236,Pfam:PF02931,Gene3D:2.70.170.10,TIGRFAM:TIGR00860,Superfamily:SSF63712,Prints:PR00252	HIGH	SNV
T-149	GALM	17	30742303	30742303	+	Missense_Mutation	SNP	C	T	novel	c.116C>T	p.T39I	ENSCAFT00000010127	‘1/7’	68	64	4	missense_variant	‘177/1226’	‘116/1029’	‘39/342’	‘T/I’	aCc/aTc	tolerated(1)	Gene3D:2.70.98.10,Pfam:PF01263,PIRSF:PIRSF005096,PANTHER:PTHR10091,PANTHER:PTHR10091:SF0,Superfamily:SSF74650,CDD:cd09019	MODERATE	SNV
T-149	GALR1	1	2740772	2740772	+	Missense_Mutation	SNP	G	T	novel	c.560C>A	p.T187N	ENSCAFT00000000022	‘1/3’	146	136	10	missense_variant	‘1460/1956’	‘560/1056’	‘187/351’	‘T/N’	aCc/aAc	tolerated(0.06)	CDD:cd15098,Gene3D:1.20.1070.10,Pfam:PF00001,SMART:SM01381,Superfamily:SSF81321,PROSITE_profiles:PS50262,PANTHER:PTHR24230:SF31,PANTHER:PTHR24230,Prints:PR01418	MODERATE	SNV
T-74	GAP43	33	19769877	19769877	+	Missense_Mutation	SNP	C	T	novel	c.857C>T	p.A286V	ENSCAFT00000017257	‘3/3’	154	147	7	missense_variant	‘857/1388’	‘857/876’	‘286/291’	‘A/V’	gCg/gTg	deleterious_low_confidence(0.01)	Pfam:PF06614,PANTHER:PTHR10699,PANTHER:PTHR10699:SF15,MobiDB_lite:mobidb-lite,MobiDB_lite:mobidb-lite	MODERATE	SNV
T-856	GAP43	33	19724537	19724537	+	Missense_Mutation	SNP	G	C	novel	c.673G>C	p.V225L	ENSCAFT00000017257	‘2/3’	661	653	8	missense_variant	‘673/1388’	‘673/876’	‘225/291’	‘V/L’	Gtc/Ctc	tolerated_low_confidence(0.31)	Pfam:PF06614,PANTHER:PTHR10699,PANTHER:PTHR10699:SF15,MobiDB_lite:mobidb-lite,Low_complexity_(Seg):seg	MODERATE	SNV
T-458	GAPDH	27	38470814	38470816	+	Missense_Mutation	TNP	GCC	AAA	novel	c.28_30delinsTTT	p.G10F	ENSCAFT00000023939	‘3/11’	11	9	2	missense_variant	‘28-30/1032’	‘28-30/1002’	‘10/333’	‘G/F’	GGC/TTT	deleterious_low_confidence(0)	PANTHER:PTHR10836:SF86,PANTHER:PTHR10836,Gene3D:3.40.50.720,PIRSF:PIRSF000149,TIGRFAM:TIGR01534,Pfam:PF00044,SMART:SM00846,Superfamily:SSF51735	MODERATE	substitution
T-149	GAS2L3	15	39656831	39656831	+	Missense_Mutation	SNP	G	C	novel	c.1294G>C	p.A432P	ENSCAFT00000011056	‘9/9’	50	45	5	missense_variant	‘1340/2083’	‘1294/2037’	‘432/678’	‘A/P’	Gcc/Ccc	tolerated(0.26)	Low_complexity_(Seg):seg,PANTHER:PTHR46756:SF7,PANTHER:PTHR46756,MobiDB_lite:mobidb-lite	MODERATE	SNV
T-276	GATAD1	14	18044133	18044138	+	In_Frame_Del	DEL	GGCGGT	-	novel	c.195_200del	p.G68_G69del	ENSCAFT00000042824	‘1/5’	28	24	4	inframe_deletion	‘463-468/1159’	‘190-195/840’	‘64-65/279’	‘GG/-’	GGCGGT/-		Low_complexity_(Seg):seg,PANTHER:PTHR13340	MODERATE	deletion
T-153	GATB	15	49698511	49698511	+	Missense_Mutation	SNP	A	T	rs851158277	c.25T>A	p.C9S	ENSCAFT00000012914	‘1/13’	63	10	53	missense_variant	‘25/1852’	‘25/1674’	‘9/557’	‘C/S’	Tgc/Agc	tolerated_low_confidence(0.41)		MODERATE	SNV
T-74	GBA3	3	87152694	87152694	+	Missense_Mutation	SNP	A	C	novel	c.334T>G	p.L112V	ENSCAFT00000026177	‘2/5’	175	159	16	missense_variant	‘469/1629’	‘334/1494’	‘112/497’	‘L/V’	Tta/Gta	deleterious(0.01)	Gene3D:3.20.20.80,Pfam:PF00232,PANTHER:PTHR10353,PANTHER:PTHR10353:SF38,Superfamily:SSF51445	MODERATE	SNV
T-1087	GBE1	31	5975889	5975889	+	Missense_Mutation	SNP	G	T	novel	c.1772G>T	p.C591F	ENSCAFT00000070563	‘13/16’	63	56	7	missense_variant	‘2020/3348’	‘1772/2100’	‘591/699’	‘C/F’	tGt/tTt	tolerated(0.41)	PANTHER:PTHR43651:SF3,PANTHER:PTHR43651,PIRSF:PIRSF000463	MODERATE	SNV
T-458	GCGR	9	459400	459400	+	Missense_Mutation	SNP	C	T	novel	c.526G>A	p.A176T	ENSCAFT00000089457	‘1/13’	69	63	6	missense_variant	‘526/2271’	‘526/2271’	‘176/756’	‘A/T’	Gcc/Acc	tolerated_low_confidence(0.14)	Low_complexity_(Seg):seg	MODERATE	SNV
T-1166	GDA	1	85515564	85515564	+	Missense_Mutation	SNP	C	T	rs850926951	c.1034G>A	p.R345K	ENSCAFT00000002853	‘11/14’	91	87	4	missense_variant	‘1140/1591’	‘1034/1485’	‘345/494’	‘R/K’	aGa/aAa	tolerated(0.47)	Gene3D:2.30.40.10,Gene3D:3.20.20.140,Pfam:PF01979,PANTHER:PTHR11271,PANTHER:PTHR11271:SF6,Superfamily:SSF51556,TIGRFAM:TIGR02967,CDD:cd01303	MODERATE	SNV
T-999	GIT2	26	17194228	17194228	+	Missense_Mutation	SNP	G	T	novel	c.914G>T	p.S305I	ENSCAFT00000017114	‘11/20’	592	528	64	missense_variant	‘1019/2385’	‘914/2280’	‘305/759’	‘S/I’	aGc/aTc	deleterious(0)	PANTHER:PTHR46097,PANTHER:PTHR46097:SF4	MODERATE	SNV
T-153	GLI2	19	29314305	29314305	+	Missense_Mutation	SNP	G	T	novel	c.101C>A	p.A34D	ENSCAFT00000007784	‘2/15’	42	21	21	missense_variant	‘616/5159’	‘101/4644’	‘34/1547’	‘A/D’	gCt/gAt	tolerated(0.07)	Low_complexity_(Seg):seg	MODERATE	SNV
T-399	GLI2	19	29314305	29314305	+	Missense_Mutation	SNP	G	T	novel	c.101C>A	p.A34D	ENSCAFT00000007784	‘2/15’	184	158	26	missense_variant	‘616/5159’	‘101/4644’	‘34/1547’	‘A/D’	gCt/gAt	tolerated(0.07)	Low_complexity_(Seg):seg	MODERATE	SNV
T-856	GLI4	13	37029629	37029629	+	Frame_Shift_Del	DEL	C	-	novel	c.720del	p.G241Afs*243	ENSCAFT00000045216	‘1/3’	15	13	2	frameshift_variant	‘720/2820’	‘720/2715’	‘240/904’	‘G/X’	ggC/gg		MobiDB_lite:mobidb-lite,Low_complexity_(Seg):seg	HIGH	deletion
T-856	GLI4	13	37029633	37029633	+	Missense_Mutation	SNP	G	T	novel	c.724G>T	p.G242C	ENSCAFT00000045216	‘1/3’	14	12	2	missense_variant	‘724/2820’	‘724/2715’	‘242/904’	‘G/C’	Ggc/Tgc		MobiDB_lite:mobidb-lite,Low_complexity_(Seg):seg	MODERATE	SNV
T-343	GLUL	7	15732721	15732721	+	Nonsense_Mutation	SNP	G	A	novel	c.976C>T	p.R326*	ENSCAFT00000020795	‘8/8’	136	132	4	stop_gained	‘1099/2922’	‘976/1242’	‘326/413’	‘R/*’	Cga/Tga		PANTHER:PTHR20852,PANTHER:PTHR20852:SF45,Gene3D:3.30.590.40,SMART:SM01230,Superfamily:SSF55931	HIGH	SNV
T-843	GLUL	7	15732721	15732721	+	Nonsense_Mutation	SNP	G	A	novel	c.976C>T	p.R326*	ENSCAFT00000020795	‘8/8’	97	91	6	stop_gained	‘1099/2922’	‘976/1242’	‘326/413’	‘R/*’	Cga/Tga		PANTHER:PTHR20852,PANTHER:PTHR20852:SF45,Gene3D:3.30.590.40,SMART:SM01230,Superfamily:SSF55931	HIGH	SNV
T-843	GNA14	1	81168451	81168451	+	Missense_Mutation	SNP	T	C	novel	c.395T>C	p.I132T	ENSCAFT00000047596	‘4/8’	175	127	48	missense_variant	‘395/1259’	‘395/1080’	‘132/359’	‘I/T’	aTc/aCc	deleterious(0.02)	CDD:cd00066,PANTHER:PTHR10218,PANTHER:PTHR10218:SF213,Pfam:PF00503,Gene3D:1.10.400.10,Gene3D:3.40.50.300,SMART:SM00275,Superfamily:SSF52540,Superfamily:SSF47895	MODERATE	SNV
T-399	GNMT	12	11500410	11500410	+	Missense_Mutation	SNP	A	T	novel	c.10A>T	p.S4C	ENSCAFT00000002727	‘1/6’	627	484	143	missense_variant	‘19/1516’	‘10/888’	‘4/295’	‘S/C’	Agc/Tgc	deleterious(0)	PIRSF:PIRSF000385,PROSITE_profiles:PS51600,PANTHER:PTHR16458	MODERATE	SNV
T-1087	GPAA1	13	37578716	37578716	+	Missense_Mutation	SNP	G	A	novel	c.989G>A	p.R330H	ENSCAFT00000081541	‘6/10’	705	592	113	missense_variant	‘1758/2921’	‘989/2061’	‘330/686’	‘R/H’	cGc/cAc	deleterious(0.01)	Pfam:PF04114,PIRSF:PIRSF036762,PANTHER:PTHR13304,PANTHER:PTHR13304:SF0	MODERATE	SNV
T-399	GPCPD1	24	16185595	16185596	+	Frame_Shift_Ins	INS	-	GCTGATCCAGTTGAATTATTTGAAATTCCAGTAAAGGA	novel	c.1159_1196dup	p.T401Ifs*10	ENSCAFT00000009682	‘13/20’	99	69	30	frameshift_variant	‘1268-1269/2162’	‘1158-1159/2052’	‘386-387/683’	‘-/ADPVELFEIPVKX’	-/GCTGATCCAGTTGAATTATTTGAAATTCCAGTAAAGGA		PROSITE_profiles:PS51704,CDD:cd08607,PANTHER:PTHR22958,PANTHER:PTHR22958:SF1,Gene3D:3.20.20.190,Pfam:PF03009,Superfamily:SSF51695	HIGH	insertion
T-1192	GPR108	20	53557906	53557906	+	Missense_Mutation	SNP	A	T	novel	c.935A>T	p.E312V	ENSCAFT00000088757	‘9/18’	325	270	55	missense_variant	‘935/2902’	‘935/1902’	‘312/633’	‘E/V’	gAg/gTg	tolerated(0.08)	PANTHER:PTHR21229,PANTHER:PTHR21229:SF11,Pfam:PF06814	MODERATE	SNV
T-458	GPR180	22	45421189	45421189	+	Missense_Mutation	SNP	G	C	novel	c.733G>C	p.E245Q	ENSCAFT00000008587	‘4/9’	55	50	5	missense_variant	‘1281/2249’	‘733/1542’	‘245/513’	‘E/Q’	Gag/Cag	tolerated(0.22)	PANTHER:PTHR23252:SF29,PANTHER:PTHR23252,Pfam:PF10192	MODERATE	SNV
T-399	GPR37	14	11132109	11132109	+	Missense_Mutation	SNP	C	A	novel	c.1556C>A	p.A519E	ENSCAFT00000002752	‘2/2’	464	454	10	missense_variant	‘1556/1842’	‘1556/1842’	‘519/613’	‘A/E’	gCg/gAg	deleterious(0.02)	Gene3D:1.20.1070.10,Pfam:PF00001,PROSITE_profiles:PS50262,PANTHER:PTHR46216,PANTHER:PTHR46216:SF3,Superfamily:SSF81321,CDD:cd15127	MODERATE	SNV
T-554	GPR37	14	11132109	11132109	+	Missense_Mutation	SNP	C	A	novel	c.1556C>A	p.A519E	ENSCAFT00000002752	‘2/2’	355	336	19	missense_variant	‘1556/1842’	‘1556/1842’	‘519/613’	‘A/E’	gCg/gAg	deleterious(0.02)	Gene3D:1.20.1070.10,Pfam:PF00001,PROSITE_profiles:PS50262,PANTHER:PTHR46216,PANTHER:PTHR46216:SF3,Superfamily:SSF81321,CDD:cd15127	MODERATE	SNV
T-276	GPR83	21	6546220	6546220	+	Missense_Mutation	SNP	G	T	novel	c.858G>T	p.K286N	ENSCAFT00000049808	‘4/4’	288	281	7	missense_variant	‘1078/1717’	‘858/1269’	‘286/422’	‘K/N’	aaG/aaT	tolerated(0.09)	CDD:cd15389,Gene3D:1.20.1070.10,Pfam:PF00001,SMART:SM01381,Superfamily:SSF81321,PROSITE_profiles:PS50262,PANTHER:PTHR24241:SF140,PANTHER:PTHR24241	MODERATE	SNV
T-1023	GPRASP1	X	76316524	76316524	+	Missense_Mutation	SNP	T	G	novel	c.2654T>G	p.F885C	ENSCAFT00000028184	‘3/4’	134	127	7	missense_variant	‘2654/2835’	‘2654/2835’	‘885/944’	‘F/C’	tTc/tGc	deleterious(0)	PANTHER:PTHR46414,PANTHER:PTHR46414:SF3	MODERATE	SNV
T-458	GPS1	9	264594	264594	+	Missense_Mutation	SNP	A	G	novel	c.392T>C	p.L131P	ENSCAFT00000009593	‘3/12’	119	115	4	missense_variant	‘392/1466’	‘392/1350’	‘131/449’	‘L/P’	cTg/cCg	deleterious(0)	Gene3D:1.25.40.570,Pfam:PF10602,PANTHER:PTHR14145,PANTHER:PTHR14145:SF2	MODERATE	SNV
T-134	GRHL1	17	6954036	6954036	+	Missense_Mutation	SNP	G	T	novel	c.201G>T	p.E67D	ENSCAFT00000045268	‘1/16’	10	7	3	missense_variant	‘201/2689’	‘201/2169’	‘67/722’	‘E/D’	gaG/gaT		MobiDB_lite:mobidb-lite,MobiDB_lite:mobidb-lite,Low_complexity_(Seg):seg	MODERATE	SNV
T-74	GRID2	32	16490591	16490591	+	Missense_Mutation	SNP	A	G	novel	c.1628A>G	p.Y543C	ENSCAFT00000038682	‘11/16’	198	151	47	missense_variant	‘1628/3024’	‘1628/3024’	‘543/1007’	‘Y/C’	tAc/tGc	deleterious(0)	CDD:cd13731,PANTHER:PTHR18966:SF109,PANTHER:PTHR18966,Gene3D:3.40.190.10,Pfam:PF10613,SMART:SM00079,Superfamily:SSF53850	MODERATE	SNV
T-1247	GRIK2	12	59989658	59989658	+	Nonsense_Mutation	SNP	T	G	novel	c.2624T>G	p.L875*	ENSCAFT00000005767	‘16/16’	129	120	9	stop_gained	‘2624/2727’	‘2624/2727’	‘875/908’	‘L/*’	tTa/tGa		PANTHER:PTHR18966,PANTHER:PTHR18966:SF174	HIGH	SNV
T-343	GRIN2B	27	32599262	32599263	+	Frame_Shift_Ins	INS	-	C	novel	c.99dup	p.S34Qfs*25	ENSCAFT00000044471	‘2/13’	41	35	6	frameshift_variant	‘545-546/4935’	‘92-93/4458’	‘31/1485’	‘S/SX’	agc/agCc		PANTHER:PTHR18966,PANTHER:PTHR18966:SF382	HIGH	insertion
T-843	GRIPAP1	X	42128125	42128125	+	Missense_Mutation	SNP	G	A	novel	c.1829C>T	p.A610V	ENSCAFT00000024952	‘20/26’	103	99	4	missense_variant,splice_region_variant	‘1840/2815’	‘1829/2526’	‘610/841’	‘A/V’	gCg/gTg	deleterious(0.04)	PANTHER:PTHR18978	MODERATE	SNV
T-346	GRM5	21	11492173	11492173	+	Missense_Mutation	SNP	C	T	novel	c.3434C>T	p.A1145V	ENSCAFT00000047674	‘9/9’	275	269	6	missense_variant	‘3635/4752’	‘3434/3717’	‘1145/1238’	‘A/V’	gCg/gTg	tolerated_low_confidence(0.34)	Low_complexity_(Seg):seg	MODERATE	SNV
T-843	GRM6	11	2596193	2596193	+	Missense_Mutation	SNP	C	A	novel	c.2159C>A	p.P720Q	ENSCAFT00000000509	‘11/12’	297	182	115	missense_variant	‘2159/2631’	‘2159/2631’	‘720/876’	‘P/Q’	cCa/cAa	deleterious(0)	Pfam:PF00003,PROSITE_profiles:PS50259,PANTHER:PTHR24060,PANTHER:PTHR24060:SF24,CDD:cd15453	MODERATE	SNV
T-153	GRTP1	22	60706352	60706353	+	Missense_Mutation	DNP	CA	TG	novel	c.441_442inv	p.G148R	ENSCAFT00000010243	‘4/8’	51	32	19	missense_variant	‘929-930/1756’	‘441-442/1020’	‘147-148/339’	‘YG/YR’	taTGgg/taCAgg		PROSITE_profiles:PS50086,PANTHER:PTHR22957:SF359,PANTHER:PTHR22957,Pfam:PF00566,Gene3D:1.10.8.270,SMART:SM00164,Superfamily:SSF47923	MODERATE	substitution
T-29C	GRXCR2	2	40315826	40315826	+	Missense_Mutation	SNP	C	T	novel	c.728G>A	p.C243Y	ENSCAFT00000036208	‘3/3’	121	107	14	missense_variant	‘728/747’	‘728/747’	‘243/248’	‘C/Y’	tGc/tAc	deleterious(0)	PANTHER:PTHR46926,Superfamily:SSF57938	MODERATE	SNV
T-343	GSDMC	13	26911101	26911101	+	Missense_Mutation	SNP	A	C	novel	c.452A>C	p.D151A	ENSCAFT00000001658	‘3/11’	971	929	42	missense_variant	‘527/1596’	‘452/1521’	‘151/506’	‘D/A’	gAt/gCt	tolerated(0.33)	PANTHER:PTHR16399,PANTHER:PTHR16399:SF21,Pfam:PF04598	MODERATE	SNV
T-992	GSDMD	13	37222287	37222287	+	Frame_Shift_Del	DEL	T	-	novel	c.1559del	p.L520Pfs*77	ENSCAFT00000038192	‘3/13’	21	16	5	frameshift_variant	‘1559/3243’	‘1559/3171’	‘520/1056’	‘L/X’	cTc/cc			HIGH	deletion
T-153	GSE1	5	67017087	67017087	+	Missense_Mutation	SNP	C	G	novel	c.1116G>C	p.K372N	ENSCAFT00000080444	‘7/16’	157	99	58	missense_variant	‘1485/4673’	‘1116/3657’	‘372/1218’	‘K/N’	aaG/aaC	tolerated(0.25)	Coiled-coils_(Ncoils):Coil,PANTHER:PTHR17608,MobiDB_lite:mobidb-lite,Low_complexity_(Seg):seg	MODERATE	SNV
T-1166	GSG1L	6	18821991	18821991	+	Missense_Mutation	SNP	G	A	novel	c.922G>A	p.G308S	ENSCAFT00000071629	‘2/5’	114	104	10	missense_variant,splice_region_variant	‘1030/1703’	‘922/1392’	‘308/463’	‘G/S’	Ggt/Agt		Low_complexity_(Seg):seg	MODERATE	SNV
T-153	GSTO1	28	16569567	16569567	+	Missense_Mutation	SNP	G	A	novel	c.502G>A	p.G168R	ENSCAFT00000016832	‘1/5’	32	17	15	missense_variant,splice_region_variant	‘502/1183’	‘502/1086’	‘168/361’	‘G/R’	Ggg/Agg	tolerated(0.28)	SFLD:SFLDS00019,SFLD:SFLDG00358,Pfam:PF13417,Superfamily:SSF52833,PROSITE_profiles:PS50404,PANTHER:PTHR43968:SF5,PANTHER:PTHR43968	MODERATE	SNV
T-992	GSTO2	28	16590077	16590077	+	Missense_Mutation	SNP	G	T	novel	c.507G>T	p.E169D	ENSCAFT00000074354	‘2/5’	347	242	105	missense_variant	‘507/1146’	‘507/1014’	‘169/337’	‘E/D’	gaG/gaT	deleterious(0.01)	SFLD:SFLDG00358,SFLD:SFLDS00019,Pfam:PF13417,Gene3D:3.40.30.10,Superfamily:SSF52833,PROSITE_profiles:PS50404,PANTHER:PTHR43968,PANTHER:PTHR43968:SF4	MODERATE	SNV
T-134	GTF2F2	22	5758043	5758045	+	In_Frame_Del	DEL	TGT	-	novel	c.692_694del	p.N231del	ENSCAFT00000007315	‘8/8’	183	177	6	inframe_deletion	‘921-923/1006’	‘692-694/750’	‘231-232/249’	‘NT/T’	aACAca/aca		PANTHER:PTHR10445,PANTHER:PTHR10445:SF0,Gene3D:1.10.10.10,Pfam:PF02270,PIRSF:PIRSF015849,Superfamily:SSF46785	MODERATE	deletion
T-458	GTF2F2	22	5758043	5758045	+	In_Frame_Del	DEL	TGT	-	novel	c.692_694del	p.N231del	ENSCAFT00000007315	‘8/8’	104	100	4	inframe_deletion	‘921-923/1006’	‘692-694/750’	‘231-232/249’	‘NT/T’	aACAca/aca		PANTHER:PTHR10445,PANTHER:PTHR10445:SF0,Gene3D:1.10.10.10,Pfam:PF02270,PIRSF:PIRSF015849,Superfamily:SSF46785	MODERATE	deletion
T-25	GTPBP8	33	17388911	17388911	+	Missense_Mutation	SNP	C	T	novel	c.847C>T	p.L283F	ENSCAFT00000038797	‘6/6’	63	59	4	missense_variant	‘847/876’	‘847/867’	‘283/288’	‘L/F’	Ctt/Ttt	deleterious(0.03)	PANTHER:PTHR46498,Gene3D:3.40.50.300	MODERATE	SNV
T-999	GUCY1A2	5	25362854	25362854	+	Missense_Mutation	SNP	A	C	novel	c.886A>C	p.K296Q	ENSCAFT00000065717	‘5/9’	302	276	26	missense_variant	‘886/2497’	‘886/2322’	‘296/773’	‘K/Q’	Aag/Cag	tolerated(0.07)	Gene3D:3.90.1520.10,Pfam:PF07700,PANTHER:PTHR45655,PANTHER:PTHR45655:SF7,Superfamily:SSF111126	MODERATE	SNV
T-399	GUCY2D	5	32856016	32856016	+	Missense_Mutation	SNP	G	A	novel	c.2773G>A	p.V925I	ENSCAFT00000026758	‘14/18’	102	68	34	missense_variant	‘2955/3422’	‘2773/3240’	‘925/1079’	‘V/I’	Gtc/Atc	deleterious(0.02)	CDD:cd07302,Gene3D:3.30.70.1230,Pfam:PF00211,SMART:SM00044,Superfamily:SSF55073,PROSITE_profiles:PS50125,PANTHER:PTHR11920,PANTHER:PTHR11920:SF228	MODERATE	SNV
T-999	GYG2	X	1494294	1494294	+	Missense_Mutation	SNP	C	T	novel	c.982C>T	p.P328S	ENSCAFT00000088211	‘5/11’	382	375	7	missense_variant	‘982/2249’	‘982/1935’	‘328/644’	‘P/S’	Cca/Tca	deleterious(0)	CDD:cd02537,PANTHER:PTHR11183,PANTHER:PTHR11183:SF131,Pfam:PF01501,Gene3D:3.90.550.10,Superfamily:SSF53448	MODERATE	SNV
T-343	HCAR1	26	6734831	6734831	+	Missense_Mutation	SNP	C	T	novel	c.14C>T	p.S5L	ENSCAFT00000012496	‘1/1’	190	185	5	missense_variant	‘14/1089’	‘14/1089’	‘5/362’	‘S/L’	tCg/tTg	deleterious(0)	Gene3D:1.20.1070.10,PANTHER:PTHR46048,PANTHER:PTHR46048:SF3	MODERATE	SNV
T-134	HCFC2	15	42583230	42583230	+	Missense_Mutation	SNP	A	C	novel	c.1450A>C	p.N484H	ENSCAFT00000078134	‘10/16’	58	55	3	missense_variant	‘1450/2659’	‘1450/2493’	‘484/830’	‘N/H’	Aat/Cat	deleterious(0.04)	PANTHER:PTHR46003,PANTHER:PTHR46003:SF2,SMART:SM00060,Superfamily:SSF49265	MODERATE	SNV
T-25	HCFC2	15	42591805	42591806	+	Missense_Mutation	DNP	TT	GG	novel	c.2143_2144delinsGG	p.F715G	ENSCAFT00000078134	‘15/16’	90	78	12	missense_variant	‘2143-2144/2659’	‘2143-2144/2493’	‘715/830’	‘F/G’	TTt/GGt	deleterious(0)	PROSITE_profiles:PS50853,PANTHER:PTHR46003,PANTHER:PTHR46003:SF2,Gene3D:2.60.40.10,Superfamily:SSF49265	MODERATE	substitution
T-1023	HDAC11	20	3813918	3813918	+	Missense_Mutation	SNP	C	T	novel	c.629C>T	p.T210M	ENSCAFT00000069519	‘7/7’	175	128	47	missense_variant	‘711/3655’	‘629/1089’	‘210/362’	‘T/M’	aCg/aTg	tolerated_low_confidence(0.08)		MODERATE	SNV
T-1272	HDLBP	25	51297293	51297294	+	Frame_Shift_Ins	INS	-	G	novel	c.649dup	p.R217Pfs*224	ENSCAFT00000064622	‘1/24’	30	27	3	frameshift_variant	‘649-650/4906’	‘649-650/4710’	‘217/1569’	‘R/PX’	cga/cCga		Low_complexity_(Seg):seg,MobiDB_lite:mobidb-lite	HIGH	insertion
T-1272	HDLBP	25	51297297	51297297	+	Missense_Mutation	SNP	C	T	novel	c.646G>A	p.A216T	ENSCAFT00000064622	‘1/24’	29	26	3	missense_variant	‘646/4906’	‘646/4710’	‘216/1569’	‘A/T’	Gcc/Acc		Low_complexity_(Seg):seg,MobiDB_lite:mobidb-lite	MODERATE	SNV
T-149	HECTD1	8	10412527	10412528	+	Missense_Mutation	DNP	CC	TT	novel	c.5934_5935delinsAA	p.A1979T	ENSCAFT00000020512	‘33/43’	65	62	3	missense_variant	‘5934-5935/7939’	‘5934-5935/7830’	‘1978-1979/2609’	‘LA/LT’	ttGGca/ttAAca		PANTHER:PTHR45670:SF2,PANTHER:PTHR45670	MODERATE	substitution
T-153	HECTD4	26	9896801	9896801	+	Missense_Mutation	SNP	G	T	novel	c.718C>A	p.H240N	ENSCAFT00000014077	‘3/77’	40	33	7	missense_variant	‘718/13248’	‘718/13248’	‘240/4415’	‘H/N’	Cat/Aat	deleterious_low_confidence(0)		MODERATE	SNV
T-1166	HEG1	33	27992960	27992960	+	Missense_Mutation	SNP	C	T	novel	c.3853G>A	p.V1285I	ENSCAFT00000019903	‘15/17’	83	68	15	missense_variant	‘3861/4256’	‘3853/4248’	‘1285/1415’	‘V/I’	Gta/Ata	deleterious(0.02)	PANTHER:PTHR24037,PANTHER:PTHR24037:SF3,Transmembrane_helices:TMhelix	MODERATE	SNV
T-134	HEG1	33	28027927	28027929	+	In_Frame_Del	DEL	AAC	-	novel	c.2074_2076del	p.V692del	ENSCAFT00000019903	‘6/17’	15	12	3	inframe_deletion	‘2082-2084/4256’	‘2074-2076/4248’	‘692/1415’	‘V/-’	GTT/-		Low_complexity_(Seg):seg,PANTHER:PTHR24037,PANTHER:PTHR24037:SF3,MobiDB_lite:mobidb-lite,MobiDB_lite:mobidb-lite	MODERATE	deletion
T-149	HEMGN	11	55215116	55215116	+	Missense_Mutation	SNP	C	T	novel	c.104G>A	p.R35Q	ENSCAFT00000047726	‘3/5’	89	85	4	missense_variant	‘225/1700’	‘104/1509’	‘35/502’	‘R/Q’	cGa/cAa	deleterious(0)	PANTHER:PTHR15993	MODERATE	SNV
T-343	HERC4	4	19302293	19302293	+	Missense_Mutation	SNP	G	A	novel	c.803C>T	p.A268V	ENSCAFT00000085777	‘6/24’	90	49	41	missense_variant	‘882/3304’	‘803/3225’	‘268/1074’	‘A/V’	gCt/gTt	deleterious(0.01)	Gene3D:2.130.10.30,Pfam:PF00415,Prints:PR00633,PROSITE_profiles:PS50012,PANTHER:PTHR45622,PANTHER:PTHR45622:SF5,Superfamily:SSF50985,Low_complexity_(Seg):seg	MODERATE	SNV
T-399	HGF	18	21367320	21367320	+	Missense_Mutation	SNP	G	A	novel	c.940C>T	p.R314W	ENSCAFT00000010288	‘8/18’	267	218	49	missense_variant	‘1099/2758’	‘940/2193’	‘314/730’	‘R/W’	Cgg/Tgg	deleterious(0)	Gene3D:2.40.20.10,Pfam:PF00051,PIRSF:PIRSF001152,PIRSF:PIRSF500183,PROSITE_profiles:PS50070,PANTHER:PTHR24261,PANTHER:PTHR24261:SF8,SMART:SM00130,Superfamily:SSF57440,CDD:cd00108	MODERATE	SNV
T-554	HGF	18	21367320	21367320	+	Missense_Mutation	SNP	G	A	novel	c.940C>T	p.R314W	ENSCAFT00000010288	‘8/18’	162	89	73	missense_variant	‘1099/2758’	‘940/2193’	‘314/730’	‘R/W’	Cgg/Tgg	deleterious(0)	Gene3D:2.40.20.10,Pfam:PF00051,PIRSF:PIRSF001152,PIRSF:PIRSF500183,PROSITE_profiles:PS50070,PANTHER:PTHR24261,PANTHER:PTHR24261:SF8,SMART:SM00130,Superfamily:SSF57440,CDD:cd00108	MODERATE	SNV
T-153	HIVEP3	15	1567692	1567692	+	Missense_Mutation	SNP	C	T	novel	c.755C>T	p.S252L	ENSCAFT00000004055	‘3/9’	79	44	35	missense_variant	‘1597/7772’	‘755/6930’	‘252/2309’	‘S/L’	tCg/tTg	tolerated(0.09)	PANTHER:PTHR45944,PANTHER:PTHR45944:SF5	MODERATE	SNV
T-153	HIVEP3	15	1567820	1567820	+	Missense_Mutation	SNP	C	T	novel	c.883C>T	p.P295S	ENSCAFT00000004055	‘3/9’	112	60	52	missense_variant	‘1725/7772’	‘883/6930’	‘295/2309’	‘P/S’	Ccc/Tcc	tolerated(0.83)	PANTHER:PTHR45944,PANTHER:PTHR45944:SF5,MobiDB_lite:mobidb-lite	MODERATE	SNV
T-153	HIVEP3	15	1571576	1571576	+	Missense_Mutation	SNP	C	T	novel	c.4639C>T	p.R1547W	ENSCAFT00000004055	‘3/9’	147	83	64	missense_variant	‘5481/7772’	‘4639/6930’	‘1547/2309’	‘R/W’	Cgg/Tgg	deleterious(0.01)	PANTHER:PTHR45944,PANTHER:PTHR45944:SF5	MODERATE	SNV
T-424	HK2	17	48300980	48300980	+	Missense_Mutation	SNP	C	T	novel	c.1448G>A	p.R483H	ENSCAFT00000013192	‘9/17’	365	356	9	missense_variant	‘1448/2997’	‘1448/2793’	‘483/930’	‘R/H’	cGc/cAc	deleterious(0)	PROSITE_profiles:PS51748,PANTHER:PTHR19443,PANTHER:PTHR19443:SF4,Superfamily:SSF53067	MODERATE	SNV
T-1096	HMBOX1	25	28594054	28594054	+	Missense_Mutation	SNP	C	T	novel	c.371G>A	p.R124H	ENSCAFT00000013078	‘3/11’	220	126	94	missense_variant	‘1245/2399’	‘371/1317’	‘124/438’	‘R/H’	cGc/cAc	deleterious(0.03)	Pfam:PF04814,PANTHER:PTHR14618,PANTHER:PTHR14618:SF4	MODERATE	SNV
T-1023	HMCN2	9	53523925	53523925	+	Missense_Mutation	SNP	G	T	novel	c.10083C>A	p.H3361Q	ENSCAFT00000031743	‘66/98’	230	222	8	missense_variant	‘10551/16423’	‘10083/15150’	‘3361/5049’	‘H/Q’	caC/caA	tolerated(0.12)	Gene3D:2.60.40.10,Pfam:PF07679,PROSITE_profiles:PS50835,PANTHER:PTHR45889,PANTHER:PTHR45889:SF4,SMART:SM00408,SMART:SM00409,Superfamily:SSF48726,CDD:cd00096	MODERATE	SNV
T-1023	HMCN2	9	53523929	53523929	+	Missense_Mutation	SNP	G	A	novel	c.10079C>T	p.T3360I	ENSCAFT00000031743	‘66/98’	235	227	8	missense_variant	‘10547/16423’	‘10079/15150’	‘3360/5049’	‘T/I’	aCc/aTc	tolerated(0.82)	Gene3D:2.60.40.10,Pfam:PF07679,PROSITE_profiles:PS50835,PANTHER:PTHR45889,PANTHER:PTHR45889:SF4,SMART:SM00408,SMART:SM00409,Superfamily:SSF48726,CDD:cd00096	MODERATE	SNV
T-1023	HMGCS2	17	56685711	56685711	+	Missense_Mutation	SNP	A	G	novel	c.1076T>C	p.V359A	ENSCAFT00000016048	‘6/10’	641	637	4	missense_variant	‘1076/1615’	‘1076/1527’	‘359/508’	‘V/A’	gTc/gCc	tolerated(0.86)	Gene3D:3.40.47.10,Pfam:PF08540,PANTHER:PTHR43323,PANTHER:PTHR43323:SF1,Superfamily:SSF53901,TIGRFAM:TIGR01833,CDD:cd00827	MODERATE	SNV
T-343	HMGN3	12	40138457	40138457	+	Missense_Mutation	SNP	G	A	novel	c.355C>T	p.P119S	ENSCAFT00000004499	‘4/7’	287	210	77	missense_variant	‘355/628’	‘355/603’	‘119/200’	‘P/S’	Cca/Tca	deleterious_low_confidence(0.03)	Pfam:PF01101,Prints:PR00925,PANTHER:PTHR23087,PANTHER:PTHR23087:SF2,SMART:SM00527,MobiDB_lite:mobidb-lite,MobiDB_lite:mobidb-lite,Low_complexity_(Seg):seg	MODERATE	SNV
T-29C	HMX1	3	60503234	60503246	+	Frame_Shift_Del	DEL	GGGAAGCCGAGCA	-	novel	c.941_953del	p.L314Pfs*4	ENSCAFT00000023183	‘3/3’	117	114	3	frameshift_variant	‘941-953/1038’	‘941-953/1038’	‘314-318/345’	‘LLGFP/X’	cTGCTCGGCTTCCCc/cc		PANTHER:PTHR46110,PANTHER:PTHR46110:SF1,Low_complexity_(Seg):seg	HIGH	deletion
T-458	HNRNPA2B1	14	39504719	39504719	+	Missense_Mutation	SNP	A	G	novel	c.587T>C	p.V196A	ENSCAFT00000004622	‘6/11’	201	169	32	missense_variant	‘737/1245’	‘587/1062’	‘196/353’	‘V/A’	gTc/gCc	tolerated(1)	PANTHER:PTHR15241,PANTHER:PTHR15241:SF113,Superfamily:SSF54928	MODERATE	SNV
T-153	HNRNPD	32	6340764	6340764	+	Missense_Mutation	SNP	C	A	novel	c.157G>T	p.A53S	ENSCAFT00000078393	‘1/9’	120	113	7	missense_variant	‘403/1531’	‘157/1134’	‘53/377’	‘A/S’	Gct/Tct	tolerated_low_confidence(0.56)	Low_complexity_(Seg):seg,PANTHER:PTHR15241:SF86,PANTHER:PTHR15241,Pfam:PF08143,Gene3D:3.30.70.330,MobiDB_lite:mobidb-lite	MODERATE	SNV
T-458	HNRNPF	28	3670522	3670523	+	In_Frame_Ins	INS	-	TGT	novel	c.71_73dup	p.V24dup	ENSCAFT00000011299	‘1/1’	127	123	4	inframe_insertion	‘68-69/1245’	‘68-69/1245’	‘23/414’	‘S/SV’	tct/tcTGTt		PROSITE_profiles:PS50102,CDD:cd12729,PANTHER:PTHR13976:SF32,PANTHER:PTHR13976,Gene3D:3.30.70.330,SMART:SM00360,Superfamily:SSF54928	MODERATE	insertion
T-458	HPS5	21	40736919	40736919	+	Missense_Mutation	SNP	G	T	novel	c.1961C>A	p.A654E	ENSCAFT00000014567	‘16/23’	159	150	9	missense_variant	‘2233/4130’	‘1961/3402’	‘654/1133’	‘A/E’	gCa/gAa	tolerated(0.18)	PIRSF:PIRSF037475,PANTHER:PTHR23287,PANTHER:PTHR23287:SF18	MODERATE	SNV
T-149	HPSE2	28	11834919	11834919	+	Missense_Mutation	SNP	T	C	novel	c.737A>G	p.K246R	ENSCAFT00000081301	‘4/12’	125	119	6	missense_variant	‘737/1779’	‘737/1779’	‘246/592’	‘K/R’	aAg/aGg	tolerated(0.13)	Pfam:PF03662,PANTHER:PTHR46145,PANTHER:PTHR46145:SF1,Superfamily:SSF51445,Low_complexity_(Seg):seg	MODERATE	SNV
T-458	HSD17B4	11	8771329	8771329	+	Missense_Mutation	SNP	A	T	novel	c.1543A>T	p.T515S	ENSCAFT00000093666	‘18/25’	55	51	4	missense_variant	‘1543/2328’	‘1543/2328’	‘515/775’	‘T/S’	Act/Tct	tolerated(0.42)	Gene3D:3.10.129.10,PANTHER:PTHR13078,PANTHER:PTHR13078:SF56	MODERATE	SNV
T-153	HSP90AA1	8	70094552	70094552	+	Missense_Mutation	SNP	G	T	novel	c.446C>A	p.A149D	ENSCAFT00000028654	‘3/8’	152	145	7	missense_variant	‘446/1649’	‘446/1629’	‘149/542’	‘A/D’	gCc/gAc	deleterious_low_confidence(0)	Gene3D:3.30.230.80,Pfam:PF00183,PIRSF:PIRSF002583,PANTHER:PTHR11528,PANTHER:PTHR11528:SF87,Superfamily:SSF54211	MODERATE	SNV
T-25	HSP90AA1	8	70094552	70094552	+	Missense_Mutation	SNP	G	T	novel	c.446C>A	p.A149D	ENSCAFT00000028654	‘3/8’	322	315	7	missense_variant	‘446/1649’	‘446/1629’	‘149/542’	‘A/D’	gCc/gAc	deleterious_low_confidence(0)	Gene3D:3.30.230.80,Pfam:PF00183,PIRSF:PIRSF002583,PANTHER:PTHR11528,PANTHER:PTHR11528:SF87,Superfamily:SSF54211	MODERATE	SNV
T-346	HSP90AA1	8	70092278	70092278	+	Nonsense_Mutation	SNP	C	A	novel	c.1588G>T	p.E530*	ENSCAFT00000028654	‘8/8’	187	181	6	stop_gained	‘1588/1649’	‘1588/1629’	‘530/542’	‘E/*’	Gaa/Taa		PIRSF:PIRSF002583,PANTHER:PTHR11528,PANTHER:PTHR11528:SF87,MobiDB_lite:mobidb-lite	HIGH	SNV
T-346	HSP90AA1	8	70094552	70094552	+	Missense_Mutation	SNP	G	T	novel	c.446C>A	p.A149D	ENSCAFT00000028654	‘3/8’	202	191	11	missense_variant	‘446/1649’	‘446/1629’	‘149/542’	‘A/D’	gCc/gAc	deleterious_low_confidence(0)	Gene3D:3.30.230.80,Pfam:PF00183,PIRSF:PIRSF002583,PANTHER:PTHR11528,PANTHER:PTHR11528:SF87,Superfamily:SSF54211	MODERATE	SNV
T-134	HSP90AB1	12	12660483	12660484	+	Missense_Mutation	DNP	CC	TT	novel	c.184_185delinsTT	p.P62F	ENSCAFT00000003137	‘2/11’	78	74	4	missense_variant	‘184-185/2439’	‘184-185/2175’	‘62/724’	‘P/F’	CCt/TTt	deleterious(0)	Gene3D:3.30.565.10,HAMAP:MF_00505,Pfam:PF02518,PIRSF:PIRSF002583,PANTHER:PTHR11528,PANTHER:PTHR11528:SF79,SMART:SM00387,Superfamily:SSF55874,CDD:cd16927	MODERATE	substitution
T-1023	HSPA12A	28	27235847	27235847	+	Missense_Mutation	SNP	G	A	novel	c.1919C>T	p.T640M	ENSCAFT00000080382	‘13/13’	170	165	5	missense_variant	‘2154/5338’	‘1919/2079’	‘640/692’	‘T/M’	aCg/aTg	deleterious(0.05)	PANTHER:PTHR14187,PANTHER:PTHR14187:SF46	MODERATE	SNV
T-1023	HSPA1L	12	1281642	1281642	+	Missense_Mutation	SNP	T	C	novel	c.1816A>G	p.N606D	ENSCAFT00000000983	‘2/2’	398	235	163	missense_variant	‘2290/2460’	‘1816/1986’	‘606/661’	‘N/D’	Aat/Gat	deleterious_low_confidence(0.01)	Gene3D:1.20.1270.10,Pfam:PF00012,PANTHER:PTHR19375,PANTHER:PTHR19375:SF210,Superfamily:SSF100934	MODERATE	SNV
T-1087	HSPA2	8	38967975	38967987	+	Frame_Shift_Del	DEL	CGGCGGCGAGAAG	-	novel	c.576_588del	p.G193Tfs*17	ENSCAFT00000025433	‘1/1’	162	159	3	frameshift_variant	‘576-588/1914’	‘576-588/1914’	‘192-196/637’	‘AGGEK/X’	gcCGGCGGCGAGAAG/gc		Gene3D:3.30.420.40,Gene3D:3.30.420.40,Pfam:PF00012,PANTHER:PTHR19375,PANTHER:PTHR19375:SF382,Superfamily:SSF53067,CDD:cd10233	HIGH	deletion
T-1087	HSPA2	8	38968818	38968819	+	Frame_Shift_Ins	INS	-	GC	novel	c.1420_1421insCG	p.V474Afs*41	ENSCAFT00000025433	‘1/1’	452	448	4	frameshift_variant	‘1419-1420/1914’	‘1419-1420/1914’	‘473-474/637’	‘-/X’	-/GC		Gene3D:2.60.34.10,Pfam:PF00012,PANTHER:PTHR19375,PANTHER:PTHR19375:SF382,Superfamily:SSF100920	HIGH	insertion
T-134	HSPG2	2	77322677	77322677	+	Nonsense_Mutation	SNP	C	T	novel	c.2818C>T	p.Q940*	ENSCAFT00000086372	‘22/94’	450	295	155	stop_gained	‘2818/13213’	‘2818/13029’	‘940/4342’	‘Q/*’	Cag/Tag		Gene3D:2.170.300.10,PANTHER:PTHR11640,PANTHER:PTHR11640:SF79	HIGH	SNV
T-1096	HTATSF1	X	106864385	106864385	+	Missense_Mutation	SNP	C	T	novel	c.1172C>T	p.S391L	ENSCAFT00000048239	‘10/10’	80	57	23	missense_variant	‘1503/3658’	‘1172/2307’	‘391/768’	‘S/L’	tCg/tTg	deleterious_low_confidence(0.03)	MobiDB_lite:mobidb-lite	MODERATE	SNV
T-1166	HTR2B	25	43056144	43056144	+	Missense_Mutation	SNP	A	T	novel	c.218T>A	p.L73Q	ENSCAFT00000048686	‘1/5’	220	211	9	missense_variant	‘469/1685’	‘218/1434’	‘73/477’	‘L/Q’	cTg/cAg	deleterious(0)	Gene3D:1.20.1070.10,Pfam:PF00001,Prints:PR00237,PROSITE_profiles:PS50262,PANTHER:PTHR24247,PANTHER:PTHR24247:SF31,SMART:SM01381,Superfamily:SSF81321,Transmembrane_helices:TMhelix,CDD:cd15306	MODERATE	SNV
T-458	HTR3B	5	19372965	19372965	+	Missense_Mutation	SNP	T	G	novel	c.546A>C	p.E182D	ENSCAFT00000021533	‘6/9’	122	111	11	missense_variant	‘546/1344’	‘546/1344’	‘182/447’	‘E/D’	gaA/gaC	tolerated(0.15)	Gene3D:2.70.170.10,Pfam:PF02931,PANTHER:PTHR18945,PANTHER:PTHR18945:SF53,Superfamily:SSF63712,CDD:cd19012	MODERATE	SNV
T-992	HTR5A	16	18143263	18143263	+	Missense_Mutation	SNP	C	T	novel	c.434C>T	p.S145F	ENSCAFT00000008169	‘1/2’	380	336	44	missense_variant	‘434/2221’	‘434/1083’	‘145/360’	‘S/F’	tCc/tTc	deleterious(0)	Gene3D:1.20.1070.10,Pfam:PF00001,Prints:PR00237,PROSITE_patterns:PS00237,PROSITE_profiles:PS50262,PANTHER:PTHR24247,PANTHER:PTHR24247:SF108,Superfamily:SSF81321,CDD:cd15328	MODERATE	SNV
T-74	HUWE1	X	45259870	45259870	+	Missense_Mutation	SNP	T	C	novel	c.7277A>G	p.D2426G	ENSCAFT00000025893	‘53/83’	274	123	151	missense_variant,splice_region_variant	‘7981/14022’	‘7277/13200’	‘2426/4399’	‘D/G’	gAt/gGt	deleterious_low_confidence(0.04)	PANTHER:PTHR11254,PANTHER:PTHR11254:SF291,MobiDB_lite:mobidb-lite,MobiDB_lite:mobidb-lite	MODERATE	SNV
T-992	HYDIN	5	76843582	76843582	+	Missense_Mutation	SNP	T	C	novel	c.6647A>G	p.Q2216R	ENSCAFT00000032120	‘41/85’	63	29	34	missense_variant,splice_region_variant	‘6647/15333’	‘6647/15333’	‘2216/5110’	‘Q/R’	cAg/cGg	deleterious(0)	Pfam:PF17213,PANTHER:PTHR23053	MODERATE	SNV
T-74	HYLS1	5	8590478	8590478	+	Missense_Mutation	SNP	T	C	novel	c.443A>G	p.K148R	ENSCAFT00000044308	‘4/4’	267	263	4	missense_variant	‘835/1944’	‘443/942’	‘148/313’	‘K/R’	aAg/aGg	tolerated(1)	Prints:PR02098,PANTHER:PTHR34174	MODERATE	SNV
T-74	HYLS1	5	8590480	8590484	+	Frame_Shift_Del	DEL	TTGTC	-	novel	c.437_441del	p.R146Kfs*26	ENSCAFT00000044308	‘4/4’	281	277	4	frameshift_variant	‘829-833/1944’	‘437-441/942’	‘146-147/313’	‘RQ/X’	aGACAA/a		Prints:PR02098,PANTHER:PTHR34174	HIGH	deletion
T-1246	IDO1	16	25402778	25402786	+	In_Frame_Del	DEL	GCCAGACGT	-	novel	c.291_299del	p.R98_A100del	ENSCAFT00000076248	‘4/11’	200	196	4	inframe_deletion	‘291-299/1542’	‘291-299/1266’	‘97-100/421’	‘ARLA/A’	gcACGTCTGGCt/gct		PANTHER:PTHR28657:SF2,PANTHER:PTHR28657,Pfam:PF01231,Superfamily:SSF140959	MODERATE	deletion
T-458	IFIT1	4	132650	132650	+	Missense_Mutation	SNP	T	G	novel	c.1529T>G	p.L510R	ENSCAFT00000091298	‘3/3’	115	107	8	missense_variant	‘1529/1860’	‘1529/1545’	‘510/514’	‘L/R’	cTa/cGa	deleterious_low_confidence(0)		MODERATE	SNV
T-149	IFIT5	28	4327943	4327943	+	Missense_Mutation	SNP	G	A	novel	c.1172G>A	p.R391Q	ENSCAFT00000011462	‘3/3’	147	140	7	missense_variant	‘1563/1843’	‘1172/1452’	‘391/483’	‘R/Q’	cGa/cAa	tolerated(0.2)	Gene3D:1.25.40.10,PANTHER:PTHR10271,PANTHER:PTHR10271:SF28,Superfamily:SSF48452	MODERATE	SNV
T-1247	IFT43	8	49030349	49030350	+	Missense_Mutation	DNP	AA	CC	novel	c.387_388delinsCC	p.N130H	ENSCAFT00000071916	‘6/8’	362	355	7	missense_variant	‘396-397/793’	‘387-388/636’	‘129-130/211’	‘VN/VH’	gtAAac/gtCCac		Pfam:PF15305,PANTHER:PTHR33724	MODERATE	substitution
T-1166	IGFALS	6	39117489	39117489	+	Nonsense_Mutation	SNP	G	T	novel	c.802G>T	p.E268*	ENSCAFT00000030990	‘2/2’	332	309	23	stop_gained	‘802/2965’	‘802/1965’	‘268/654’	‘E/*’	Gag/Tag		PROSITE_profiles:PS51450,PANTHER:PTHR24369,PANTHER:PTHR24369:SF166,Gene3D:3.80.10.10,Pfam:PF13855,SMART:SM00369,Superfamily:SSF52058	HIGH	SNV
T-153	IGHMBP2	18	49070019	49070020	+	Missense_Mutation	DNP	TC	AT	novel	c.2370_2371delinsAT	p.M791L	ENSCAFT00000017093	‘12/14’	69	34	35	missense_variant	‘2962-2963/3736’	‘2370-2371/3123’	‘790-791/1040’	‘RM/RL’	agGAtg/agATtg		Gene3D:3.30.1370.50,Pfam:PF01424,PROSITE_profiles:PS51061,PANTHER:PTHR43788,PANTHER:PTHR43788:SF2,SMART:SM00393,Superfamily:SSF82708,CDD:cd02641	MODERATE	substitution
T-1096	IGSF1	X	102373829	102373829	+	Missense_Mutation	SNP	A	C	novel	c.61T>G	p.F21V	ENSCAFT00000091453	‘3/21’	161	129	32	missense_variant	‘592/4837’	‘61/4023’	‘21/1340’	‘F/V’	Ttt/Gtt	deleterious(0.01)	Cleavage_site_(Signalp):SignalP-TM,Transmembrane_helices:TMhelix	MODERATE	SNV
T-149	IGSF1	X	102364105	102364105	+	Missense_Mutation	SNP	C	T	novel	c.2569G>A	p.D857N	ENSCAFT00000091453	‘15/21’	30	23	7	missense_variant	‘3100/4837’	‘2569/4023’	‘857/1340’	‘D/N’	Gac/Aac	tolerated(0.36)	Gene3D:2.60.40.10,Pfam:PF13895,PROSITE_profiles:PS50835,SMART:SM00408,SMART:SM00409,Superfamily:SSF48726	MODERATE	SNV
T-153	IGSF21	2	80252390	80252390	+	Missense_Mutation	SNP	C	T	novel	c.320G>A	p.R107H	ENSCAFT00000043263	‘1/7’	20	13	7	missense_variant	‘320/2076’	‘320/1464’	‘107/487’	‘R/H’	cGt/cAt	deleterious_low_confidence(0.01)	Gene3D:2.60.40.10,Pfam:PF07686,PROSITE_profiles:PS50835,PANTHER:PTHR23277,PANTHER:PTHR23277:SF108,SMART:SM00409,Superfamily:SSF48726	MODERATE	SNV
T-856	IGSF9B	5	1308855	1308855	+	Missense_Mutation	SNP	G	A	novel	c.3500G>A	p.R1167Q	ENSCAFT00000015597	‘20/22’	137	116	21	missense_variant	‘4160/4965’	‘3500/4305’	‘1167/1434’	‘R/Q’	cGg/cAg	deleterious_low_confidence(0.01)	PANTHER:PTHR13817,PANTHER:PTHR13817:SF75,MobiDB_lite:mobidb-lite	MODERATE	SNV
T-458	IL10	7	5937011	5937011	+	Missense_Mutation	SNP	C	T	novel	c.46G>A	p.G16R	ENSCAFT00000018154	‘1/5’	290	282	8	missense_variant	‘47/742’	‘46/540’	‘16/179’	‘G/R’	Ggg/Agg	deleterious_low_confidence(0.04)	Low_complexity_(Seg):seg,Cleavage_site_(Signalp):SignalP-noTM,Pfam:PF00726	MODERATE	SNV
T-1096	IL12RB2	5	43197817	43197817	+	Missense_Mutation	SNP	G	T	novel	c.2125C>A	p.Q709K	ENSCAFT00000029433	‘15/15’	255	216	39	missense_variant	‘2161/2944’	‘2125/2577’	‘709/858’	‘Q/K’	Caa/Aaa	tolerated(0.27)	PANTHER:PTHR23036,PANTHER:PTHR23036:SF79	MODERATE	SNV
T-153	IL12RB2	5	43255892	43255892	+	Missense_Mutation	SNP	C	T	novel	c.118G>A	p.V40I	ENSCAFT00000029433	‘2/15’	26	13	13	missense_variant	‘154/2944’	‘118/2577’	‘40/858’	‘V/I’	Gta/Ata	tolerated(0.05)	Pfam:PF06328,PANTHER:PTHR23036,PANTHER:PTHR23036:SF79	MODERATE	SNV
T-134	IL17RC	20	8343248	8343248	+	Missense_Mutation	SNP	C	G	novel	c.1566G>C	p.E522D	ENSCAFT00000061502	‘19/29’	221	144	77	missense_variant	‘1766/3940’	‘1566/2154’	‘522/717’	‘E/D’	gaG/gaC	tolerated(1)	PROSITE_profiles:PS51534,PANTHER:PTHR15583:SF12,PANTHER:PTHR15583,Pfam:PF08357,Gene3D:3.40.50.11530	MODERATE	SNV
T-1166	IL1RL1	10	40661670	40661670	+	Missense_Mutation	SNP	C	T	novel	c.1192G>A	p.V398I	ENSCAFT00000003371	‘10/11’	237	227	10	missense_variant	‘1555/2037’	‘1192/1674’	‘398/557’	‘V/I’	Gta/Ata	deleterious(0.01)	PROSITE_profiles:PS50104,PANTHER:PTHR11890,PANTHER:PTHR11890:SF7,Gene3D:3.40.50.10140,Pfam:PF01582,SMART:SM00255,Superfamily:SSF52200	MODERATE	SNV
T-1087	IL1RL2	10	40778969	40778970	+	Frame_Shift_Del	DEL	TC	-	novel	c.1402_1403del	p.E468Rfs*20	ENSCAFT00000003375	‘10/11’	261	256	5	frameshift_variant	‘1407-1408/1742’	‘1402-1403/1737’	‘468/578’	‘E/X’	GAa/a		Gene3D:3.40.50.10140,Pfam:PF01582,Prints:PR01537,PROSITE_profiles:PS50104,PANTHER:PTHR11890,PANTHER:PTHR11890:SF9,SMART:SM00255,Superfamily:SSF52200	HIGH	deletion
T-843	IL1RL2	10	40778969	40778970	+	Frame_Shift_Del	DEL	TC	-	novel	c.1402_1403del	p.E468Rfs*20	ENSCAFT00000003375	‘10/11’	180	176	4	frameshift_variant	‘1407-1408/1742’	‘1402-1403/1737’	‘468/578’	‘E/X’	GAa/a		Gene3D:3.40.50.10140,Pfam:PF01582,Prints:PR01537,PROSITE_profiles:PS50104,PANTHER:PTHR11890,PANTHER:PTHR11890:SF9,SMART:SM00255,Superfamily:SSF52200	HIGH	deletion
T-992	IL2RG	X	55481361	55481361	+	Missense_Mutation	SNP	A	C	novel	c.935T>G	p.V312G	ENSCAFT00000049104	‘8/8’	24	21	3	missense_variant	‘997/1266’	‘935/1122’	‘312/373’	‘V/G’	gTg/gGg	deleterious(0)	PANTHER:PTHR23036,PANTHER:PTHR23036:SF97	MODERATE	SNV
T-153	IL3RA	X	903426	903426	+	Missense_Mutation	SNP	C	T	novel	c.535C>T	p.R179C	ENSCAFT00000017576	‘3/11’	33	23	10	missense_variant	‘535/1598’	‘535/1470’	‘179/489’	‘R/C’	Cgt/Tgt	tolerated(0.15)	PANTHER:PTHR23036,PANTHER:PTHR23036:SF107,Pfam:PF18611,Gene3D:2.60.40.3850	MODERATE	SNV
T-856	ING4	27	38377419	38377420	+	Frame_Shift_Ins	INS	-	GATT	novel	c.275_278dup	p.E93Dfs*2	ENSCAFT00000023454	‘3/7’	199	194	5	frameshift_variant	‘272-273/793’	‘272-273/678’	‘91/225’	‘Q/QIX’	cag/caGATTg		Coiled-coils_(Ncoils):Coil,PANTHER:PTHR10333,PANTHER:PTHR10333:SF40,MobiDB_lite:mobidb-lite,MobiDB_lite:mobidb-lite,Low_complexity_(Seg):seg	HIGH	insertion
T-856	ING4	27	38377639	38377639	+	Missense_Mutation	SNP	C	G	novel	c.325C>G	p.R109G	ENSCAFT00000023454	‘4/7’	122	114	8	missense_variant	‘325/793’	‘325/678’	‘109/225’	‘R/G’	Cgg/Ggg	tolerated(0.1)	PANTHER:PTHR10333,PANTHER:PTHR10333:SF40,MobiDB_lite:mobidb-lite,Low_complexity_(Seg):seg	MODERATE	SNV
T-399	INPP5K	9	45663633	45663633	+	Missense_Mutation	SNP	T	A	novel	c.860A>T	p.H287L	ENSCAFT00000030452	‘8/13’	137	121	16	missense_variant	‘965/1800’	‘860/1359’	‘287/452’	‘H/L’	cAc/cTc	tolerated(0.57)	PANTHER:PTHR11200:SF117,PANTHER:PTHR11200,Gene3D:3.60.10.10,SMART:SM00128,Superfamily:SSF56219	MODERATE	SNV
T-424	INPPL1	21	25903482	25903482	+	Missense_Mutation	SNP	C	T	novel	c.2842G>A	p.G948R	ENSCAFT00000009283	‘26/29’	33	30	3	missense_variant	‘3126/4233’	‘2842/3795’	‘948/1264’	‘G/R’	Ggg/Agg	tolerated(0.46)	PANTHER:PTHR46051,PANTHER:PTHR46051:SF2,MobiDB_lite:mobidb-lite,MobiDB_lite:mobidb-lite,Low_complexity_(Seg):seg	MODERATE	SNV
T-134	INTS4	21	20882732	20882732	+	Missense_Mutation	SNP	T	G	novel	c.1325T>G	p.I442S	ENSCAFT00000007822	‘11/23’	165	151	14	missense_variant	‘1325/3076’	‘1325/2844’	‘442/947’	‘I/S’	aTc/aGc	deleterious(0.01)	PANTHER:PTHR20938,Superfamily:SSF48371	MODERATE	SNV
T-1246	INTS8	29	39526991	39526991	+	Missense_Mutation	SNP	C	A	novel	c.2619C>A	p.D873E	ENSCAFT00000014948	‘22/27’	290	187	103	missense_variant	‘2711/3102’	‘2619/2973’	‘873/990’	‘D/E’	gaC/gaA	tolerated(0.09)	PANTHER:PTHR13350	MODERATE	SNV
T-153	INVS	11	57163414	57163414	+	Missense_Mutation	SNP	C	A	novel	c.1888C>A	p.Q630K	ENSCAFT00000078099	‘13/16’	86	81	5	missense_variant	‘2078/3442’	‘1888/3252’	‘630/1083’	‘Q/K’	Cag/Aag	tolerated_low_confidence(0.19)	PANTHER:PTHR24178,PANTHER:PTHR24178:SF2,MobiDB_lite:mobidb-lite,MobiDB_lite:mobidb-lite	MODERATE	SNV
T-153	INVS	11	57191146	57191146	+	Missense_Mutation	SNP	C	T	novel	c.2936C>T	p.A979V	ENSCAFT00000078099	‘15/16’	91	85	6	missense_variant	‘3126/3442’	‘2936/3252’	‘979/1083’	‘A/V’	gCa/gTa	tolerated_low_confidence(0.11)	PANTHER:PTHR24178,PANTHER:PTHR24178:SF2,Low_complexity_(Seg):seg	MODERATE	SNV
T-149	IQCA1	25	47129941	47129941	+	Missense_Mutation	SNP	C	A	novel	c.2361G>T	p.K787N	ENSCAFT00000019358	‘18/18’	20	12	8	missense_variant	‘2622/3111’	‘2361/2379’	‘787/792’	‘K/N’	aaG/aaT	deleterious_low_confidence(0.01)	Low_complexity_(Seg):seg,MobiDB_lite:mobidb-lite	MODERATE	SNV
T-29C	IQGAP2	3	30003627	30003627	+	Missense_Mutation	SNP	C	T	novel	c.950G>A	p.R317K	ENSCAFT00000072387	‘7/35’	370	362	8	missense_variant	‘950/4979’	‘950/4866’	‘317/1621’	‘R/K’	aGa/aAa	tolerated(0.42)	Coiled-coils_(Ncoils):Coil,PANTHER:PTHR14149,PANTHER:PTHR14149:SF12	MODERATE	SNV
T-134	IRAK1	X	121861264	121861264	+	Missense_Mutation	SNP	A	G	novel	c.590T>C	p.L197P	ENSCAFT00000075720	‘4/14’	180	131	49	missense_variant	‘666/2329’	‘590/2253’	‘197/750’	‘L/P’	cTg/cCg	deleterious(0)	Gene3D:3.30.200.20,Pfam:PF00069,PROSITE_profiles:PS50011,PANTHER:PTHR24419,PANTHER:PTHR24419:SF1,SMART:SM00220,Superfamily:SSF56112	MODERATE	SNV
T-399	IRAK2	20	8151352	8151352	+	Missense_Mutation	SNP	C	T	novel	c.1207G>A	p.E403K	ENSCAFT00000008287	‘10/13’	217	196	21	missense_variant	‘1207/1866’	‘1207/1866’	‘403/621’	‘E/K’	Gag/Aag	deleterious(0)	PROSITE_profiles:PS50011,PANTHER:PTHR24419:SF2,PANTHER:PTHR24419,Gene3D:1.10.510.10,Pfam:PF00069,Superfamily:SSF56112	MODERATE	SNV
T-554	IRAK2	20	8151352	8151352	+	Missense_Mutation	SNP	C	T	novel	c.1207G>A	p.E403K	ENSCAFT00000008287	‘10/13’	149	113	36	missense_variant	‘1207/1866’	‘1207/1866’	‘403/621’	‘E/K’	Gag/Aag	deleterious(0)	PROSITE_profiles:PS50011,PANTHER:PTHR24419:SF2,PANTHER:PTHR24419,Gene3D:1.10.510.10,Pfam:PF00069,Superfamily:SSF56112	MODERATE	SNV
T-458	ISM1	24	9325318	9325318	+	Missense_Mutation	SNP	C	T	novel	c.1136G>A	p.R379H	ENSCAFT00000078051	‘6/6’	190	185	5	missense_variant	‘1136/1787’	‘1136/1512’	‘379/503’	‘R/H’	cGc/cAc	deleterious(0.04)	PROSITE_profiles:PS50856,PANTHER:PTHR10239,PANTHER:PTHR10239:SF30,Pfam:PF03782,SMART:SM00723	MODERATE	SNV
T-153	ITGA11	30	32330093	32330093	+	Missense_Mutation	SNP	G	A	novel	c.3206C>T	p.T1069M	ENSCAFT00000076961	‘24/28’	97	61	36	missense_variant	‘3206/3630’	‘3206/3630’	‘1069/1209’	‘T/M’	aCg/aTg	tolerated(0.11)	Gene3D:2.60.40.1530,PANTHER:PTHR23220,PANTHER:PTHR23220:SF21,Superfamily:SSF69179	MODERATE	SNV
T-153	ITGA11	30	32330100	32330100	+	Missense_Mutation	SNP	C	T	novel	c.3199G>A	p.A1067T	ENSCAFT00000076961	‘24/28’	96	61	35	missense_variant	‘3199/3630’	‘3199/3630’	‘1067/1209’	‘A/T’	Gcc/Acc	tolerated(0.7)	Gene3D:2.60.40.1530,PANTHER:PTHR23220,PANTHER:PTHR23220:SF21,Superfamily:SSF69179	MODERATE	SNV
T-1247	ITGB8	14	34443732	34443733	+	Missense_Mutation	DNP	AA	CC	novel	c.2316_2317delinsCC	p.T773P	ENSCAFT00000092191	‘14/15’	236	231	5	missense_variant	‘2316-2317/2731’	‘2316-2317/2436’	‘772-773/811’	‘VT/VP’	gtAAcc/gtCCcc		PANTHER:PTHR10082:SF9,PANTHER:PTHR10082,PIRSF:PIRSF002512	MODERATE	substitution
T-1246	ITIH1	20	37039308	37039308	+	Missense_Mutation	SNP	C	A	novel	c.2503G>T	p.D835Y	ENSCAFT00000076547	‘21/23’	504	343	161	missense_variant	‘3353/3861’	‘2503/2868’	‘835/955’	‘D/Y’	Gat/Tat	deleterious(0)	PANTHER:PTHR10338:SF106,PANTHER:PTHR10338,Pfam:PF06668	MODERATE	SNV
T-843	ITPR2	27	21202212	21202212	+	Missense_Mutation	SNP	G	A	novel	c.7204G>A	p.A2402T	ENSCAFT00000018058	‘51/57’	498	486	12	missense_variant	‘8183/9448’	‘7204/8106’	‘2402/2701’	‘A/T’	Gct/Act	deleterious(0)	Pfam:PF00520,PANTHER:PTHR45816,PANTHER:PTHR45816:SF3,Transmembrane_helices:TMhelix,Low_complexity_(Seg):seg	MODERATE	SNV
T-1023	JPH3	5	65455661	65455661	+	Nonsense_Mutation	SNP	C	A	novel	c.1279G>T	p.E427*	ENSCAFT00000031672	‘3/5’	917	880	37	stop_gained	‘1335/2450’	‘1279/2265’	‘427/754’	‘E/*’	Gaa/Taa		PIRSF:PIRSF037387,PANTHER:PTHR23085,PANTHER:PTHR23085:SF7,MobiDB_lite:mobidb-lite	HIGH	SNV
T-1166	KANK1	1	89587154	89587154	+	Missense_Mutation	SNP	T	C	novel	c.512T>C	p.V171A	ENSCAFT00000065654	‘2/11’	195	188	7	missense_variant	‘512/4626’	‘512/4203’	‘171/1400’	‘V/A’	gTc/gCc	tolerated(1)	PANTHER:PTHR24168:SF19,PANTHER:PTHR24168	MODERATE	SNV
T-1247	KANK2	20	50086087	50086087	+	Missense_Mutation	SNP	A	C	novel	c.2177A>C	p.E726A	ENSCAFT00000027519	‘10/13’	147	136	11	missense_variant	‘2520/2982’	‘2177/2574’	‘726/857’	‘E/A’	gAg/gCg	tolerated(0.24)	Gene3D:1.25.40.20,PROSITE_profiles:PS50297,PANTHER:PTHR24168,PANTHER:PTHR24168:SF0,SMART:SM00248,Superfamily:SSF48403	MODERATE	SNV
T-346	KANSL3	10	45344360	45344361	+	Frame_Shift_Ins	INS	-	AGCT	novel	c.1473_1476dup	p.A493Sfs*19	ENSCAFT00000075219	‘11/18’	127	124	3	frameshift_variant	‘1522-1523/2807’	‘1472-1473/2757’	‘491/918’	‘P/PAX’	cca/ccAGCTa		Low_complexity_(Seg):seg,PANTHER:PTHR13136:SF11,PANTHER:PTHR13136,MobiDB_lite:mobidb-lite	HIGH	insertion
T-907	KAT5	18	51506491	51506491	+	Missense_Mutation	SNP	G	C	novel	c.378C>G	p.H126Q	ENSCAFT00000065347	‘4/14’	139	90	49	missense_variant	‘378/1828’	‘378/1740’	‘126/579’	‘H/Q’	caC/caG	tolerated(0.59)	CDD:cd18985,PANTHER:PTHR10615:SF161,PANTHER:PTHR10615,Pfam:PF11717,Gene3D:2.30.30.140,SMART:SM00298,Superfamily:SSF54160	MODERATE	SNV
T-153	KBTBD2	14	44945621	44945621	+	Missense_Mutation	SNP	T	C	novel	c.114A>G	p.I38M	ENSCAFT00000043681	‘4/5’	85	81	4	missense_variant	‘823/2407’	‘114/1698’	‘38/565’	‘I/M’	atA/atG	tolerated(0.2)	Gene3D:3.30.710.10,Pfam:PF00651,PIRSF:PIRSF037037,PROSITE_profiles:PS50097,PANTHER:PTHR24412,PANTHER:PTHR24412:SF192,Superfamily:SSF54695,CDD:cd18270	MODERATE	SNV
T-153	KCNA5	27	39810308	39810308	+	Missense_Mutation	SNP	C	G	novel	c.482G>C	p.G161A	ENSCAFT00000066375	‘1/5’	83	79	4	missense_variant	‘728/2695’	‘482/1950’	‘161/649’	‘G/A’	gGc/gCc	tolerated(1)	CDD:cd18407,PANTHER:PTHR11537,PANTHER:PTHR11537:SF250,Pfam:PF02214,Gene3D:3.30.710.10,SMART:SM00225,Superfamily:SSF54695,Prints:PR00169	MODERATE	SNV
T-1087	KCNA6	27	40045485	40045489	+	Frame_Shift_Del	DEL	CGCCG	-	novel	c.324_328del	p.E110Rfs*71	ENSCAFT00000046627	‘1/1’	438	429	9	frameshift_variant	‘324-328/1479’	‘324-328/1479’	‘108-110/492’	‘GGE/GX’	ggCGGCGag/ggag		Gene3D:1.20.120.350,Prints:PR01513,PANTHER:PTHR11537,PANTHER:PTHR11537:SF104,CDD:cd18407	HIGH	deletion
T-458	KCNA6	27	40044612	40044612	+	Missense_Mutation	SNP	C	T	novel	c.1201G>A	p.V401M	ENSCAFT00000046627	‘1/1’	288	281	7	missense_variant	‘1201/1479’	‘1201/1479’	‘401/492’	‘V/M’	Gtg/Atg	deleterious(0)	Gene3D:1.10.287.70,Pfam:PF00520,Prints:PR00169,PANTHER:PTHR11537,PANTHER:PTHR11537:SF104,Superfamily:SSF81324,Transmembrane_helices:TMhelix	MODERATE	SNV
T-74	KCNA6	27	40045485	40045489	+	Frame_Shift_Del	DEL	CGCCG	-	novel	c.324_328del	p.E110Rfs*71	ENSCAFT00000046627	‘1/1’	290	278	12	frameshift_variant	‘324-328/1479’	‘324-328/1479’	‘108-110/492’	‘GGE/GX’	ggCGGCGag/ggag		Gene3D:1.20.120.350,Prints:PR01513,PANTHER:PTHR11537,PANTHER:PTHR11537:SF104,CDD:cd18407	HIGH	deletion
T-999	KCNC2	10	15652154	15652154	+	Missense_Mutation	SNP	A	C	novel	c.1033T>G	p.F345V	ENSCAFT00000000758	‘2/4’	167	93	74	missense_variant	‘1052/1894’	‘1033/1875’	‘345/624’	‘F/V’	Ttc/Gtc	deleterious(0)	Gene3D:1.20.120.350,Pfam:PF00520,Prints:PR00169,Prints:PR01491,PANTHER:PTHR11537,PANTHER:PTHR11537:SF172,Superfamily:SSF81324,Low_complexity_(Seg):seg	MODERATE	SNV
T-1192	KCNG4	5	68150416	68150416	+	Missense_Mutation	SNP	G	A	novel	c.1415G>A	p.R472H	ENSCAFT00000031763	‘3/3’	179	123	56	missense_variant	‘1635/1741’	‘1415/1521’	‘472/506’	‘R/H’	cGc/cAc	tolerated(0.05)	PANTHER:PTHR11537,PANTHER:PTHR11537:SF167,Coiled-coils_(Ncoils):Coil	MODERATE	SNV
T-458	KCNH3	27	5087915	5087915	+	Missense_Mutation	SNP	G	T	novel	c.2125C>A	p.L709M	ENSCAFT00000049004	‘12/14’	230	222	8	missense_variant	‘2125/3228’	‘2125/3228’	‘709/1075’	‘L/M’	Ctg/Atg	tolerated(0.22)	PANTHER:PTHR10217,PANTHER:PTHR10217:SF481	MODERATE	SNV
T-346	KCNJ15	31	33385743	33385743	+	Missense_Mutation	SNP	C	T	novel	c.100C>T	p.R34C	ENSCAFT00000015586	‘2/2’	291	183	108	missense_variant	‘100/1242’	‘100/1242’	‘34/413’	‘R/C’	Cgc/Tgc	deleterious_low_confidence(0)		MODERATE	SNV
T-74	KCNJ15	31	33386798	33386798	+	Missense_Mutation	SNP	G	T	novel	c.1155G>T	p.E385D	ENSCAFT00000015586	‘2/2’	97	64	33	missense_variant	‘1155/1242’	‘1155/1242’	‘385/413’	‘E/D’	gaG/gaT	tolerated(0.13)	PANTHER:PTHR11767,PANTHER:PTHR11767:SF20,PIRSF:PIRSF005465,Pfam:PF17655	MODERATE	SNV
T-1166	KCNMA1	4	27555726	27555727	+	In_Frame_Ins	INS	-	CCGCCG	novel	c.45_50dup	p.G17_G18dup	ENSCAFT00000024539	‘1/30’	125	112	13	inframe_insertion	‘50-51/3621’	‘50-51/3621’	‘17/1206’	‘G/GGG’	gga/ggCGGCGGa		Low_complexity_(Seg):seg	MODERATE	insertion
T-843	KCNN2	11	4320618	4320618	+	Missense_Mutation	SNP	T	G	novel	c.1996T>G	p.L666V	ENSCAFT00000000351	‘5/10’	416	397	19	missense_variant	‘1996/3261’	‘1996/2946’	‘666/981’	‘L/V’	Tta/Gta	deleterious_low_confidence(0)	Superfamily:SSF81324,PANTHER:PTHR10153:SF43,PANTHER:PTHR10153,Transmembrane_helices:TMhelix	MODERATE	SNV
T-843	KDM4A	15	16554138	16554140	+	In_Frame_Del	DEL	TCC	-	novel	c.1691_1693del	p.R564del	ENSCAFT00000078397	‘11/22’	18	16	2	inframe_deletion	‘2182-2184/4903’	‘1691-1693/3201’	‘564-565/1066’	‘RK/K’	aGGAag/aag			MODERATE	deletion
T-424	KDM5C	X	44925996	44925996	+	Missense_Mutation	SNP	A	G	novel	c.152A>G	p.D51G	ENSCAFT00000025663	‘2/26’	114	111	3	missense_variant,splice_region_variant	‘160/4939’	‘152/4680’	‘51/1559’	‘D/G’	gAc/gGc	tolerated(0.07)	Gene3D:2.60.120.650,PROSITE_profiles:PS51183,PANTHER:PTHR10694,PANTHER:PTHR10694:SF84,SMART:SM00545	MODERATE	SNV
T-458	KIAA1109	19	17956359	17956359	+	Missense_Mutation	SNP	T	A	novel	c.3079A>T	p.N1027Y	ENSCAFT00000064593	‘25/86’	99	88	11	missense_variant	‘3208/15255’	‘3079/15126’	‘1027/5041’	‘N/Y’	Aat/Tat	deleterious(0)	PANTHER:PTHR31640	MODERATE	SNV
T-1096	KIAA1210	X	91202026	91202026	+	Missense_Mutation	SNP	T	C	novel	c.4306A>G	p.M1436V	ENSCAFT00000029178	‘10/13’	121	108	13	missense_variant	‘4734/6908’	‘4306/6480’	‘1436/2159’	‘M/V’	Atg/Gtg	tolerated(1)	PANTHER:PTHR47743:SF2,PANTHER:PTHR47743,MobiDB_lite:mobidb-lite,MobiDB_lite:mobidb-lite	MODERATE	SNV
T-1096	KIAA1210	X	91202031	91202031	+	Missense_Mutation	SNP	C	T	novel	c.4301G>A	p.S1434N	ENSCAFT00000029178	‘10/13’	120	107	13	missense_variant	‘4729/6908’	‘4301/6480’	‘1434/2159’	‘S/N’	aGt/aAt	tolerated(0.09)	PANTHER:PTHR47743:SF2,PANTHER:PTHR47743,MobiDB_lite:mobidb-lite,MobiDB_lite:mobidb-lite	MODERATE	SNV
T-153	KIAA1549L	18	34145906	34145906	+	Missense_Mutation	SNP	C	T	novel	c.688G>A	p.D230N	ENSCAFT00000011539	‘3/22’	94	35	59	missense_variant	‘995/6773’	‘688/5466’	‘230/1821’	‘D/N’	Gat/Aat	tolerated_low_confidence(0.21)		MODERATE	SNV
T-458	KIAA1671	26	19147399	19147399	+	Missense_Mutation	SNP	C	T	rs852731780	c.2117C>T	p.P706L	ENSCAFT00000018343	‘3/10’	186	178	8	missense_variant	‘2172/5513’	‘2117/5454’	‘706/1817’	‘P/L’	cCc/cTc	deleterious(0.01)	PANTHER:PTHR22042,PANTHER:PTHR22042:SF3	MODERATE	SNV
T-276	KIAA1958	11	67112636	67112636	+	Missense_Mutation	SNP	A	C	novel	c.1751A>C	p.E584A	ENSCAFT00000004893	‘3/3’	223	195	28	missense_variant	‘1775/2175’	‘1751/2151’	‘584/716’	‘E/A’	gAg/gCg	tolerated(0.15)	Pfam:PF12012,PANTHER:PTHR46963	MODERATE	SNV
T-1272	KIF15	20	43520274	43520274	+	Nonsense_Mutation	SNP	A	C	novel	c.26T>G	p.L9*	ENSCAFT00000022406	‘2/35’	121	106	15	stop_gained	‘26/4459’	‘26/4155’	‘9/1384’	‘L/*’	tTa/tGa			HIGH	SNV
T-276	KIF19	9	6053384	6053384	+	Missense_Mutation	SNP	C	T	novel	c.2960G>A	p.G987D	ENSCAFT00000048807	‘20/20’	207	201	6	missense_variant	‘2960/3504’	‘2960/3003’	‘987/1000’	‘G/D’	gGc/gAc	deleterious_low_confidence(0.01)	MobiDB_lite:mobidb-lite	MODERATE	SNV
T-149	KIF20B	28	4638793	4638793	+	Missense_Mutation	SNP	A	T	novel	c.4312A>T	p.I1438L	ENSCAFT00000048651	‘21/33’	51	48	3	missense_variant	‘4312/5835’	‘4312/5835’	‘1438/1944’	‘I/L’	Ata/Tta	tolerated(1)	PANTHER:PTHR24115,PANTHER:PTHR24115:SF534,Coiled-coils_(Ncoils):Coil	MODERATE	SNV
T-149	KIF20B	28	4638801	4638801	+	Missense_Mutation	SNP	C	G	novel	c.4320C>G	p.I1440M	ENSCAFT00000048651	‘21/33’	53	50	3	missense_variant	‘4320/5835’	‘4320/5835’	‘1440/1944’	‘I/M’	atC/atG	tolerated(1)	PANTHER:PTHR24115,PANTHER:PTHR24115:SF534,Coiled-coils_(Ncoils):Coil	MODERATE	SNV
T-346	KIF24	11	51006944	51006944	+	Missense_Mutation	SNP	C	T	novel	c.1063G>A	p.V355M	ENSCAFT00000003025	‘4/12’	76	28	48	missense_variant	‘1088/4123’	‘1063/4098’	‘355/1365’	‘V/M’	Gtg/Atg	deleterious(0)	CDD:cd01367,Gene3D:3.40.850.10,Pfam:PF00225,SMART:SM00129,Superfamily:SSF52540,PROSITE_profiles:PS50067,PANTHER:PTHR24115:SF872,PANTHER:PTHR24115	MODERATE	SNV
T-1166	KIF26A	8	71821492	71821492	+	Missense_Mutation	SNP	C	T	novel	c.1964C>T	p.P655L	ENSCAFT00000029108	‘11/17’	156	143	13	missense_variant	‘2285/6770’	‘1964/5403’	‘655/1800’	‘P/L’	cCg/cTg	deleterious(0)	Gene3D:3.40.850.10,Pfam:PF00225,SMART:SM00129,Superfamily:SSF52540,PROSITE_profiles:PS50067,PANTHER:PTHR24115:SF407,PANTHER:PTHR24115	MODERATE	SNV
T-1166	KIF26A	8	71824077	71824077	+	Missense_Mutation	SNP	G	A	novel	c.3877G>A	p.A1293T	ENSCAFT00000029108	‘13/17’	179	163	16	missense_variant	‘4198/6770’	‘3877/5403’	‘1293/1800’	‘A/T’	Gcg/Acg	tolerated(0.49)	Low_complexity_(Seg):seg,PANTHER:PTHR24115:SF407,PANTHER:PTHR24115,MobiDB_lite:mobidb-lite	MODERATE	SNV
T-25	KIF5B	2	14852955	14852955	+	Missense_Mutation	SNP	G	T	novel	c.340G>T	p.D114Y	ENSCAFT00000006549	‘4/26’	94	66	28	missense_variant	‘808/3566’	‘340/2892’	‘114/963’	‘D/Y’	Gat/Tat	deleterious(0)	CDD:cd01369,Pfam:PF00225,Gene3D:3.40.850.10,SMART:SM00129,Superfamily:SSF52540,PROSITE_profiles:PS50067,PANTHER:PTHR24115:SF513,PANTHER:PTHR24115	MODERATE	SNV
T-907	KIF5C	19	50535485	50535486	+	Frame_Shift_Del	DEL	GG	-	novel	c.31_32del	p.G11Rfs*93	ENSCAFT00000069652	‘1/23’	18	16	2	frameshift_variant	‘30-31/3366’	‘30-31/3366’	‘10-11/1121’	‘PG/PX’	ccGGga/ccga		MobiDB_lite:mobidb-lite	HIGH	deletion
T-276	KIFC1	12	2815182	2815182	+	Missense_Mutation	SNP	A	C	novel	c.414A>C	p.K138N	ENSCAFT00000001525	‘2/7’	175	131	44	missense_variant	‘414/2179’	‘414/2046’	‘138/681’	‘K/N’	aaA/aaC	tolerated(0.15)	MobiDB_lite:mobidb-lite	MODERATE	SNV
T-153	KLHDC7A	2	80045724	80045724	+	Missense_Mutation	SNP	G	A	novel	c.1195C>T	p.L399F	ENSCAFT00000024706	‘1/1’	52	27	25	missense_variant	‘1195/2349’	‘1195/2349’	‘399/782’	‘L/F’	Ctc/Ttc	tolerated(0.51)	PANTHER:PTHR45972,PANTHER:PTHR45972:SF1,Low_complexity_(Seg):seg	MODERATE	SNV
T-153	KLHL1	22	24433969	24433969	+	Missense_Mutation	SNP	T	C	novel	c.545A>G	p.E182G	ENSCAFT00000007985	‘3/12’	52	37	15	missense_variant	‘545/2426’	‘545/2235’	‘182/744’	‘E/G’	gAa/gGa	deleterious(0.02)	PANTHER:PTHR24412:SF75,PANTHER:PTHR24412,Gene3D:3.30.710.10	MODERATE	SNV
T-1023	KLHL32	12	55398590	55398590	+	Missense_Mutation	SNP	C	T	novel	c.4C>T	p.P2S	ENSCAFT00000005545	‘1/10’	67	63	4	missense_variant	‘4/1863’	‘4/1863’	‘2/620’	‘P/S’	Ccg/Tcg	deleterious_low_confidence(0)	PANTHER:PTHR45632:SF16,PANTHER:PTHR45632	MODERATE	SNV
T-1096	KLHL32	12	55560772	55560772	+	Missense_Mutation	SNP	A	G	novel	c.1675A>G	p.T559A	ENSCAFT00000005545	‘9/10’	194	160	34	missense_variant	‘1675/1863’	‘1675/1863’	‘559/620’	‘T/A’	Aca/Gca	tolerated(0.32)	PANTHER:PTHR45632:SF16,PANTHER:PTHR45632,PIRSF:PIRSF037037,Gene3D:2.120.10.80,Superfamily:SSF117281	MODERATE	SNV
T-149	KLHL34	X	17467286	17467298	+	Frame_Shift_Del	DEL	GCCGAAGCGCGCC	-	novel	c.414_426del	p.A139Cfs*16	ENSCAFT00000021032	‘1/1’	218	211	7	frameshift_variant	‘414-426/1956’	‘414-426/1956’	‘138-142/651’	‘AARFG/X’	gcGGCGCGCTTCGGC/gc		Gene3D:1.25.40.420,Pfam:PF07707,PIRSF:PIRSF037037,PANTHER:PTHR45632,PANTHER:PTHR45632:SF8,SMART:SM00875,CDD:cd18473	HIGH	deletion
T-1166	KLHL4	X	68047172	68047172	+	Missense_Mutation	SNP	C	G	novel	c.983C>G	p.T328S	ENSCAFT00000027646	‘7/12’	87	78	9	missense_variant	‘983/2697’	‘983/2049’	‘328/682’	‘T/S’	aCt/aGt	tolerated(0.72)	Gene3D:1.25.40.420,Pfam:PF07707,PIRSF:PIRSF037037,PANTHER:PTHR24412,PANTHER:PTHR24412:SF75,SMART:SM00875,CDD:cd18510	MODERATE	SNV
[truncated: 926 more rows]

## Sheet: S Data 4
Supplementary Data 4. Functional annotation of the genes with somatic short variants.
Category	Term	Count	PValue	Benjamini FDR	Gene_ID	Gene Name
[truncated: 21 more rows]

## Sheet: S Data 5
Supplementary Data 5. The somatic short variants within TP53 coding sequence in canine osteosarcoma tumors and their corresponding human homologous variants that are oncogenic. The blue colored samples were null mutation for TP53 and the red colored ones were designated as mutants for the survival analysis. The four samples with wild type TP53 were T-1096, T-1247, T-1272, and T-276.
[truncated: 39 more rows]

[truncated: 5 more sheets: S Data 6, S Data 7, S Data 8, S Data 9, S Data 10]
