# Supplementary material for: Immune pathways and TP53 missense mutations are associated with longer survival in canine osteosarcoma
Source: Commun Biol. 2021 Oct 11;4:1178. doi: 10.1038/s42003-021-02683-0 (PMC8505454; doi:10.1038/s42003-021-02683-0)
Supplement: Supplementary file 5 — Supplementary Data 11 [file 42003_2021_2683_MOESM5_ESM.xlsx]

## Sheet: Fig.1a
Fig. 1a
Tumor_Sample_Barcode	Number of SNVs	Number of INDELs	Sample category
T-153	262	59	DFI: 100–300 days
T-343	77	16	DFI: 100–300 days
T-346	74	21	DFI: >300 days
T-399	76	14	DFI: >300 days
T-424	38	12	DFI: <100 days
T-554	46	5	DFI: 100–300 days
T-843	53	30	DFI: 100–300 days
T-856	104	64	DFI: <100 days
T-907	33	5	DFI: <100 days
T-999	33	3	DFI: 100–300 days
T-1023	63	16	DFI: 100–300 days
T-1087	44	33	DFI: <100 days
T-1192	49	14	DFI: <100 days
T-1246	30	5	DFI: >300 days
T-1247	18	10	DFI: >300 days
T-1272	8	3	DFI: 100–300 days
T-74	57	20	DFI: >300 days
T-276	68	8	DFI: <100 days
T-458	114	27	DFI: <100 days
T-992	57	4	DFI: >300 days
T-1166	113	20	DFI: >300 days
T-1096	34	2	DFI: <100 days
T-134	50	22	DFI: 100–300 days
T-149	88	13	DFI: 100–300 days
T-25	49	34	DFI: >300 days
T-29C	29	14	DFI: >300 days

## Sheet: Fig.1b
Fig. 1b
Tumor_Sample_Barcode	Frame_Shift_Del	Frame_Shift_Ins	In_Frame_Del	In_Frame_Ins	Missense_Mutation	Nonsense_Mutation	Nonstop_Mutation	Silent	Splice_Site	Translation_Start_Site	Sample category
T-153	12	14	8	8	273	6	0	0	0	0	DFI: 100–300 days
T-343	4	5	1	2	78	3	0	0	0	0	DFI: 100–300 days
T-346	4	8	2	3	73	4	0	0	0	1	DFI: >300 days
T-399	3	4	3	1	75	4	0	0	0	0	DFI: >300 days
T-424	1	5	1	1	39	3	0	0	0	0	DFI: <100 days
T-554	1	1	0	0	46	3	0	0	0	0	DFI: 100–300 days
T-843	7	6	5	2	61	2	0	0	0	0	DFI: 100–300 days
T-856	14	10	5	13	123	2	0	0	0	1	DFI: <100 days
T-907	3	1	0	0	30	4	0	0	0	0	DFI: <100 days
T-999	0	2	1	0	33	0	0	0	0	0	DFI: 100–300 days
T-1023	3	4	1	2	65	4	0	0	0	0	DFI: 100–300 days
T-1087	8	9	2	2	53	2	0	0	0	1	DFI: <100 days
T-1192	2	5	1	2	50	3	0	0	0	0	DFI: <100 days
T-1246	0	2	1	1	29	2	0	0	0	0	DFI: >300 days
T-1247	3	1	0	0	22	2	0	0	0	0	DFI: >300 days
T-1272	2	1	0	0	7	1	0	0	0	0	DFI: 100–300 days
T-74	5	3	1	2	61	3	0	2	0	0	DFI: >300 days
T-276	5	1	1	0	68	1	0	0	0	0	DFI: <100 days
T-458	2	7	4	8	112	7	0	0	0	1	DFI: <100 days
T-992	2	1	0	0	56	2	0	0	0	0	DFI: >300 days
T-1166	7	4	1	5	112	4	0	0	0	0	DFI: >300 days
T-1096	0	0	1	0	32	2	1	0	0	0	DFI: <100 days
T-134	4	3	3	3	55	1	0	0	1	2	DFI: 100–300 days
T-149	2	1	1	1	90	6	0	0	0	0	DFI: 100–300 days
T-25	7	3	2	3	63	4	0	0	0	1	DFI: >300 days
T-29C	3	2	0	2	32	4	0	0	0	0	DFI: >300 days

## Sheet: Fig.1c
Fig. 1c
	Signature.A	Signature.B	Signature.C
A[C>A]A	90.359	51.5513	199.695
A[C>A]C	64.0764	87.4467	70.0415
A[C>A]G	38.2096	58.823	61.1688
A[C>A]T	139.836	77.658	57.4181
C[C>A]A	113.213	113.124	182.097
C[C>A]C	174.472	115.119	176.562
C[C>A]G	56.4532	135.56	82.0087
C[C>A]T	164.452	65.9784	174.894
G[C>A]A	122.012	37.3462	137.974
G[C>A]C	159.18	126.349	49.9653
G[C>A]G	0.00808378	203.63	8.25102
G[C>A]T	137.113	101.848	78.9297
T[C>A]A	68.6876	79.7081	80.7208
T[C>A]C	32.8843	49.4863	133.573
T[C>A]G	17.453	49.4389	29.0657
T[C>A]T	161.362	86.211	113.171
A[C>G]A	61.591	2.16591e-14	207.688
A[C>G]C	75.8487	45.6555	89.3722
A[C>G]G	16.0632	94.1057	21.6806
A[C>G]T	73.631	60.304	87.3535
C[C>G]A	39.505	43.6869	48.0289
C[C>G]C	121.058	89.2062	61.1977
C[C>G]G	0.00143367	182.658	40.2001
C[C>G]T	59.056	90.7202	75.6222
G[C>G]A	58.676	80.7674	23.635
G[C>G]C	32.756	81.9817	141.945
G[C>G]G	45.4791	90.5472	45.7295
G[C>G]T	20.17	54.8864	108.64
T[C>G]A	0.0369066	37.7735	132.758
T[C>G]C	79.2498	83.003	35.9993
T[C>G]G	23.6621	30.4688	100.078
T[C>G]T	118.151	86.9249	181.555
A[C>T]A	159.495	343.455	164.687
A[C>T]C	62.165	255.995	302.024
A[C>T]G	207.684	1079.2	462.937
A[C>T]T	68.6908	274.522	245.866
C[C>T]A	72.5422	417.949	218.462
C[C>T]C	198.779	539.297	380.309
C[C>T]G	189.236	1548.05	408.009
C[C>T]T	236.434	536.451	295.63
G[C>T]A	94.5686	289.583	102.058
G[C>T]C	282.038	390.812	331.4
G[C>T]G	354.632	1115.03	536.345
G[C>T]T	35.5476	320.318	196.32
T[C>T]A	109.245	163.138	152.726
T[C>T]C	184.817	347.252	181.515
T[C>T]G	132.262	680.605	338.562
T[C>T]T	55.8061	401.387	223.018
A[T>A]A	91.7075	9.37278	124.693
A[T>A]C	75.8786	27.8357	28.0954
A[T>A]G	43.8958	89.979	60.7688
A[T>A]T	0.078831	36.72	124.291
C[T>A]A	0.04235	3.13931	74.7155
C[T>A]C	114.247	34.4455	107.792
C[T>A]G	122.358	127.035	34.958
C[T>A]T	106.661	19.0264	78.1282
G[T>A]A	32.6381	36.2763	26.681
G[T>A]C	31.484	39.5202	2.22045e-16
G[T>A]G	50.9231	21.9248	102.796
G[T>A]T	0.000216723	10.3635	97.7986
T[T>A]A	74.1278	51.6959	2.22045e-16
T[T>A]C	26.3117	15.5696	39.5862
T[T>A]G	32.0382	20.2236	65.488
T[T>A]T	48.6728	63.4732	70.6341
A[T>C]A	2.22045e-16	140.968	436.269
A[T>C]C	1.99888	110.249	216.76
A[T>C]G	27.7084	254.207	252.546
A[T>C]T	59.9338	208.449	217.074
C[T>C]A	38.5714	47.4349	336.573
C[T>C]C	183.02	157.972	201.005
C[T>C]G	97.6429	281.094	335.412
C[T>C]T	181.07	140.224	381.34
G[T>C]A	36.8779	57.5881	218.516
G[T>C]C	42.1341	51.8489	262.234
G[T>C]G	17.4176	165.305	321.849
G[T>C]T	2.22045e-16	95.1281	327.692
T[T>C]A	27.3007	106.029	303.816
T[T>C]C	86.7612	54.3254	405.809
T[T>C]G	17.2565	107.596	285.569
T[T>C]T	30.0805	160.509	309.776
A[T>G]A	157.731	46.7773	100.414
A[T>G]C	137.834	7.43289	2.22045e-16
A[T>G]G	174.473	66.8487	31.7957
A[T>G]T	34.1718	11.0286	86.4533
C[T>G]A	43.7668	17.005	15.6899
C[T>G]C	157.251	62.6821	2.22045e-16
C[T>G]G	94.0733	70.1528	79.5307
C[T>G]T	648.453	28.3694	63.123
G[T>G]A	88.3799	2.22045e-16	57.4879
G[T>G]C	46.0619	22.2207	76.1184
G[T>G]G	239.357	64.6516	75.5759
G[T>G]T	187.215	25.7996	65.9042
T[T>G]A	232.338	36.4593	33.3393
T[T>G]C	76.7981	20.7306	93.1371
T[T>G]G	168.982	41.9736	66.2804
T[T>G]T	195.012	43.934	127.929

## Sheet: Fig.1d
Fig. 1d
Tumor_Sample_Barcode	Signature A	Signature B	Signature C
T-424	0.00591598	0.00407428	0.00764969
T-856	0.00592274	0.0117165	0.0213535
T-907	0.0124608	0.0044458	0.00274839
T-1192	0.00655305	0.00618011	0.0135106
T-1087	0.0020011	0.00771426	0.0183321
T-458	0.00613749	0.0329548	0.0161313
T-276	0.0302509	2.60769e-09	1.81884e-06
T-1096	0.00919655	0.00616846	0.00384815
T-999	0.00945456	0.00476304	0.00295619
T-1272	0.00692891	0.00187614	0.00207951
T-134	0.00948511	0.00457028	0.0170228
T-343	0.00610686	0.0207599	0.00685289
T-1023	0.00481324	0.00975243	0.0129417
T-149	0.00447746	0.0135956	0.0136328
T-843	1.01412e-07	0.00120013	0.0242034
T-153	0.00317636	0.187887	0.030869
T-554	0.00597315	0.0027119	0.00461978
T-25	0.00747777	0.00169681	0.0222607
T-1247	0.0116377	5.03214e-06	2.22045e-16
T-992	0.0119985	0.0079012	0.00224674
T-74	0.0160447	0.00245785	0.0136595
T-1166	0.00444591	0.0383949	0.0135674
T-346	0.00864757	7.15607e-08	0.0221936
T-399	0.00638815	0.0339315	0.0140081
T-1246	0.0124814	0.00541033	0.00529881
T-29C	0.00184729	0.00478736	0.0117456

## Sheet: Fig.4e-f
Fig.4e-f
Tumor_Sample_Barcode	Percent tumor area with CD3 positive cells	Percent tumor area with MAC387 positive cells	Sample category
T-153	0.0209083	0.0928489	DFI: 100–300 days
T-343	0.368025	0.478131	DFI: 100–300 days
T-346	0.629704	0.635142	DFI: >300 days
T-399	0.102964	0.115383	DFI: >300 days
T-424	0.0788732	0.0229107	DFI: <100 days
T-554	0.0149079	0.0849508	DFI: 100–300 days
T-843	0.101724	0.328952	DFI: 100–300 days
T-856	0.644671	0.851095	DFI: <100 days
T-907		0.600714	DFI: <100 days
T-999	0.35492	0.312727	DFI: 100–300 days
T-1023	0.110064	0	DFI: 100–300 days
T-1087	0.0274199	0.263743	DFI: <100 days
T-1192	0.173092	0.27747	DFI: <100 days
T-1246	0.0929344	0.155894	DFI: >300 days
T-1247			DFI: >300 days
T-1272			DFI: 100–300 days
T-74		3.70437	DFI: >300 days
T-276			DFI: <100 days
T-458	0.221709	0.127873	DFI: <100 days
T-992			DFI: >300 days
T-1166	0.0161806	0.816566	DFI: >300 days
T-1096			DFI: <100 days
T-134	0.269176	0.269991	DFI: 100–300 days
T-149	0.310465	0.0757621	DFI: 100–300 days
T-25	0.00236007	0.0185307	DFI: >300 days
T-29C	4.87087	0.0324834	DFI: >300 days

## Sheet: Fig.5b
Fig. 5b
Tumor_Sample_Barcode	Sample category	B cells naive	B cells memory	Plasma cells	T cells CD8	T cells CD4 naive	T cells CD4 memory resting	T cells CD4 memory activated	T cells follicular helper	T cells regulatory (Tregs)	T cells gamma delta	NK cells resting	NK cells activated	Monocytes	Macrophages M0	Macrophages M1	Macrophages M2	Dendritic cells activated	Mast cells resting	Mast cells activated	Neutrophils
T-1023	DFI: 100–300 days	0.0166393	0	0.0136378	0	0	0	0	0.0181796	0	0.0656686	0.0280016	0	0	0.492807	0.0302705	0.292243	0.018808	0.0237447	0	0
T-1087	DFI: <100 days	0.0183539	0	0.0205739	0	0	0.00690109	0	0	0.0007	0.0732775	0.0373659	0	0	0.5638	0	0.25374	0	0.0252842	0	0
T-1096	DFI: <100 days	0.0173629	0	0.00974997	0	0	0	0.00530124	0.0367413	0.00378813	0.0677846	0.0403959	0	0	0.546033	0.0284203	0.23193	0	0.0124927	0	0
T-1166	DFI: >300 days	0.00806577	0	0.00926225	0	0.00824068	0	0.00126564	0.00629643	0.00399374	0.0821342	0.00221786	0	0	0.611901	0.0158251	0.208731	0	0.0208248	0	0.0212424
T-1192	DFI: <100 days	0	0.0363365	0	0.0270163	0	0.0198732	0	0.0423123	0.0193462	0.0498224	0	0.011717	0	0.521165	0.0532139	0.194914	0	0	0	0.024283
T-1246	DFI: >300 days	0	0.0274281	0.00354109	0	0	0.0355227	0	0.0156327	0.0147597	0.0204329	0	0.0219855	0.0201374	0.461764	0.0398531	0.302823	0	0.029831	0	0.00628806
T-1247	DFI: >300 days	0	0.0592504	0	0	0.0010144	0.0125626	0	0.0007	0.0204551	0.0002	0	0.00940894	0	0.605951	0.0152624	0.218724	0	0.0322903	0	0.0242103
T-1272	DFI: 100–300 days	0	0.0442817	0.0942776	0	0	0.00577073	0	0.0236348	0.0149265	0.0149777	0	0.028528	0	0.380781	0.0542426	0.212967	0	0.0986091	0	0.0270036
T-134	DFI: 100–300 days	0	0.025828	0.0413819	0	0	0.0644071	0.0119384	0	0.00506778	0.0171139	0	0.0243683	0	0.615006	0.0316703	0.0707792	0	0.0396128	0	0.0528266
T-149	DFI: 100–300 days	0.0202431	0	0.0131426	0	0	0	0	0	0	0.0360605	0	0	0	0.629126	0.0172879	0.262387	0.00281521	0.0189374	0	0
T-153	DFI: 100–300 days	0.0198965	0	0.0151274	0	0	0	0.0291462	0.0266747	0	0.0488597	0	0	0	0.623113	0.0137107	0.173845	0.00106892	0.0261337	0	0.0223743
T-25	DFI: >300 days	0.0141251	0	0.013257	0	0	0	0	0.00506704	0.0153621	0.11459	0	0	0	0.450654	0.00317518	0.343189	0	0.0197505	0	0.0208304
T-276	DFI: <100 days	0.0191845	0	0.021203	0	0	0	0	0.0006	0	0.092353	0	0	0	0.584222	0.00410819	0.258936	0.00188478	0.017508	0	0
T-29C	DFI: >300 days	0.00616264	0	0.062806	0.0653133	0	0	0.0134678	0.0163038	0.00349056	0.213403	0	0.0309917	0	0.352737	0.0499656	0.10271	0	0	0.054808	0.0278397
T-343	DFI: 100–300 days	0.021168	0	0	0	0	0	0	0.0152524	0.0100419	0.079107	0.0116897	0	0	0.592713	0.0352642	0.203651	0.0041048	0.0270073	0	0
T-346	DFI: >300 days	0	0.0748763	0.00994016	0.0101888	0	0.028328	0	0	0.020776	0	0	0.0207483	0	0.595438	0.0273188	0.181848	0	0.0288227	0	0.00171435
T-399	DFI: >300 days	0.0169111	0	0.0135405	0	0	0.0317594	0	0.0191038	0	0.0824069	0	0	0	0.610953	0.00930235	0.202943	0	0.0130803	0	0
T-424	DFI: <100 days	0	0.0384341	0.00995378	0	0	0.0782914	0.00203457	0	0.0330358	0	0	0.0137573	0.0227669	0.403908	0.0504176	0.260442	0	0.0392968	0	0.0476616
T-458	DFI: <100 days	0	0.0586436	0.00521924	0	0.0382743	0	0	0	0	0.0281755	0	0	0.0446132	0.556905	0.0139144	0.232173	0	0.00521406	0	0.0168682
T-554	DFI: 100–300 days	0	0.0379981	0.00597632	0.00283182	0	0.0247664	0.0138183	0	0.00414279	0.00822626	0	0.0217182	0.00524759	0.547969	0.025005	0.245035	0	0.0463554	0	0.0109103
T-74	DFI: >300 days	0.0221338	0	0.020427	0	0	0	0.00987349	0.0663674	0	0.173047	0	0.0104613	0	0.341531	0.0582405	0.262667	0	0	0.0195992	0.0156522
T-843	DFI: 100–300 days	0.0143208	0	0.0121969	0	0.00436347	0	0	0.00916921	0.0164699	0.0357936	0.0183772	0	0	0.59022	0	0.236111	0	0.0226547	0	0.0403234
T-856	DFI: <100 days	0.0208532	0	0.0147532	0	0	0	0	0	0.0213621	0.0793015	0	0	0	0.578361	0	0.267538	0.00808451	0.00974664	0	0
T-907	DFI: <100 days	0.0157748	0	0.0159314	0	0	0	0.00495737	0.01373	0.00115028	0.0747617	0	0	0.0712975	0.531154	0.0203381	0.208769	0.0020167	0.0257526	0	0.0143657
T-992	DFI: >300 days	0	0.041615	0.0156456	0.0606787	0	0	0	0.0795438	0.0526447	0.00219024	0	0.0655376	0	0.378358	0.0730039	0.163538	0	0.0301674	0	0.037077
T-999	DFI: 100–300 days	0	0.0416419	0	0	0	0.0418085	0	0	0.0376987	0.0225026	0	0.0158196	0	0.579549	0.0378428	0.199702	0	0.0234348	0	0

## Sheet: Fig.5c
Fig. 5c
Tumor_Sample_Barcode	ESTIMATE Score	Sample category
T-1023	1158.11	DFI: 100–300 days
T-1087	-83.6184	DFI: <100 days
T-1096	1509.62	DFI: <100 days
T-1166	1118.68	DFI: >300 days
T-1192	1457.23	DFI: <100 days
T-1246	823.229	DFI: >300 days
T-1247	735.873	DFI: >300 days
T-1272	982.885	DFI: 100–300 days
T-134	605.103	DFI: 100–300 days
T-149	1014.22	DFI: 100–300 days
T-153	506.067	DFI: 100–300 days
T-25	1395.43	DFI: >300 days
T-276	1109.14	DFI: <100 days
T-29C	1853.54	DFI: >300 days
T-343	513.384	DFI: 100–300 days
T-346	745.878	DFI: >300 days
T-399	473.112	DFI: >300 days
T-424	564.721	DFI: <100 days
T-458	1226.45	DFI: <100 days
T-554	1649.19	DFI: 100–300 days
T-74	2110.46	DFI: >300 days
T-843	841.25	DFI: 100–300 days
T-856	519.038	DFI: <100 days
T-907	1578.87	DFI: <100 days
T-992	343.179	DFI: >300 days
T-999	556.295	DFI: 100–300 days

## Sheet: Fig.6a-b
Fig. 6a-b
Tumor_Sample_Barcode	TP53	Monocyte	Status	Disease free interval (days)
T-1023	MUT	>0.4	1	216
T-1087	MUT	<0.4	1	80
T-1096	WT/NULL	>0.4	1	97
T-1166	MUT	>0.4	1	427
T-1192	MUT	>0.4	0	77
T-1246	MUT	<0.4	1	756
T-1247	WT/NULL	<0.4	1	376
T-1272	WT/NULL	<0.4	1	134
T-134	MUT	>0.4	1	150
T-149	MUT	<0.4	1	232
T-153	MUT	>0.4	1	252
T-25	MUT	<0.4	1	372
T-276	WT/NULL	<0.4	1	95
T-29C	MUT	<0.4	0	1533
T-343	MUT	<0.4	1	151
T-346	MUT	<0.4	1	474
T-399	MUT	<0.4	1	605
T-424	WT/NULL	>0.4	0	20
T-458	WT/NULL	>0.4	1	91
T-554	MUT	>0.4	1	296
T-74	MUT	<0.4	1	406
T-843	MUT	<0.4	1	246
T-856	WT/NULL	>0.4	1	64
T-907	WT/NULL	>0.4	1	75
T-992	MUT	>0.4	1	392
T-999	MUT	<0.4	1	132

## Sheet: SuppFig1
Supplementary Figure 1
Tumor_Sample_Barcode	Depth
N-166408	93.23
N-172160	87.76
N-353	90.66
N-1146	224.74
N-1344	143.08
N-1776	148.62
N-1866	190.15
N-333757	479.33
N-305940	141
N-332259	387.68
N-csu7	156.17
N-CSU9	142.98
N-338228	330.94
N-338917	578.4
N-vrcc3	151.24
N-VRCC7	135.32
N-313243	127.99
M-1166	265.76
N-1023	459.98
N-1087	212.69
N-1096	343.81
N-1166	378.05
N-1192	394.03
N-1246	384.84
N-1247	211.37
N-1272	200.01
N-134	232.28
N-149	294.94
N-153	270.63
N-25	306.87
N-276	142.15
N-29C	408.05
N-343	152.84
N-346	274.62
N-399	314.74
N-424	290.94
N-458	278.64
N-554	238.74
N-74	296.84
N-843	313.12
N-856	270.79
N-907	247.44
N-992	279.52
N-999	211.76
T-1023	302.57
T-1087	348.81
T-1096	308.18
T-1166	213.21
T-1192	269.4
T-1246	315.92
T-1247	286.88
T-1272	392.88
T-134	367.92
T-149	134.94
T-153	126.72
T-25	276.9
T-276	226.18
T-29C	353.54
T-343	308.91
T-346	288.78
T-399	453.21
T-424	242.23
T-458	223
T-554	279.83
T-74	212.2
T-843	210.56
T-856	308.91
T-907	415.91
T-992	334.23
T-999	352.66

## Sheet: SuppFig2and3
Supplementary Figure 2 and 3
Tumor_Sample_Barcode	Protein coding mutations per megabase	Number of amplified genes with CNV	Number of deleted genes with CNV	Sample category
T-153	7.39	197	1433	DFI: 100–300 days
T-343	2.14	169	1275	DFI: 100–300 days
T-346	2.19	205	1329	DFI: >300 days
T-399	2.07	171	1219	DFI: >300 days
T-424	1.15	184	1422	DFI: <100 days
T-554	1.17	197	1307	DFI: 100–300 days
T-843	1.91	156	1281	DFI: 100–300 days
T-856	3.87	193	1283	DFI: <100 days
T-907	0.87	179	1447	DFI: <100 days
T-999	0.83	154	1307	DFI: 100–300 days
T-1023	1.82	166	1317	DFI: 100–300 days
T-1087	1.77	123	1060	DFI: <100 days
T-1192	1.45	150	1150	DFI: <100 days
T-1246	0.81	190	1423	DFI: >300 days
T-1247	0.64	142	607	DFI: >300 days
T-1272	0.25	144	770	DFI: 100–300 days
T-74	1.77	172	1220	DFI: >300 days
T-276	1.75	181	1316	DFI: <100 days
T-458	3.25	147	1460	DFI: <100 days
T-992	1.4	118	1105	DFI: >300 days
T-1166	3.06	114	1042	DFI: >300 days
T-1096	0.83	158	1109	DFI: <100 days
T-134	1.66	168	1363	DFI: 100–300 days
T-149	2.32	189	1432	DFI: 100–300 days
T-25	1.91	186	1428	DFI: >300 days
T-29C	0.99	135	902	DFI: >300 days

[truncated: 7 more sheets: SuppFig4A, SuppFig4B, SuppFig7, SuppFig11, SuppFig13, SuppFig14, SuppFig15]
